# Supplementary material for: Spatiotemporally resolved transcriptomics reveals the subcellular RNA kinetic landscape
Source: Nat Methods. 2023 Apr 10;20(5):695–705. doi: 10.1038/s41592-023-01829-8 (PMC10172111; doi:10.1038/s41592-023-01829-8)
Supplement: Supplementary file 3 — The workbook includes Supplementary Tables 1–5. Table 5 is further separated into Table 5-1, 5-2, 5-3 and 5-4. [file 41592_2023_1829_MOESM3_ESM.xlsx]

## Sheet: Supplementary Table 1
This table combines miscellanous information about 998 genes in HeLa cells (cell-cycle marker, kinetic cluster, co-expression cluster, m6A label)
Gene	Cell-cycle marker	Correlated expression group	Kinetic cluster	m6A label
CCNF	G2_M		5	m6A
CKS2	G2_M			non m6A
KIF23	G2_M	4	1	non m6A
CKS1B	G2_M	4
CDK1	G2_M	4	5	non m6A
CKAP5	G2_M	1	2
BIRC5	G2_M	4	3
NUF2	G2_M	4	1
TACC3	G2_M	4	3	m6A
NUSAP1	G2_M	4	3	non m6A
HJURP	G2_M	4	1	m6A
NCAPD2	G2_M		2	non m6A
MKI67	G2_M	4	4	m6A
CENPF	G2_M	4	3	m6A
CDCA2	G2_M	4	1	m6A
CCNB2	G2_M		3	non m6A
HMGB2	G2_M
NDC80	G2_M	4
UBE2C	G2_M	4	4
TOP2A	G2_M	4		m6A
TMPO	G2_M		1
TPX2	G2_M		1	m6A
TYMS	G1_S		5	non m6A
MCM2	G1_S	3	5	m6A
UHRF1	G1_S		1	m6A
BCL2L1	G1_S		1
RRM1	G1_S		5
GMNN	G1_S
CDC6	G1_S	3	5
DTL	G1_S	3	2	m6A
PCNA	G1_S		3
MCM6	G1_S	3	1	non m6A
GINS2	G1_S	3		m6A
PRIM1	G1_S		1	non m6A
CDCA7	G1_S		2	non m6A
MCM4	G1_S		2	non m6A
MCM5	G1_S		4
DSCC1	G1_S		4	non m6A
SNN	G1_S		1
UNG	G1_S		2	non m6A
FEN1	G1_S			m6A
DGCR11			1
SNHG20			4
SSR2			5	m6A
TSPAN3			5	m6A
AASS
PDPR			4	m6A
CPS1			3
GLDC
ALDH18A1			5	non m6A
IARS2			3	non m6A
LARS2			2	m6A
ACAD10			2	non m6A
METTL7A			2	m6A
FSTL1			3	m6A
DSC3			1
ELAC2			3	m6A
EXD2			4	m6A
TIMP2
GFM1			5	m6A
TNFRSF10B			1	m6A
C6ORF89			2
FITM2			1	m6A
LRP1			4	non m6A
SLC39A10
SPARC			1	non m6A
LCLAT1			1
APLP1			1	non m6A
SERPINH1				m6A
EMILIN2
CANX
SLC26A2			1	m6A
KTN1				non m6A
KIDINS220				m6A
GPRC5B			1	non m6A
SFT2D2
CLU			5
ATP8A1			4
ATP10D			3
LGALS3BP			5	m6A
PCDH10			2
DNAJC1			1
CDKN1A			1	non m6A
FUCA1			2
ACTA2			1	non m6A
FAS			2
UFL1			2	non m6A
ERVK13-1			2
TMX1				non m6A
ONECUT2			4
HOXD10
ZYG11A			4	m6A
SOCS4			1	m6A
JRK			3	m6A
XRCC2				m6A
MDM4
NEAT1			5	m6A
SFI1			2	non m6A
ZNF587
GEN1			2
NPDC1			2	non m6A
XIST			1
ARL4D			2	m6A
CDK10			2	m6A
TRIM52			4	m6A
ZNF121			4	m6A
ABHD17A			3
PAXBP1			2
CCDC57			2	m6A
CCNL2			2	m6A
HOTAIRM1			1	m6A
TUBGCP6
MZF1			4	m6A
CROCCP2			3
MALAT1				non m6A
EME2			1
LENG8			4
TTLL3			3
MAPK8IP3				m6A
MAN2C1			1	non m6A
KLHL17			3	non m6A
SNHG17			4
MIR17HG			1	non m6A
WDR90				non m6A
DMAP1			4	non m6A
RPL36A		2	5
METTL14
YTHDF1				m6A
YTHDF2				m6A
YTHDF3
A4GALT			2	m6A
AARS			1	m6A
ABCA13			1
ADAR
ADCY7			2	m6A
ADNP				m6A
ADNP2			1	m6A
ADPRHL2			1	m6A
ADRB1			4
AFF1			4
AHCTF1			2
AHNAK2			2	m6A
ALG2			1	m6A
ALKBH5			3
AMOTL1			5
AMOTL2			1	m6A
ANKRD17			2
ANKRD28			1	m6A
ANXA2R			4
AP2B1			5
AP2S1			3	non m6A
AP5B1			1	m6A
ARHGAP17			5	m6A
ARHGEF12			3
ARHGEF17			1	m6A
ARID1B			1	m6A
ARSG			1
ASB13			1	m6A
ASB6			3
ASXL1			2	m6A
ATF3			1	m6A
ATG5			5	m6A
ATMIN			2	m6A
ATXN7L3B			4	m6A
AXIN1			3	m6A
B3GNT2			4
BACH1
BAD
BAHD1
BCAR1			2	m6A
BDKRB2			1
BLVRA			1	m6A
BLVRB				non m6A
BOP1				non m6A
BTBD3			5	m6A
BUD31
BYSL			1	m6A
C14ORF119			2
C15ORF39			2	m6A
C1ORF216			2	m6A
C5ORF30			1	m6A
CACNA1D			2
CAMSAP1			1	m6A
CAND1				m6A
CBFA2T2			4	m6A
CBFB			3	non m6A
CBR1			3	m6A
CBX3
CCDC51			3
CCM2			5	m6A
CDC16			3
CDK13			3	m6A
CDYL			3	m6A
CDYL2			4	m6A
CEBPB			2	m6A
CEBPZ			1	m6A
CENPO			1	m6A
CHD4			1
CHMP1B			4	m6A
CHRNA5
CHRNB1			1
CHST15			4	m6A
CLCN4			1	m6A
CLTC				non m6A
CNOT1		3	5	non m6A
CNST			1
COG1			5	m6A
COL7A1			3
COX6C			5
COX7B			3	m6A
CRIP1			5	non m6A
CRIP2				non m6A
CSRNP1				m6A
CSRNP2			2	m6A
CSTB			3	non m6A
CSTF1			2	m6A
CSTF2T			1	m6A
CSTF3			4
CTGF		1	5
CTNNA1			3
CTNNB1			1	m6A
CTNND1			1	m6A
CUX1			1
CXXC5			2	m6A
CYFIP1			2	non m6A
DDIT4			4	m6A
DDX24			3	m6A
DDX3X			5
DEDD2				m6A
DENND5A			3	m6A
DHPS			3	non m6A
DHX30			5
DHX33				m6A
DHX9			3
DIXDC1			3
DLG5			4	m6A
DLX4				m6A
DNAJB1		4	3	m6A
DNAJB11			1
DPF2			2	non m6A
DPM1			5
DRG2			1	non m6A
DSP			3	m6A
DUSP1				m6A
DUSP23			3
DYNC1H1
E2F4			4
EEF2		2	5	m6A
EGFR				m6A
EHMT1			5	m6A
EIF2B1			4	m6A
EIF3A			3	m6A
EIF3B
EIF3H			3
EIF4G1				m6A
ELK1			1
EPPK1			2	m6A
EPRS			1
ERCC5			1	m6A
ETF1				m6A
ETS2				m6A
EXOSC3			1
EXOSC6			1	m6A
FAM160A2			4	m6A
FAM20C			3
FAM78A			4	m6A
FAM83D				m6A
FANCI			2	non m6A
FASN			4	non m6A
FBXO34			5	m6A
FBXO42			2	m6A
FBXO5			2
FBXW2				m6A
FEM1A				m6A
FGFBP1			1
FIGNL1			1
FLNA
FLNB			4
FOXC2			1	m6A
FOXF1			4	m6A
FOXO3			3
FRAT2			1	m6A
FTSJ3			2	m6A
FUT1			4	m6A
FZR1			2	m6A
GAMT			2	non m6A
GAPVD1
GAR1
GEMIN4			4	m6A
GEMIN5			3	m6A
GLOD4			2	non m6A
GMEB2			2	m6A
GNA12				m6A
GNA13			1
GPR161			4	m6A
GRSF1			1	non m6A
GRWD1			2	m6A
GSN			1
GSPT1
GSTO1			1	non m6A
GTF3C2			5	m6A
HCFC1			3
HDGF
HDHD3			2	m6A
HEBP1			1
HEXA			3	non m6A
HEXIM1		1	4	m6A
HINT2				m6A
HK1			1
HK2			2	m6A
HLTF			4	non m6A
CCND1
HNRNPA0			3	m6A
HNRNPA2B1		2
HNRNPC
HNRNPF			5	m6A
HNRNPH2			1	non m6A
HOXC13				m6A
HPS6			3	m6A
HS6ST3			1	m6A
HSDL1			1
HUWE1
HYAL1			1	m6A
ICAM1			1	m6A
IDI1			1	non m6A
IGF2BP1			1	non m6A
IGF2BP2			1	m6A
IGF2BP3				m6A
IMP3			2	m6A
INSL4			1
INTS5			2	m6A
IP6K1
IPO5				m6A
IRF2BP2			1	m6A
IRS2			4	m6A
ISG20L2				m6A
ITGB3			1
JAGN1			2	m6A
JOSD1			1	m6A
JUND		1	4	m6A
KANK4			4	m6A
KANSL1
KANSL3				m6A
KAT2A			1	m6A
KBTBD6			1	m6A
KCTD15				m6A
KEAP1			1	m6A
KIF13A		1	5	m6A
KIF1B			5	m6A
KIF26A				m6A
KLF13			4	m6A
KLF4			2	m6A
KLF5		1	2	m6A
KLHL13			1
KLHL18			1	m6A
KPNA6			1	m6A
L3MBTL2			4	m6A
LAGE3			1	non m6A
LAMB2
LATS1			4	m6A
LDOC1				m6A
LRFN4			3	m6A
LRRN2			2	m6A
LSM1			3
LYPLA2				non m6A
MAD2L1BP				m6A
MAGEB2			2
MAGEF1			2	m6A
MAML1			3	m6A
MAP1S			4	m6A
MAPK3			3	non m6A
MAPK4			1	m6A
MATK			2
MAZ		2	5
MCL1			1	m6A
MED13L			2	m6A
MED26			4	m6A
MED27			3	non m6A
METRNL			2	m6A
MFHAS1			3	m6A
MGST2			2	non m6A
MID1IP1			2	m6A
MKRN2				non m6A
MN1			4	m6A
MOGS			2	m6A
MPG			1	non m6A
MRFAP1L1			2
MRPL15			1
MRPL20
MRPL34				m6A
MRPL51			1	m6A
MRPS23			3
MSANTD3			5	m6A
MSH6			3	m6A
MTMR4			2
MTOR			3	m6A
MYBBP1A
MYC			4	m6A
MYH10			1
MYL9			5	non m6A
MYO10				m6A
MYO1B			2
MYO1C			2
MYO1E
MYO9B			2	m6A
MYPN			2	m6A
NAT10
NCAPG		2	5
NCBP2			5	m6A
NDUFA1			3
NDUFS3			3	non m6A
NECAP2			4	m6A
NFATC3			2	m6A
NFIC			5
NFIL3			2	m6A
NFKBIE			4
NHP2			3	non m6A
NIF3L1			3	m6A
NKD2			1	m6A
NKRF				m6A
NOL6				m6A
NOP56			3
NOSIP
NREP			2
NSUN2			5	m6A
NSUN6
NTHL1			1
NUAK1			2	m6A
NUAK2			1	m6A
NUDCD2			4
NUP153			2	m6A
NUP155			3	non m6A
NUP160				m6A
NUP188			5	non m6A
NUP214			2
NXT1				m6A
OCIAD2			1	non m6A
OLFM1			5	m6A
OXSR1			5	m6A
PAPSS2			2	non m6A
PARL			1	non m6A
PCBP1			5	m6A
PEG10			2	m6A
PFKFB3				m6A
PHF12			4	m6A
PHF20			1	m6A
PHLDB2			1	m6A
PHLPP2			1
PI4KB			4	m6A
PIAS1				m6A
PIGC			1	m6A
PIGW			1
PIK3C2B			1
PIK3CB			1	m6A
PIP5K1C			3	m6A
PISD			2	m6A
PITX1			2	m6A
PLCG1				m6A
PLEC				m6A
PLEKHF2			4
PLEKHH3			2	m6A
PNMA1
POGK			2	m6A
POGZ			1	m6A
POLR2B				non m6A
PPARGC1A			1	m6A
PPIL2			1	m6A
PPM1B			1	m6A
PPM1D			4	m6A
PPM1G			5	m6A
PPP2R2D			3	m6A
PPP4R1			1
PRDM4			4	m6A
PREP			2
PRKD3			1
PRLR			1
PRPF31		2	5	m6A
PRPF4			1	m6A
PRPF8
PRR5L			1	m6A
PRRC2A			1
PSMB10			3
PSMB8			2	non m6A
PSMC1			3	non m6A
PSMD2			3	non m6A
PSME4			2	m6A
PTOV1
PWP2			1	m6A
PWWP2B			2	m6A
PYGO1
QRICH1				m6A
RAB11FIP1			4	m6A
RAB13			2
RAB20			2
RAB40C			3	m6A
RAB9A			1	m6A
RAF1				m6A
RAI1			4	m6A
RB1			2	non m6A
RBM12
RBM15B			1	m6A
RCOR1			2
REPIN1				m6A
RFX5			4
RHOBTB2			1	m6A
RNF213			3	m6A
RNF38			1	non m6A
ROR2			1	m6A
RPA3			1
RPL37			5
RPP25				m6A
RPRD2			4	m6A
RPS27L			4	non m6A
RPS28			5	non m6A
RPS3			5	non m6A
RPS6KB1			1	m6A
RPTOR				m6A
RPUSD2			2	m6A
RREB1			2	m6A
RRP1B		1	1
RUSC2			1
RXRA			1	m6A
S100A6			5	m6A
S100P			1	m6A
SAMD1			5
SCAF8			4	m6A
SCARA3			3	m6A
SDF2
SEC16A			3	m6A
SEC61G			4
SEPHS2			4	m6A
SERTAD3			2	m6A
SETDB1			3
SF3B1			5	non m6A
SF3B3			5
SH3PXD2B			1	m6A
SIN3A			2	m6A
SLC16A3				m6A
SLC16A5			1	m6A
SLC25A25				m6A
SLC2A3			2	m6A
SLC2A6			2	m6A
SLC3A1			1
SLMAP				m6A
SLPI			3	non m6A
SMARCA5				non m6A
SMARCC1			2
SMG8			2	m6A
SNRNP200			3	non m6A
SNRPG			2
SOCS2			1	m6A
SPAG5			3
SPATA2			4	m6A
SPIN1			2
SPIN3
SPSB1			2	m6A
SPTAN1			5	non m6A
SRCAP				m6A
SREBF1			4
SRRD				m6A
SRSF1				m6A
SRSF7				non m6A
SRSF9			3	non m6A
STK35			2
SUB1
SURF2			5	non m6A
SUV39H1			1	m6A
SYDE1			2	m6A
SYNPO			3
TAF1			1
TAF15			3	m6A
TAPBP			4
TATDN2			3	m6A
TBC1D10B			1	m6A
TBC1D9B				m6A
TBL1X			2	m6A
TCF19			4	m6A
TCF3		1	1
TGIF1			2	m6A
TGIF2			4	m6A
THAP11				m6A
THBS1				m6A
THRAP3
TICAM1			2	m6A
TIGD5				m6A
TIMM22				m6A
TIMM8B			3
TIPARP			1
TM9SF1			2	m6A
TMEM126B			5	m6A
TMEM186			4
TMEM223			3	m6A
TNFAIP1			1	m6A
TNPO1			5
TNRC18			4
TNS3			2	m6A
TOB1		1	4	m6A
TOP2B				non m6A
TOR3A				m6A
TPPP			1	m6A
TRA2A
TRAK1			2	m6A
TRAPPC1			5
TRAPPC12			2	m6A
TRIM32			1	m6A
TRIM56			3
TRMT112			3	non m6A
TRRAP			2	m6A
TRUB2				m6A
TSC22D1				m6A
TSFM			2	m6A
TSHZ1			5	m6A
TSPAN4			3	non m6A
TSPYL1			2	m6A
TTI1			2	m6A
TXN
TXNDC17			3	non m6A
UBAP1			3	m6A
UBE3B			1	m6A
UBL4A			2	m6A
UBQLN2			3	m6A
UBR5			2
UCHL5			3
UMPS			3	m6A
UNC13B			3	m6A
UNC45A			1
UNC50			1
UPF1			3	m6A
URB2			4	m6A
URGCP			2
USF1			2	m6A
USP10			1	m6A
USP19			2
USP30			2	m6A
USP9X			1	non m6A
VIRMA			1
VPS37B			1	m6A
VPS39			2	m6A
WBP1			2	non m6A
WDR83OS			3	non m6A
WNT7B			3	m6A
WRNIP1			2	m6A
WTAP			2	m6A
XYLT1			2
YBX3			5
YY1			5	m6A
ZBTB12			1
ZBTB38			5	m6A
ZCCHC14				m6A
ZCCHC4				non m6A
ZFHX3				m6A
ZFP36L2			1	m6A
ZFP64			1	m6A
ZMYND8			1	m6A
ZNF148			1	m6A
ZNF317			2	m6A
ZNF451			1	m6A
ZNF460			3
ZNF473			1	m6A
ZNF496			2	m6A
ZNF511
ZNF544			2	m6A
ZNF581				m6A
ZNF592			4
ZNF622			1	m6A
ZNF703			2	m6A
ZNF768			1	m6A
ZNF831			1	m6A
ZNFX1			2	m6A
ZNRD1			2	non m6A
ZRANB1			3	m6A
ZXDB		1	1
AKAP1			2	m6A
GALNT2				m6A
PXDN				m6A
NFE2L1			3	m6A
DAG1			4	m6A
LAMC1			1	m6A
CPD			4	m6A
PLXNB2			4
PODXL			5	m6A
CNNM2			2	m6A
ATP9A			4
ATP2B4			4
EXT2			1	m6A
SLC35E1				m6A
GLG1			3
IGSF3			2	m6A
GJC1			4	m6A
TMEM97			3	m6A
VCL				m6A
PRSS23			3
ITPRIP			4	m6A
QSOX2			2	m6A
CHST14			1	m6A
FAM168A			4
TTYH3			4	m6A
CKAP4			3	m6A
TOR1B			3	m6A
BCOR			1	m6A
PCYOX1			4	m6A
PMPCA			5	m6A
NOTCH2
MGAT5			3	non m6A
TFRC
PSEN1				m6A
FAT1			1	m6A
EPHA2			2	m6A
TMEM43			4	m6A
C5ORF15			3	m6A
HEG1				m6A
CELSR2			4	m6A
OGDH			2
LRRC8A			4	m6A
ALDH1B1			5	m6A
SGSH			3	m6A
PC			2
DNASE2			2	m6A
IGF1R			3	m6A
SLC38A7
MEGF9			2
KIAA1549			2	m6A
SLC12A7				m6A
LNPEP			1	m6A
ITGA5			4	m6A
SLC30A1			1	m6A
SLC5A3			2	m6A
MARS2			3	m6A
SLC7A1			3	m6A
CHST3			4
ATP11A
LAMB1			3
AGPAT3			4	m6A
BTN2A1			2	m6A
SLC16A1			3	m6A
ICMT		3	3	m6A
ADCY9			4
FAF2			5	m6A
BRI3BP			2	m6A
IFNAR1			3	m6A
EXTL3			4
CHPF2			4	m6A
ITPRIPL2			2	m6A
LMTK2				m6A
CHST12			1	m6A
SND1			1
PTPRJ			2
BACE2			4	m6A
TXNDC15			2	m6A
CANT1			3	m6A
ESYT1			2
MBTPS1			3	m6A
SLC35E2B			2	m6A
CCDC127			2	m6A
BTN3A2			1	m6A
GDF11			1	m6A
B3GALT6			2	m6A
RNF26			2	m6A
STC2				m6A
NDST1			3
KIAA0100			3
ADCY3			2	m6A
FZD6			1	m6A
MARVELD1			1	m6A
RNF145			5	m6A
PAQR4			3	m6A
ABCC1			3	m6A
XXYLT1			4	m6A
MET			3	m6A
PPP1R15B			4	m6A
DNAJC14			3	m6A
TXNDC11			3	m6A
MTDH			5	m6A
CHSY1				m6A
C17ORF62			2	m6A
WFS1			2	m6A
TANC2			1	m6A
PANX1			2	m6A
FBXO46			4	m6A
ATP1A1			5	non m6A
IQGAP1			5	non m6A
SNX33			4	m6A
GLT8D1			5
TMEM184B			3
PIK3R4			1	non m6A
ANKLE2			3	m6A
ASH1L			2
KITLG			1
LGR4			3	m6A
ST3GAL2			1	m6A
LETM1			3
ATP7B			4
CALM3
SLC7A5				m6A
C12ORF49				m6A
BFAR			2	m6A
DSE			2	m6A
TCF20			1
ZKSCAN1			1	m6A
CCNT1		1	1
RNF139			4	m6A
ZBTB4			3	m6A
FOXK1			3
KAT6A			1
KIF3B				m6A
KCTD2			3	m6A
TOR1AIP2
PRRC2B			3	m6A
SETD2			1	m6A
MGA			2	m6A
TADA2B				m6A
NR3C1			1
SERTAD2		1	1	m6A
AHNAK			2	m6A
ABL1			5	m6A
DUSP16			4	m6A
PIP4K2B			5	m6A
KCTD20			1
ERC1			1	m6A
NSD1			3
MLLT1			3	m6A
MKL2			1
PPP1R26			2	m6A
FOXK2			3	m6A
SIPA1L1
C17ORF51			4	m6A
PKD1			2
FBXO31			1	m6A
FEM1B			1	m6A
DYRK2			1	m6A
ZHX3			1	m6A
FJX1			2	m6A
SH3PXD2A			2	m6A
BICD1				m6A
SP1
SLC29A2			4	m6A
SMCR8			4
DNAJC5			3	m6A
GOSR1			4
CHML				m6A
TAB2			1	m6A
ABL2			1
ZC3H11A				m6A
ADAT1			3
RUNDC1			2
ARHGAP35			3
ZSCAN29			1	m6A
SETD5				m6A
RSAD1			1	m6A
EP300				m6A
ZBTB22			2	m6A
SETX			2	m6A
SOGA1			2
NUP50			2	m6A
LARP1				m6A
AFAP1			1
LIMD1
ZC3H4			3	m6A
MAP2K4			4	m6A
SH3BP4			4	m6A
ERGIC2			1
TET3			4
SLC25A29			2	m6A
MGAT2			4	m6A
ZC3H13			4	m6A
ROCK2			5	m6A
SRRM2			5
KANK2			2	m6A
DCLRE1B			2	m6A
SLC25A28			1	m6A
AKAP13			1
TBC1D16			2	m6A
RHOB		1	4	m6A
EP400			3	m6A
ZBED4		2	3	m6A
RABEP1			2	m6A
TSC1			2	m6A
RPP14				m6A
PAPD7
SMAD3			1	m6A
ARID1A			3	m6A
GNPNAT1			5
ZBTB5				m6A
STX6			4	m6A
FAM107B			5	m6A
WNK1
ZBTB7B			3	m6A
MAPK6			3
ARID2			3	m6A
SPTBN1
TRIP12			4	m6A
QSER1			5	m6A
ZHX1
FAM208B				m6A
ATXN1L			2
MID1			2	m6A
GTF2A1				non m6A
ARHGAP21				m6A
CREBBP			1	m6A
NIPBL			5	m6A
ANKRD11			1	m6A
CRTC3			1
DIDO1			1	m6A
PURB			1	m6A
SIK3			1
CRKL			4	m6A
FTO			3
LIN28B			1
ZBTB2			2	m6A
NFYA
GTF3C4				m6A
DGKD			2
BCL9L
NAB1				m6A
MSL2			2	m6A
ETV3			1
DDX42			3	m6A
CDK12			3
PM20D2			3
CBX6			1
CAMKK1			1	m6A
TXLNA			1
NAT9			2	m6A
PPIG			3	m6A
URB1			1
MED13			1
AP1G1			2	m6A
FMR1			4
AHRR			2	m6A
UBE3A			5
SCO1			1	m6A
ZSCAN12			1	m6A
CHD8			3	m6A
RBM15			1	m6A
ELK4			3	m6A
AP5M1
TRIO				m6A
SETD1B			2	m6A
IVD			3	m6A
ARID5B			3
PUM2			4
GGA3			4	m6A
ANKRD52				non m6A
MAFK			2
CCDC14			1	m6A
EHD1			2	m6A
ADARB1			2	m6A
ZNF146			1	m6A
LATS2			1	m6A
IQSEC1			2	m6A
RBBP5			1	non m6A
ZFX			4
NACC2			2	m6A
SMAD5			2	m6A
GCC1			1	m6A
YTHDC2
ZADH2			1	m6A
HARS2			2	m6A
HEATR1				non m6A
ERCC2
MUM1			2	m6A
SMG1			2
LRRC8D			5	m6A
TLN1
NAA40			2	m6A
NEU3			1
KLHL9			2	m6A
ZNF3			4	m6A
TARDBP				m6A
SMURF1			2
VPS18			2	m6A
SON				m6A
PLAGL1			1	m6A
ARFGAP1			2	m6A
TIA1				non m6A
YTHDC1
BIN1				non m6A
WDR6			2	m6A
ZBED5			4	m6A
ZXDC			2	m6A
TAF1C			2	m6A
FASTK				non m6A
KLHL21			4	m6A
PPRC1			1	m6A
PSENEN			3	non m6A
S100A13			3
ODF2L			4
METTL3
PFAS
CREBZF			1	m6A
DNAJC2
MAT2A			5	m6A
ZNF207				m6A
PTRH2			5	m6A
CBX4		1	1	m6A
NDUFS4			5
NDUFS7			1	non m6A
HSPA1B				m6A

## Sheet: Supplementary Table 2
This table combines four kinetic parameters (synthesis-alpha, degradation-beta, export-lambda, cyto. translocation-gamma) of HeLa 800 genes in three cell-cycle stages (G1, G1/S, G2/M)
gene	G1_alpha	G1S_alpha	G2M_alpha	G1_beta	G1S_beta	G2M_beta	G1_lambda	G1S_lambda	G2M_lambda	G1_gamma	G1S_gamma	G2M_gamma
AARS	0.669632	0.642221	0.617305	0.172937	0.161282	0.176313	0.0369901	0.0427563	0.0275671	0.0166459	-0.00110201	0.0033081
ASXL1	0.527318	0.49953	0.512074	0.138189	0.104613	0.122215	0.0101477	0.0259762	0.0288714	0.00578107	0.00842486	0.00431166
COX7B	0.933919	0.878731	0.750639	0.114964	0.0838141	0.0878411	0.0178168	0.0260213	0.0192251	-0.00191321	0.00857238	0.00219099
CTGF	3.94646	4.06718	4.62724	0.278763	0.313473	0.342398	-0.0167718	-0.0192366	-0.0210339	-0.00731919	0.000269177	0.00876691
EME2	0.534748	0.608784	0.520202	0.149239	0.200522	0.169296	0.0405756	0.0166731	0.0253927	0.00449264	0.00210033	0.00767958
HOTAIRM1	0.262172	0.190121	0.195685	0.317945	0.199821	0.180088	0.0292541	0.0487437	0.0172293	0.0251085	0.0160544	0.005835
LAGE3	0.416876	0.429702	0.421737	0.18741	0.190219	0.191016	0.0333649	0.0211886	0.0256192	0.00808337	0.0106472	-0.00420557
MAGEB2	0.208356	0.294133	0.273904	0.0575633	0.113485	0.115916	0.0225411	0.0140805	0.0176502	0.00640588	0.00742052	0.0065628
MIR17HG	0.344501	0.340613	0.254666	0.177731	0.205624	0.12912	0.0131087	0.0389738	0.0243185	0.0100387	0.00744982	0.0122851
NDUFA1	0.795414	0.788352	0.738304	0.0863912	0.0758256	0.0825137	0.00822314	0.0231771	0.0242618	-0.000793023	-0.0011669	0.00016055
NHP2	0.326122	0.255812	0.212619	0.0916999	0.0598608	0.0370801	0.0202569	0.0288385	0.0392284	0.00248451	0.00168073	0.00167066
PWWP2B	0.615726	0.631722	0.581119	0.0689073	0.0890557	0.07709	0.0202817	0.00674044	0.00686678	0.0174665	0.00286097	0.00642764
RHOB	0.249406	0.263548	0.251688	0.176505	0.152275	0.156884	-0.0168323	-0.00607596	-0.00434266	0.00358045	0.00729107	0.0052886
S100A6	2.24976	2.26796	2.181	0.0459349	0.0529411	0.0660005	-0.0037157	-0.00170148	-0.000112071	0.000611159	0.0016096	0.000631661
SAMD1	0.908365	0.821319	0.876911	0.104662	0.0709787	0.120694	0.0349108	0.0316565	0.0275528	0.0103092	0.00412678	0.00169393
SNHG17	0.339154	0.326505	0.32781	0.117894	0.0776779	0.101322	-0.018493	0.000953904	0.0179145	-0.0105709	0.00984714	0.00785433
TIMM8B	0.664791	0.580682	0.540918	0.0991354	0.0566531	0.0761852	0.00983986	0.0221191	0.0213154	-0.00980516	0.00817127	0.000301678
UBE2C	0.201926	0.195311	0.394866	0.162552	0.0638873	0.0825289	0.057914	0.0471659	0.0479725	-0.0415223	-0.00692584	0.00010365
ZXDB	0.688079	0.670112	0.606198	0.183881	0.221015	0.203488	0.0198101	0.0229749	0.0259362	0.00823241	0.0108508	0.010637
A4GALT	0.350046	0.392979	0.399699	0.107453	0.0998744	0.122451	0.0355512	0.0340013	0.0296758	0.0183442	0.00219617	0.00565446
ABCA13	0.0614252	0.0529663	0.051496	0.16264	0.122662	0.141869	0.0577778	0.0426042	0.0584994	0.00202305	-0.0046547	-0.00358698
ABCC1	1.23262	1.29154	1.23377	0.0699088	0.0944446	0.0985465	0.0138611	0.00289644	0.0239363	-0.00447228	-0.00400028	-0.00178194
ABHD17A	0.508913	0.54447	0.497789	0.0736423	0.119305	0.112229	0.00841235	0.018855	0.023728	-0.000721794	0.00134204	0.00907634
ABL1	2.36169	2.38508	2.2535	0.114976	0.125546	0.103634	0.0166498	0.0285067	0.0179523	0.000926673	0.003526	0.00758928
ABL2	0.39246	0.320339	0.365623	0.162012	0.0961408	0.146867	0.0548333	0.0344086	0.0308763	0.0112155	0.00976137	0.0023609
ACAD10	0.280956	0.223908	0.205497	0.235987	0.131437	0.132956	-0.0075	0.0328605	0.0169924	0.0161709	0.00682621	0.00212129
ACTA2	0.114836	0.0844425	0.0925545	0.226641	0.145085	0.16618	0.0377404	0.0576389	0.0521635	-0.0106602	0.0139346	0.00882071
ADARB1	0.0711429	0.128952	0.0765006	0.0319914	0.132501	0.0970173	0.0750114	0.0622255	0.0219604	0.0418107	0.00255705	0.00754658
ADAT1	0.271388	0.295586	0.268717	0.0443101	0.0578224	0.0600057	0.00932898	0.0189031	0.0256403	0.00992149	0.00109414	0.00837403
ADCY3	0.242796	0.239598	0.24601	0.126446	0.104536	0.148422	0.0205403	0.0373237	0.0403225	0.0172131	0.0113883	0.00387164
ADCY7	0.805219	0.723494	0.656078	0.158968	0.132475	0.161433	-0.00706399	0.0257175	0.0176105	0.00624986	0.0101539	0.0054402
ADCY9	0.604064	0.42558	0.373089	0.126256	0.125872	0.128664	0.039177	0.0287949	0.0209233	-0.00126038	-0.0053589	0.00254915
ADNP2	0.728754	0.791266	0.750914	0.132351	0.152574	0.163438	0.0201605	0.0433996	0.024261	0.00305476	0.00809476	0.00158875
ADPRHL2	0.28178	0.304312	0.255886	0.120556	0.123211	0.113602	0.0564302	0.0547787	0.0272949	0.00167122	0.0155853	0.0121003
ADRB1	0.389894	0.300342	0.352412	0.149901	0.13891	0.133229	0.0115842	0.000827472	0.014261	-0.0121316	0.00872175	0.00594612
AFAP1	1.54939	1.42188	1.37964	0.175538	0.158859	0.184795	0.0325757	0.0296842	0.028096	0.00530088	0.00786983	0.00688565
AFF1	0.200505	0.192725	0.235192	0.144146	0.117603	0.175142	0.00387997	0.0061031	0.0159687	-0.000688515	0.011585	0.0161295
AGPAT3	0.725155	0.553531	0.450352	0.155366	0.12735	0.125784	0.00694189	0.0396535	0.02736	-0.00702497	0.0042217	0.00557498
AHCTF1	0.567993	0.488195	0.55353	0.0828751	0.0731275	0.0976257	0.0260854	0.0258418	0.0226236	0.0158314	0.00974507	-0.000216742
AHNAK	0.807242	0.653527	0.66153	0.145885	0.106836	0.10884	0.0245579	0.0199459	0.0248464	0.00861284	-0.00149457	0.00340164
AHNAK2	0.531243	0.55457	0.501602	0.119648	0.142849	0.133121	0.0161313	0.0242739	0.0304831	0.0147544	0.00661536	0.0146704
AHRR	0.159449	0.211797	0.170075	0.085763	0.197396	0.131264	0.0258593	0.0299466	0.0253251	0.0299741	0.0110716	-0.0111577
AKAP1	0.677608	0.677094	0.598758	0.0921846	0.123181	0.11666	0.0338907	0.00989707	0.016486	0.00396603	-0.00953266	-0.00399266
AKAP13	0.470256	0.452015	0.405319	0.181931	0.193839	0.152958	0.0110365	0.0151767	0.0248721	0.00498594	-0.00528661	0.0101838
ALDH18A1	0.990966	0.871374	0.91506	0.110511	0.0973313	0.121481	0.0293229	0.048417	0.0293559	0.00824836	0.00726613	0.00635925
ALDH1B1	0.509792	0.551697	0.439608	0.121724	0.112494	0.0756304	0.0691684	0.0482446	0.0335095	0.00113005	0.00949289	0.00433253
ALG2	0.140056	0.0915951	0.0916386	0.277834	0.0716073	0.10772	0.035119	-0.00369075	0.0509418	0.0217012	0.00112349	0.0104445
ALKBH5	0.720694	0.725193	0.793414	0.0676179	0.059311	0.0696914	0.0340538	0.0321572	0.0367811	0.00503857	0.00149896	0.00528849
AMOTL1	0.960206	0.993697	0.900618	0.104756	0.111103	0.10505	0.0234492	0.0438441	0.0266152	-0.00104408	0.00189251	0.000655123
AMOTL2	0.590623	0.551888	0.573343	0.205512	0.176957	0.212083	0.0305632	0.000111046	0.0274328	0.0183792	-0.0022484	0.00428039
ANKLE2	0.569168	0.518579	0.568698	0.071212	0.0442566	0.0563557	0.0233154	0.0153649	0.0335604	0.00188997	0.000344517	0.00213282
ANKRD11	0.0831154	0.0539905	0.0396734	0.404249	0.160838	0.164343	0.053869	0.0361995	0.103047	0.0257726	-0.0115641	0.0045284
ANKRD17	0.629795	0.592885	0.523897	0.13345	0.118407	0.125291	0.0334641	0.0337138	0.0222951	0.00870507	0.0076679	0.00649503
ANKRD28	1.30494	1.24279	1.20968	0.200792	0.19092	0.186379	0.0234628	0.0475583	0.0394111	0.00894809	0.0126893	0.00372226
ANXA2R	0.249795	0.233589	0.243785	0.129479	0.142695	0.135449	-0.000963028	0.0114761	0.0124786	-0.0175904	-0.000915453	0.00826493
AP1G1	0.441849	0.384948	0.39364	0.15019	0.0798907	0.125695	0.0151467	0.0392965	0.0452052	0.00745016	0.0110343	-0.00273565
AP2B1	1.09907	1.02683	1.21266	0.0855823	0.0766024	0.110389	0.024877	0.0455724	0.0404465	0.0032606	0.00797475	0.00428578
AP2S1	0.937708	1.18891	0.991324	0.0643356	0.0806143	0.0802467	0.0148985	0.00850838	0.00778127	0.0029615	0.00509064	0.00131953
AP5B1	0.777993	0.740203	0.697877	0.171955	0.17679	0.179391	0.0352256	0.0238703	0.0369726	-0.000774117	0.00064148	0.016407
APLP1	0.382266	0.439589	0.421365	0.0986372	0.165097	0.176031	0.0271476	0.0302345	0.0150335	0.00164403	0.00341309	-0.00167491
ARFGAP1	0.778292	0.708063	0.70531	0.134193	0.120843	0.12201	0.00165068	0.0181451	0.0271876	0.00676003	0.0112679	0.00287723
ARHGAP17	1.20682	1.21147	1.10072	0.12685	0.109752	0.0934089	0.0348228	0.0391722	0.0371798	0.00656217	0.00729106	0.003927
ARHGAP35	0.255032	0.280679	0.296116	0.0224836	0.0537129	0.080801	0.0160125	0.0107892	0.0181049	0.00850686	0.0164729	0.00831344
ARHGEF12	0.345449	0.360758	0.299773	0.111942	0.0940618	0.0472833	0.030564	0.0504008	0.0402177	0.00378902	0.00664173	-0.000210229
ARHGEF17	0.871395	0.854908	0.8614	0.182094	0.172783	0.191251	0.0225409	0.0248587	0.0231403	-0.00174922	0.0140628	0.0120823
ARID1A	0.499021	0.404218	0.477027	0.13293	0.0527194	0.108033	0.0077915	0.0111093	0.026691	0.00329096	0.00228624	0.00567163
ARID1B	0.257375	0.231256	0.235034	0.174383	0.129617	0.118545	0.0151419	0.0453468	0.0372556	0.00434007	0.00555073	0.00811944
ARID2	0.330893	0.347387	0.338643	0.0476964	0.106474	0.0824679	0.0292052	0.027326	0.017897	0.00737433	-0.000739651	0.000687253
ARID5B	0.453188	0.392759	0.452584	0.113952	0.0453471	0.0995738	0.00705124	0.0280291	0.0333205	-0.00033533	0.00530466	0.00372194
ARL4D	0.51116	0.420269	0.468574	0.167791	0.132549	0.129034	0.0190169	0.0288229	0.0225703	0.00818491	0.00740268	0.00121841
ARSG	0.193685	0.163361	0.151129	0.228826	0.0865093	0.111874	0.0508719	0.0318227	0.037482	0.0197954	0.00915007	0.00701613
ASB13	0.0961788	0.0652896	0.0667992	0.285589	0.159058	0.150667	0.0955357	0.0577585	0.0443162	0.00153648	-0.00790845	-0.00506416
ASB6	0.188819	0.158792	0.175284	0.124612	0.0626964	0.0886932	0.027303	0.029623	0.020879	0.00454948	0.00996771	0.00196169
ASH1L	0.556623	0.607199	0.590899	0.0930308	0.121908	0.140833	0.0290732	0.0291917	0.0258582	0.0104675	0.0135638	0.0136535
ATF3	0.728915	0.644996	0.62305	0.139109	0.172064	0.149721	0.0199192	0.0140638	0.00141285	0.017275	0.0132185	0.0104425
ATG5	0.710044	0.675496	0.618921	0.109741	0.12971	0.102137	0.0475487	0.0242296	0.0450214	0.0137248	0.011492	0.00678493
ATMIN	0.47722	0.383389	0.394123	0.151418	0.123	0.128176	0.00727303	0.0415688	0.0480569	0.00962874	0.0159241	-0.00246347
ATP10D	0.265023	0.235402	0.22078	0.0827257	0.0696112	0.0755548	0.00260327	0.0278989	0.0244208	0.0109708	-0.0167853	-0.00742689
ATP1A1	1.1291	1.40457	1.32809	0.0560517	0.112898	0.0966021	0.0463509	0.0246742	0.0272929	0.0076526	0.000724438	-0.00586494
ATP2B4	0.935803	0.850028	0.810789	0.120514	0.14504	0.166785	0.0123857	0.0260718	0.0149509	-0.00449436	0.00838113	-0.00423006
ATP7B	0.315034	0.362672	0.300825	0.149678	0.243724	0.174213	0.0235185	0.00903192	0.0088842	-0.0142971	0.0152556	-0.00215396
ATP8A1	0.291378	0.299465	0.315405	0.13614	0.139026	0.183739	0.0341794	0.0259189	0.0128193	-0.0187599	0.000411339	0.00422065
ATP9A	0.248036	0.227212	0.188069	0.112409	0.132548	0.0977031	0.0344805	0.00949717	0.00865695	-0.0104604	0.0180722	-0.000515615
ATXN1L	0.840968	0.808144	0.737301	0.15289	0.119367	0.126129	0.00118196	0.0201772	0.0129321	0.0171342	0.00922259	0.00832449
ATXN7L3B	0.745794	0.690892	0.70143	0.138611	0.138855	0.164064	-0.00339949	0.0043141	0.00933164	-0.00661696	0.00213203	0.00210501
AXIN1	0.546836	0.514101	0.469587	0.099148	0.110362	0.0796704	0.041985	0.0373612	0.0210756	0.00834812	0.00282899	0.00176428
B3GALT6	0.520993	0.437902	0.426514	0.129607	0.112275	0.110758	-0.0129977	0.00517225	0.0270158	0.0118499	-0.000643793	0.00690983
B3GNT2	0.335665	0.297958	0.261601	0.170772	0.158562	0.180565	0.0107978	0.0188437	1.71e-05	-0.0177823	0.0185589	0.00932445
BACE2	1.68533	1.70517	1.65052	0.101297	0.111082	0.123634	-0.00154458	-0.00407994	-0.00124834	-0.00963678	0.00476382	-0.00106491
BCAR1	0.483212	0.689455	0.539901	0.0973369	0.157568	0.138534	0.0264654	0.0238802	0.0254461	0.00842914	0.0123954	0.00241575
BCL2L1	1.18767	1.22416	1.24895	0.139405	0.164083	0.178508	0.023059	0.0312273	0.0321337	0.0120117	-0.00322887	-0.000386332
BCOR	0.673665	0.708467	0.726767	0.136502	0.152374	0.146048	0.047761	0.0318473	0.0279399	-0.00257072	0.00567549	-0.00128013
BDKRB2	1.47505	1.3844	1.32887	0.171337	0.154077	0.178358	0.0177058	0.0125722	0.0200494	0.0108242	0.0028954	0.00529368
BFAR	0.712819	0.73638	0.700163	0.0801604	0.0946871	0.113924	0.026952	0.0157647	0.0308758	0.00823653	0.0066519	0.00303861
BIRC5	0.405105	0.455416	0.777738	0.0669536	0.0573471	0.0567522	0.0405263	0.00627272	0.0254877	0.00985405	0.00722493	0.0061514
BLVRA	0.779351	0.752241	0.727832	0.149173	0.138078	0.143211	0.0407045	0.0389042	0.0259242	0.00655488	0.00307148	0.0101795
BRI3BP	0.312879	0.34346	0.355251	0.0834958	0.0956568	0.139641	0.0284204	0.0471405	0.0413856	0.0247262	-0.0024222	0.00552405
BTBD3	2.0655	2.11741	2.09999	0.139495	0.164338	0.155597	0.0276547	0.0161725	0.0108799	0.00541627	0.00510697	0.00402472
BTN2A1	0.283128	0.331423	0.301416	0.134452	0.176848	0.14493	0.0135199	0.0182547	0.011054	0.0253111	0.0066648	-0.0107429
BTN3A2	0.630455	0.636746	0.685495	0.172347	0.1435	0.147764	0.0381433	0.0507597	0.0301747	0.0118548	0.00375694	0.0143345
BYSL	0.736598	0.688502	0.578438	0.168568	0.161907	0.147454	0.0485859	0.0399189	0.0387789	0.0151776	0.00976701	0.00349454
C14ORF119	0.175243	0.175636	0.158073	0.114452	0.122581	0.135132	-0.0334903	0.0269335	0.0271178	0.0316005	0.00927109	-0.00553852
C15ORF39	0.146354	0.179224	0.1516	0.0969654	0.130548	0.112543	0.00592891	0.0123253	0.0244436	0.000275041	0.0135025	0.010021
C17ORF51	0.168615	0.20787	0.164879	0.0902444	0.182531	0.1237	0.0288752	0.0214306	0.0175254	-0.009862	0.00801439	0.00123894
C17ORF62	0.34353	0.335999	0.331129	0.110944	0.137878	0.159731	0.0165873	0.0290344	0.0235462	0.0117836	-0.000854125	-0.00678656
C1ORF216	0.294081	0.266336	0.321711	0.122402	0.112987	0.16604	0.0144888	0.007156	0.012776	0.00223318	-0.000490313	4.29e-05
C5ORF15	0.210067	0.194738	0.166315	0.0977663	0.110821	0.0758843	0.0290656	0.0388772	0.025934	0.0042068	-0.0119962	-0.00294153
C5ORF30	1.00928	1.18533	1.08411	0.135987	0.187551	0.188494	0.0242925	0.0222255	0.0297043	0.00250362	0.0028054	0.00718553
C6ORF89	0.499975	0.489088	0.466185	0.150252	0.112047	0.098402	0.0266171	0.0362316	0.0309474	0.00705955	0.0151873	0.00658376
CACNA1D	0.296294	0.290415	0.248651	0.127741	0.104467	0.0962897	0.0184233	0.0138168	0.0180029	0.0200133	0.0083288	0.00531194
CAMKK1	0.246657	0.288181	0.27813	0.126009	0.128061	0.124295	0.0317285	0.043116	0.0260967	0.00235245	0.0112237	0.00782923
CAMSAP1	0.73741	0.674947	0.661507	0.161816	0.139684	0.150639	0.0293474	0.0487073	0.0445091	0.0032652	0.00550467	0.00642442
CANT1	0.595607	0.491512	0.510497	0.120015	0.0900334	0.0836561	0.0295481	0.0258804	0.0186296	0.00247301	0.00372465	0.0106323
CBFA2T2	0.316043	0.310033	0.271038	0.170952	0.130453	0.156895	0.00452482	0.0327749	0.018765	-0.0181112	0.00561111	-0.000669591
CBFB	0.544242	0.715762	0.616785	0.0559899	0.0882694	0.0661968	0.0427999	0.0450771	0.0408469	-0.000198885	0.00796779	0.00671249
CBR1	0.121879	0.133449	0.14353	0.0719265	0.0382593	0.100082	0.0476935	0.039674	0.0479927	-0.00579347	0.00577591	0.00596417
CBX4	0.695955	0.842141	0.894752	0.168009	0.187719	0.170855	0.0231415	0.0294491	0.0197328	0.00105569	0.00901494	0.0102126
CBX6	0.706578	0.702676	0.667145	0.109482	0.137578	0.141634	0.0335137	0.0439989	0.0258269	0.00444477	0.00593361	0.002685
CCDC127	0.292372	0.337542	0.283382	0.137211	0.138748	0.134354	0.0282164	0.0169534	0.0252894	0.0105285	0.0114455	0.00555538
CCDC14	1.04414	1.18923	1.06177	0.173927	0.200166	0.186683	0.0394112	0.0367249	0.0385893	0.00922705	0.00418881	0.00752777
CCDC51	0.586912	0.568553	0.599265	0.0420645	0.0718182	0.0813934	0.0112406	0.0220877	0.0138548	-0.00407201	0.00720313	0.00731506
CCDC57	0.213799	0.207998	0.178504	0.120413	0.147995	0.101667	0.0344848	0.0334725	0.0232121	0.0129689	0.00976416	0.00276361
CCM2	1.51682	1.54321	1.5059	0.0971048	0.0971727	0.107965	0.0161485	0.0272568	0.032242	-0.000211374	0.00416682	0.0044544
CCNB2	0.250561	0.259696	0.353823	0.092093	0.09654	0.0828114	0.0520652	0.0465388	0.0167694	-0.00549343	-0.00495323	0.0124176
CCNF	2.3931	2.35153	2.25146	0.132764	0.133977	0.110955	0.0293933	0.0299745	0.0304846	0.00635115	0.00623238	0.00420742
CCNL2	0.871538	0.788879	0.781384	0.120123	0.113995	0.117013	0.0164343	0.0116242	0.0137085	0.0103191	-0.00083316	0.00464715
CCNT1	2.83951	2.56405	2.67738	0.238874	0.218699	0.239644	0.0271884	0.0376517	0.044573	0.00599906	0.00942604	0.00259653
CDC16	0.967796	1.11364	1.06463	0.0706865	0.0966015	0.0902881	0.00896431	0.0032407	0.000850729	0.00351651	0.00779086	0.00202861
CDC6	0.480386	0.731082	0.471205	0.1102	0.0672033	0.0878928	0.0473745	0.0378745	0.034882	0.0119768	0.00530204	0.00341532
CDCA2	0.298049	0.295843	0.395804	0.209152	0.137813	0.101877	0.0905388	0.0424501	0.0416673	0.00839057	0.0171626	0.00783566
CDCA7	0.318006	0.597937	0.372676	0.109403	0.169618	0.139667	-0.00641523	0.00830291	0.0243329	0.00385441	0.00463155	-0.00156921
CDK1	0.632472	0.728486	0.933286	0.1239	0.121378	0.103672	0.0396869	0.0335874	0.0382612	0.00550373	0.0106427	0.00536174
CDK10	0.263617	0.231533	0.244789	0.110217	0.0936579	0.119826	0.00449053	0.00764177	0.00610335	0.00754644	-0.00937135	0.000187277
CDK12	0.459867	0.352049	0.382976	0.0934327	0.047157	0.0799184	0.0449855	0.0359957	0.0346949	-0.00066585	0.0181794	0.00320162
CDK13	0.350552	0.282605	0.379029	0.0782777	0.0489412	0.122842	0.00286483	0.0269722	0.0308362	0.00360582	0.0102607	0.0132033
CDKN1A	0.227506	0.180008	0.199918	0.316821	0.187195	0.192957	0.0194535	0.0285911	0.0255735	0.0100509	-0.00967961	0.00201421
CDYL	0.446889	0.497452	0.483171	0.073761	0.0813697	0.10927	0.0282223	0.035848	0.0208289	0.00433074	0.00546364	0.00423923
CDYL2	0.533812	0.538175	0.458839	0.0901651	0.103645	0.10252	-0.00628523	0.00186639	0.0185863	-0.00132438	-0.00939672	0.0108226
CEBPB	0.280218	0.311964	0.300011	0.0704866	0.100098	0.101433	0.00372542	0.014511	0.00838377	0.0135034	-0.00791809	0.00417751
CEBPZ	0.214355	0.149182	0.157671	0.149992	0.127718	0.0877798	0.0644978	0.0529163	0.0400478	0.0154333	0.0130094	0.00640695
CELSR2	0.40841	0.476686	0.45219	0.156626	0.186385	0.171275	0.0322536	0.00382651	0.0142923	-0.00626843	-0.0148106	-0.00397545
CENPF	0.182852	0.241341	0.37953	0.0552515	0.0855628	0.0722365	0.0430625	0.0322484	0.0414332	0.0156451	-0.00035878	0.00277673
CENPO	0.949234	0.954003	0.917324	0.155123	0.161862	0.162083	0.0371674	0.028396	0.025794	0.00963003	0.011337	0.00727728
CHD4	0.652814	0.715956	0.782762	0.162259	0.129856	0.165795	0.0267521	0.0289564	0.032475	0.00767476	0.00756074	0.000818675
CHD8	0.514983	0.556818	0.525927	0.0744713	0.0981906	0.0891291	0.0108558	0.0247918	0.0210671	0.00709294	0.00174862	-0.0069278
CHMP1B	0.983643	0.985802	1.00156	0.203195	0.176715	0.203588	-0.001198	0.00917604	-0.00341373	-0.00727916	0.0114225	0.00691572
CHPF2	0.234025	0.221553	0.207716	0.0951449	0.134399	0.138844	-0.0329157	0.0291786	0.00975822	-0.00434525	0.00635849	-0.00461653
CHRNB1	1.36057	1.42903	1.34881	0.210458	0.205809	0.205578	0.014229	0.0117541	0.0192315	-0.00372404	0.00632567	0.00323239
CHST12	1.85274	1.69699	1.67376	0.152551	0.141802	0.172065	0.0359456	0.0375814	0.0370017	0.00183986	-0.00124768	0.00511037
CHST14	0.579281	0.525102	0.675732	0.160855	0.118762	0.19913	0.0454964	0.0173048	0.026696	0.00886994	0.00607446	-0.00493729
CHST15	0.432137	0.352548	0.389064	0.127877	0.152543	0.148435	0.035375	0.0270507	0.0071527	-0.00153836	-0.0019323	0.00218922
CHST3	0.106408	0.0910417	0.0765116	0.213207	0.291277	0.126248	0.0204365	0.0390588	0.0583836	-0.0177728	0.00959027	0.00613396
CKAP4	0.81204	0.87938	0.819287	0.0768063	0.10096	0.0891897	0.0183639	0.0269066	0.021423	0.00310549	0.00410807	0.00130089
CKAP5	0.6715	0.818558	1.11328	0.146459	0.154769	0.133398	0.00229528	0.021126	0.0189743	0.00440521	0.00648794	0.00216247
CLCN4	0.904646	0.848064	0.864761	0.144878	0.165756	0.172712	0.0127383	0.0166955	0.0133277	0.0132442	0.00887591	0.00198798
CLU	5.42994	5.36392	5.1454	0.10579	0.104758	0.105669	0.00263307	-0.000476995	-0.00318275	0.000955502	-0.00428934	-0.00500451
CNNM2	0.202541	0.175323	0.174492	0.163038	0.0992093	0.1333	-0.0217427	0.0279821	0.0177133	0.00291872	0.00166051	0.00415263
CNOT1	1.11638	1.11996	1.0289	0.114969	0.0839935	0.0858199	0.0455184	0.0622297	0.0459862	-0.00497127	0.0111146	0.00478871
CNST	0.707229	0.688426	0.630678	0.174849	0.173595	0.169579	0.027066	0.0334514	0.0155565	0.0134591	0.00836039	0.0152786
COG1	1.92296	1.92669	1.92713	0.112454	0.0932176	0.123087	0.0161801	0.00686614	0.0112675	0.00421104	0.00176724	0.00377678
COL7A1	1.23074	0.996939	1.07625	0.0670408	0.0574707	0.0730899	0.0021033	0.00779333	0.00132829	0.00743648	-0.000857464	0.00950016
COX6C	1.25427	1.48808	1.48995	0.0558586	0.0755769	0.086878	0.0308411	0.0274754	0.0358706	-0.00214109	0.00644588	0.000890532
CPD	0.307339	0.273275	0.280872	0.15596	0.135797	0.110363	0.0444822	0.0188523	0.0340341	-0.00510423	-0.000696241	-0.00136754
CPS1	0.796665	0.837793	0.795411	0.107428	0.0841108	0.0926488	0.0129345	0.0100447	0.0137282	0.00484289	0.00270241	0.00223702
CREBBP	0.199733	0.162512	0.181318	0.187112	0.0923605	0.134319	0.0412922	0.0351801	0.0189643	0.00456837	0.00181764	0.00758833
CREBZF	0.231597	0.274252	0.273172	0.111346	0.116033	0.15546	0.0468374	0.0460509	0.0210406	0.00837054	-0.00308061	0.0138836
CRIP1	2.91938	2.68437	2.86028	0.116807	0.114253	0.139183	0.00513407	0.0103903	0.00956758	0.00351392	0.00330794	0.00503395
CRKL	0.64429	0.580318	0.590975	0.101548	0.112266	0.0799735	0.00578917	-0.003557	0.024423	-0.00525503	-0.00104681	0.00536058
CROCCP2	0.203361	0.178102	0.185887	0.109323	0.085551	0.103548	0.023498	0.0182247	0.0061293	0.0062804	-0.00770107	-0.00468051
CRTC3	1.0249	0.951829	0.884712	0.17223	0.157525	0.16068	0.0162284	0.0232517	0.0335681	0.012853	0.00613333	0.0038009
CSRNP2	0.36026	0.260738	0.286329	0.120688	0.101746	0.104326	0.0382264	0.0261554	0.0212583	0.0136646	-0.00222552	0.00745826
CSTB	1.40004	1.45361	1.44141	0.074617	0.0706038	0.0737303	0.0133241	0.00486019	0.00727286	0.00427434	0.00207804	0.00399186
CSTF1	0.776486	0.807027	0.845133	0.100933	0.102372	0.122433	0.0155844	0.0279219	0.0172449	0.00581685	0.00835373	0.00559216
CSTF2T	0.371634	0.438543	0.409533	0.152169	0.150338	0.148053	0.0513549	0.0139568	0.0269091	0.0140808	0.015375	0.00831068
CSTF3	0.117406	0.0826043	0.0876004	0.243866	0.0895742	0.155743	0.0309526	0.0387749	0.0453617	-0.0501803	0.0211737	-0.00642509
CTNNA1	0.599754	0.590738	0.572886	0.055818	0.0498527	0.0599123	0.0395286	0.0391065	0.0316734	-0.000554321	0.00416419	0.00487038
CTNNB1	1.29592	1.08856	1.07918	0.190725	0.12767	0.152915	0.029841	0.0333968	0.0211741	-0.00451647	0.00845295	0.00521772
CTNND1	0.513838	0.42401	0.389818	0.155778	0.116356	0.0824838	0.0315015	0.0463423	0.0532013	-0.00205566	0.00760285	0.00978865
CUX1	1.47193	1.4915	1.30488	0.152038	0.145297	0.138244	0.0319966	0.0351753	0.0363699	0.0045111	0.0139084	0.0122584
CXXC5	0.790933	0.82778	0.714688	0.123742	0.124899	0.116881	0.0199313	0.0385134	0.0322762	0.012339	0.00555803	0.00553213
CYFIP1	0.453425	0.37056	0.373768	0.163012	0.0706198	0.0970053	0.0093492	0.0203529	0.0191894	0.0130047	0.000308849	0.00223934
DAG1	0.279134	0.27066	0.235595	0.131841	0.117265	0.111224	0.0437006	0.00680399	0.0236644	-0.0131532	0.00692014	-0.000337852
DCLRE1B	0.807814	0.750149	0.734171	0.126178	0.11374	0.121249	0.0245168	0.0248626	0.0140244	0.00255267	0.00680089	0.00221528
DDIT4	0.41209	0.453687	0.434148	0.139332	0.144973	0.169259	-0.0244337	-0.016501	-0.0108539	-0.00267862	0.00615449	0.00119053
DDX24	0.202379	0.178541	0.195511	0.0570872	0.0652128	0.110145	0.0292112	0.0348032	0.017952	0.00846944	-0.000564589	0.00831546
DDX3X	1.00138	1.05222	1.03437	0.0719628	0.0809549	0.0906411	0.0308805	0.0417885	0.0347685	0.0077064	0.00551832	0.00415319
DDX42	0.443317	0.470878	0.513482	0.0603524	0.0835114	0.100439	0.0322715	0.0201882	0.0171445	-0.00406443	0.000408043	0.00265118
DENND5A	0.244741	0.239808	0.257417	0.0568006	0.0298895	0.061998	0.0663359	0.0250872	0.043554	0.00541167	0.00549611	0.00102689
DGCR11	0.608577	0.647254	0.607875	0.121686	0.148882	0.208248	0.0136195	0.0258126	0.023324	0.0162306	0.0106578	0.00377944
DGKD	1.02079	0.967401	0.856708	0.113428	0.126328	0.101829	0.00803805	0.0245622	0.0237745	0.0039068	0.00898819	0.00764873
DHPS	0.11337	0.124819	0.150593	0.115129	0.082943	0.0866128	0.00155641	0.0348334	0.0403013	-0.000203231	0.00312302	0.00314666
DHX30	1.03735	1.07329	1.00103	0.12129	0.0978794	0.108353	0.0305496	0.027303	0.0381516	0.00412275	0.00226366	0.00375494
DHX9	0.570942	0.476322	0.497474	0.127934	0.0639307	0.0964849	0.0363077	0.0196057	0.021455	0.00215185	0.00355462	0.00219884
DIDO1	0.949384	0.832443	0.848436	0.150297	0.130857	0.145014	0.0205629	0.0247674	0.0239325	0.00342594	0.00974592	0.00754761
DIXDC1	0.814187	0.756949	0.781549	0.113156	0.0881121	0.104284	0.0131862	0.0355124	0.0183808	-0.00130707	0.00200293	0.00599335
DLG5	0.282363	0.372064	0.326518	0.057233	0.0876717	0.0809898	-0.0244081	0.0293681	0.0385205	-0.0220946	0.010256	0.00983505
DMAP1	0.208292	0.216404	0.215264	0.17018	0.0925332	0.148074	0.0315634	0.0235316	0.0333631	-0.00951675	0.0123535	-0.00497906
DNAJB1	0.929712	0.912218	1.13464	0.0522881	0.0460882	0.0516898	0.0125029	-0.00230971	-0.00333587	0.0033177	0.00341379	0.00165636
DNAJB11	0.762013	0.628361	0.709014	0.144127	0.159951	0.14892	0.0312915	0.0347527	0.0390655	0.011346	0.00700246	0.00336862
DNAJC1	0.413017	0.436217	0.385794	0.174938	0.166912	0.133113	0.0130157	0.0510232	0.0342698	-0.00257098	0.00557022	0.00211767
DNAJC14	0.461648	0.438275	0.420854	0.0914804	0.0599417	0.0758087	0.00996195	0.0338687	0.0126007	-0.00146485	-0.0004095	0.00519811
DNAJC5	0.642244	0.526426	0.512584	0.0748439	0.0330855	0.0511473	0.0268392	0.026073	0.0316969	0.00279954	0.00430148	0.00530699
DNASE2	0.123586	0.132513	0.112575	0.150498	0.148157	0.150561	0.00398019	0.0341458	0.00785647	0.0315609	0.0110794	0.00311359
DPF2	0.243984	0.274611	0.275902	0.104965	0.155135	0.12018	0.016996	0.02903	0.0244447	0.00657415	-0.00503926	0.00666859
DPM1	0.827929	0.773379	0.730714	0.105328	0.118603	0.10493	0.0461162	0.0371975	0.0328655	0.00805773	0.0047273	0.0043202
DRG2	0.480081	0.480809	0.428837	0.165258	0.162864	0.162407	0.0340628	0.018118	0.0184183	0.0112708	0.0123234	0.00447152
DSC3	0.485363	0.333825	0.340175	0.237241	0.11064	0.185932	0.0304703	0.02768	0.0430682	-0.00202689	0.0130364	0.00914134
DSCC1	0.144155	0.323243	0.196322	0.112737	0.0981604	0.123932	0.0295762	0.0408308	0.0482292	-0.0146519	0.0118911	0.013344
DSE	0.228859	0.211784	0.170675	0.131236	0.118059	0.114745	0.00915066	0.0236918	0.0140662	0.0130601	0.00772949	-0.00802512
DSP	0.277629	0.243527	0.267262	0.137159	0.0691423	0.119204	0.0273444	0.0326322	0.0382429	0.00412698	0.0143431	-0.00210495
DTL	0.321109	0.724373	0.44392	0.0739024	0.0855604	0.147984	0.0209027	0.0262774	0.0240184	0.0117392	0.000721607	0.00777584
DUSP16	0.0918431	0.0851168	0.0875758	0.123731	0.186887	0.177084	0.0143357	0.0284949	0.0372071	-0.0393878	0.0217753	0.00976205
DUSP23	0.317893	0.249916	0.255002	0.0910777	0.0510367	0.0536613	0.000778877	0.0173159	-0.00222915	-0.00480987	-0.000108142	0.0105784
DYRK2	0.733195	0.567432	0.53921	0.223527	0.14403	0.151316	0.000398649	0.014192	0.0330539	0.00368725	0.00591796	0.00972652
E2F4	0.303163	0.377797	0.289492	0.109855	0.121768	0.09886	0.0435167	0.0215575	0.0277705	-0.00525732	0.00432886	0.00614575
EEF2	3.15857	3.49231	3.22998	0.0677811	0.0858456	0.0851062	0.0145326	0.00821961	0.00289908	0.00107974	0.00368822	0.000431517
EHD1	0.167025	0.116449	0.0983249	0.207774	0.0464273	0.0543444	0.0123864	0.0343378	0.0511049	0.0109244	0.011169	0.0105393
EHMT1	1.27217	1.24535	1.19591	0.117409	0.104707	0.100033	0.0341544	0.0343095	0.0313023	-0.000671737	0.00587911	0.00517286
EIF2B1	0.236175	0.194292	0.223148	0.106751	0.0669213	0.0912119	0.0249598	0.0471994	0.0411154	-0.0152883	0.00782407	0.0015241
EIF3A	0.547286	0.482144	0.472654	0.0912915	0.0610384	0.0731015	0.0177633	0.0299214	0.0348608	0.00656901	0.0112691	0.00610361
EIF3H	0.652219	0.727257	0.619443	0.060109	0.0760006	0.0754524	0.0198206	0.0246658	0.0162418	-0.00212884	0.00764298	0.00145661
ELAC2	0.509515	0.456816	0.457892	0.123238	0.115286	0.0843055	0.0234174	0.0357666	0.0374767	0.00626085	0.00643533	-0.00328517
ELK1	1.92148	1.78691	1.78947	0.171877	0.169842	0.169272	0.0282367	0.0410329	0.0407955	0.0150131	0.00186275	0.00465827
ELK4	0.687308	0.533085	0.598042	0.10438	0.074957	0.0800263	0.0228894	0.035216	0.0378624	0.0147921	0.0054518	0.0100918
EP400	0.189565	0.228643	0.251818	0.0615869	0.0564926	0.107256	-0.0210399	0.0151518	0.0368582	0.00595013	0.00413016	0.00295799
EPHA2	0.678312	0.567907	0.601368	0.11021	0.106331	0.105409	0.036326	0.0107191	0.0183749	0.00814272	0.00489796	-0.000997988
EPPK1	0.559051	0.598679	0.55019	0.100944	0.104841	0.1001	0.0191607	0.0150718	0.0151699	0.0155132	0.00706241	0.0151994
EPRS	0.0568219	0.075779	0.0620031	0.116957	0.231212	0.246241	0.0970296	0.102611	0.0406479	-0.0164327	0.0350301	0.0183059
ERC1	1.60876	1.39044	1.2549	0.154626	0.13876	0.118286	0.0181546	0.0198938	0.0207033	0.00467244	0.0135413	0.00796518
ERCC5	0.606766	0.512721	0.534116	0.209906	0.161865	0.15931	0.0186575	0.0352339	0.039203	0.0116014	-0.0047695	0.0104397
ERGIC2	0.386688	0.314368	0.290177	0.152727	0.105533	0.116842	0.071545	0.0605532	0.0460327	0.0238138	0.00995233	-0.000527027
ERVK13-1	0.0860031	0.0926458	0.109991	0.0303407	0.0643897	0.0883755	0.0154915	0.0126171	0.00373873	0.0293162	-0.000513374	-0.0034122
ESYT1	0.609657	0.626418	0.570558	0.125083	0.109682	0.114003	0.0209676	0.00917484	0.0174134	0.0147808	0.0042926	0.00664264
ETV3	0.624653	0.485392	0.470174	0.189056	0.184478	0.177676	0.00888098	0.0274553	0.00261408	0.00189706	0.00178248	0.00320834
EXD2	0.392386	0.401917	0.492756	0.140248	0.140106	0.186305	0.00803068	0.000807593	-0.00356564	0.00408677	0.00239557	-0.00460459
EXOSC3	0.609392	0.501436	0.479219	0.141499	0.129105	0.153638	0.0207595	0.0343304	0.046661	0.00678173	0.00946113	0.00795529
EXOSC6	1.22256	1.30956	1.17454	0.118461	0.182143	0.158076	0.0144435	0.0123678	0.0167356	0.0125686	0.00598238	0.00683203
EXT2	0.388815	0.350141	0.338666	0.182831	0.153944	0.147025	0.038916	0.0313667	0.0314523	0.0171962	-0.00508546	0.00260644
EXTL3	1.0125	1.00121	0.948407	0.155212	0.170678	0.20601	0.00982883	0.0154645	0.0159913	-0.00091408	0.00464902	0.00563485
FAF2	1.2154	1.20907	1.25113	0.113082	0.127195	0.130326	0.0320645	0.0321706	0.0320621	-0.00233797	0.00637576	-0.00107513
FAM107B	1.40415	1.13133	1.19901	0.107626	0.0884397	0.10982	0.0120267	0.0229335	0.0248036	0.00075628	0.0080501	0.00575493
FAM160A2	0.355839	0.395598	0.344305	0.134445	0.173566	0.152754	0.00718138	0.00222725	0.0120575	-0.015786	0.0137953	0.00795749
FAM168A	0.407798	0.359669	0.384025	0.122134	0.14775	0.136274	0.0180855	0.00372138	0.0327341	-0.0195777	0.0223348	0.0103423
FAM20C	0.235898	0.21333	0.181895	0.0746077	0.053313	0.0626646	0.0533232	0.0348535	0.0212701	0.00200362	-0.00168494	-0.00326969
FAM78A	0.189578	0.225555	0.23152	0.0775069	0.165918	0.123544	0.0212777	0.0269984	0.0315252	-0.00534622	0.00362935	0.0071041
FANCI	0.124572	0.132586	0.154185	0.167445	0.0660393	0.107877	0.0154848	0.00798267	0.0136626	0.00671837	0.00440101	-0.00799498
FAS	0.285955	0.309571	0.342725	0.0895483	0.0838197	0.0923176	0.0266705	0.0176608	0.0151514	0.0122526	0.0219239	0.00562921
FASN	0.89034	0.885432	0.811211	0.106207	0.107432	0.104594	0.0137049	0.0170246	-0.00169133	-0.002816	-0.00186552	0.00136061
FAT1	0.757806	0.666965	0.65173	0.151762	0.118966	0.122742	0.0290339	0.0368515	0.0348649	-0.00207077	0.00109276	-0.00394651
FBXO31	0.699984	0.702322	0.693583	0.138024	0.173891	0.19262	0.0394719	0.0209965	0.0208422	0.00775678	0.0016809	0.00843735
FBXO34	2.78778	2.70127	2.59799	0.168173	0.152838	0.170707	0.0262653	0.041599	0.0286632	0.0125284	0.00261036	0.00694008
FBXO42	0.202308	0.217933	0.171252	0.134514	0.115717	0.0899516	0.0144048	0.0138825	-0.00345465	0.0155862	0.0156544	0.00216375
FBXO46	0.282955	0.287796	0.295464	0.148735	0.124698	0.124868	-0.00540695	0.037699	0.0211864	-0.00367229	0.0100191	-0.00150103
FBXO5	0.293343	0.308597	0.326833	0.0766066	0.0839588	0.10621	0.0141037	0.00988066	0.0307776	0.0138885	-0.00327198	0.00407875
FEM1B	0.376468	0.351112	0.338983	0.220224	0.151981	0.142432	0.0392053	0.0425732	0.0198698	0.0097135	0.00209767	0.00250916
FGFBP1	0.299994	0.290205	0.248124	0.154343	0.154269	0.135732	0.0215497	0.0298438	0.0393658	0.0146217	0.00910232	0.0171591
FIGNL1	0.333715	0.345791	0.24187	0.175665	0.162948	0.139635	0.0100025	0.0209583	0.0230557	0.00167745	-0.00264808	0.00633385
FITM2	0.229866	0.180928	0.165874	0.174847	0.176168	0.152563	0.0604215	0.0291317	0.0410225	0.0204514	0.0150555	0.0169912
FJX1	0.430009	0.452973	0.396433	0.0942714	0.131979	0.0951848	0.0178068	0.0237008	0.0229927	0.010576	0.000603078	0.00196484
FLNB	0.667369	0.611721	0.600792	0.165031	0.139683	0.120527	0.0516675	0.0153343	0.0384897	-0.00188113	-0.00448673	0.000612667
FMR1	0.287099	0.172134	0.224339	0.132658	0.0759983	0.0968791	0.0232329	0.0139313	0.00688696	-0.00744958	0.0234606	0.0108795
FOXC2	0.612834	0.543654	0.499837	0.190629	0.165193	0.155445	0.04102	0.027292	0.0280951	0.0087436	0.00629569	0.00402609
FOXF1	0.261061	0.238911	0.280333	0.207337	0.1656	0.146465	0.0430425	0.00487612	0.0179893	-0.0174918	0.0155318	-0.000200769
FOXK1	0.642727	0.578963	0.549272	0.113616	0.100888	0.0878649	0.0328509	0.0275928	0.0344962	0.00624048	0.00900326	0.000474068
FOXK2	0.383174	0.355737	0.409692	0.0865614	0.0559652	0.112447	0.0381529	0.0294879	0.0199621	-0.00436439	0.00853804	-0.000107507
FOXO3	0.273953	0.348246	0.22208	0.0710552	0.106556	0.0388831	0.00178606	0.0182968	0.0259546	5.15e-05	0.00924357	-0.00926017
FRAT2	1.18117	1.14442	1.0661	0.168028	0.14988	0.166644	0.0279532	0.0277118	0.024818	0.00338118	0.00785493	-0.00034724
FSTL1	0.372572	0.337509	0.320783	0.0685161	0.0654998	0.0547891	0.0345889	0.0153032	0.0280294	-0.000603019	-0.00356651	-0.00861585
FTO	0.195102	0.196445	0.247202	0.0826346	0.0723292	0.119265	0.0357283	0.020336	0.0308955	0.00505665	-0.000727265	0.00390318
FTSJ3	0.740723	0.708105	0.743086	0.112689	0.0849509	0.107883	0.0117775	0.0311494	0.0216574	0.0165237	0.0139137	0.000170906
FUCA1	0.486721	0.451742	0.385028	0.120418	0.0985293	0.108085	0.0179202	0.022995	0.0135487	0.00973335	0.0111556	0.00495264
FUT1	0.161319	0.24642	0.19341	0.0516375	0.149855	0.149217	0.0585138	0.0139047	0.021457	0.00334413	-0.00841164	0.000723808
FZD6	0.939995	0.947826	0.875251	0.156917	0.190074	0.171617	0.0333865	0.0356987	0.0351101	0.00497238	0.00486988	0.00264643
FZR1	0.779708	0.736849	0.714075	0.128107	0.131398	0.103417	0.0197088	0.0330655	0.0254739	0.0117589	0.008511	0.0102125
GAMT	0.622156	0.516115	0.513246	0.132822	0.133536	0.149198	0.0019088	0.0344701	0.0267441	0.0131089	0.00322718	0.00302414
GCC1	0.0694217	0.0673285	0.0801107	0.173774	0.128329	0.216727	0.0215966	0.0462523	0.0505495	0.0049994	-0.00230922	-0.00596686
GDF11	0.229346	0.262758	0.276661	0.108213	0.148716	0.180632	0.0309815	0.0483104	0.0150344	0.0130075	0.0116618	0.00996776
GEMIN4	0.312218	0.361316	0.331976	0.109647	0.138733	0.107583	0.0606758	0.0428147	0.021488	0.000532958	0.00146469	0.00936377
GEMIN5	0.107151	0.10205	0.104982	0.0783132	0.0804114	0.115809	0.0569005	0.0648944	0.0530697	0.00214406	-0.0136159	0.0245382
GEN1	0.618621	0.5308	0.524427	0.15149	0.169536	0.146009	-0.00396814	0.0386601	0.0213594	0.0107028	0.0187304	0.00893758
GFM1	0.195432	0.167948	0.151728	0.139583	0.0848255	0.107722	0.0628035	0.0346397	0.0448047	0.00392557	0.00487161	0.0113734
GGA3	0.322829	0.257032	0.27399	0.120264	0.126296	0.0989212	0.01991	0.0170029	0.0114215	-0.00502108	0.0151252	0.0134841
GJC1	0.514711	0.391582	0.408075	0.128369	0.0800977	0.0811762	-0.0262813	0.00771294	0.00301876	-0.000329031	0.0175494	0.00458188
GLG1	0.510261	0.581333	0.574631	0.0972365	0.120012	0.131407	0.014113	0.0306744	0.0144943	-0.0028014	0.00265174	-0.00114277
GLOD4	0.233794	0.186813	0.209538	0.191075	0.0760566	0.143379	0.0234065	0.0424573	0.0246549	0.01204	0.00840235	0.00871407
GLT8D1	0.656015	0.62463	0.635331	0.098768	0.120355	0.122351	0.0532797	0.0399783	0.0274994	0.0138346	0.00681443	0.00870182
GMEB2	0.296801	0.316146	0.286315	0.112926	0.0895403	0.100253	0.0285127	0.0323239	0.0141797	0.0250128	0.0134747	-0.000662826
GNA13	0.229035	0.178963	0.227073	0.229644	0.0882266	0.15141	0.0271773	0.0222675	0.0272438	-0.00270718	0.0083014	0.00459663
GNPNAT1	0.664716	0.620647	0.602089	0.0895966	0.0945562	0.0783068	0.054364	0.0396394	0.0512944	0.00360919	0.00616409	0.00149119
GOSR1	0.281018	0.293496	0.272326	0.105868	0.134685	0.111969	0.0355497	0.0279501	0.0284939	0.000485102	0.0075278	0.00157527
GPR161	0.352349	0.300091	0.283038	0.102958	0.0995337	0.10025	0.0015699	0.0229888	0.0117282	-0.0147367	0.000542301	0.00925915
GPRC5B	0.395283	0.32231	0.323917	0.128107	0.132661	0.143159	0.0241322	0.0333088	0.0207493	0.0175887	0.0128977	0.0207208
GRSF1	0.446387	0.388038	0.362444	0.179802	0.146373	0.117225	0.0539483	0.0599736	0.0448062	0.00184511	0.00803377	-0.00189731
GRWD1	0.211626	0.215443	0.188586	0.10452	0.1455	0.12827	0.0139839	0.0181777	0.0371627	0.00298906	0.00563328	-0.000716261
GSN	1.03342	0.873735	0.942283	0.152476	0.134385	0.164688	0.0289293	0.0180275	0.0218966	0.00619339	0.00254797	-0.00417687
GSTO1	0.983538	0.995908	1.01426	0.169587	0.146381	0.148475	0.0378855	0.0422619	0.031034	0.0124829	0.00821347	0.00931436
GTF3C2	0.267495	0.253049	0.259135	0.0955152	0.0736189	0.0936913	0.0607919	0.0351694	0.0393128	0.0027584	0.00389582	0.000217034
HARS2	1.19614	1.16167	1.08442	0.156341	0.137786	0.139638	0.00483105	0.0227705	0.014582	0.00282272	0.00239186	-0.00331149
HCFC1	0.778613	0.71635	0.622267	0.0906502	0.115687	0.0769072	0.0211546	0.0372122	0.0158014	0.000466312	0.00819039	0.00567309
HDHD3	0.299642	0.350732	0.347639	0.0748169	0.10261	0.13076	0.013467	0.00859208	0.00740657	0.00825345	0.00197167	0.0227326
HEBP1	0.65407	0.644143	0.681495	0.146364	0.154	0.154905	0.0367758	0.0290643	0.0327845	0.00663214	0.0052478	0.00367172
HEXA	0.371546	0.366749	0.350041	0.0870047	0.0671187	0.0825342	0.0320604	0.0221885	0.0277497	0.000726989	-0.00396014	0.000689566
HEXIM1	1.03664	0.907438	0.937039	0.152305	0.13519	0.128053	-0.0083895	-0.00633581	0.00197204	0.00715638	0.00149532	0.00757002
HJURP	0.409472	0.446868	0.70251	0.155995	0.141015	0.153762	0.0459906	0.0370837	0.0300727	0.00291692	0.00657795	0.00381444
HK1	0.0687361	0.0586509	0.055864	0.270095	0.283015	0.268921	0.00833333	0.0708929	0.0389388	0.0247562	0.0255454	0.0247111
HK2	0.305715	0.354016	0.352555	0.0768372	0.076951	0.084398	0.0302613	0.0191276	0.0244884	0.0179795	0.0146673	0.00577786
HLTF	0.293685	0.307505	0.262257	0.165932	0.142322	0.107235	0.0506874	0.0211643	0.0289443	-0.0193033	0.013656	0.00458205
HNRNPA0	0.774276	0.734958	0.718678	0.0617304	0.0821917	0.0861662	0.0221961	0.0238892	0.0207432	-0.00430014	0.0083342	0.00157542
HNRNPF	1.30299	1.24825	1.22022	0.140571	0.101828	0.128641	0.0367992	0.0295359	0.0362148	0.00882216	-0.000529349	0.00590642
HNRNPH2	1.09541	1.06621	0.959005	0.137386	0.14203	0.137249	0.027079	0.0375048	0.0275885	-0.00161071	0.00231426	0.00391393
HPS6	0.294793	0.30811	0.33998	0.0658022	0.053091	0.103349	0.0250605	0.0160922	0.0136748	0.00331166	0.00376963	0.00461149
HS6ST3	0.871662	0.897716	0.933936	0.132208	0.15441	0.173353	0.0311552	0.0330473	0.0272439	-0.00391143	0.0164726	0.00953095
HSDL1	0.185158	0.0887777	0.101849	0.17362	0.0710863	0.128936	0.0284436	0.0635302	0.0411997	-0.000539919	0.00820389	0.00842906
HYAL1	0.292178	0.306547	0.279724	0.145627	0.149078	0.172174	0.0194482	0.043097	0.0203623	0.0241253	0.0137565	0.00768895
IARS2	0.291711	0.258835	0.226024	0.0396985	0.0722231	0.031599	0.0351779	0.044482	0.0398325	0.00807768	-0.00059886	0.00285573
ICAM1	0.345082	0.294563	0.338405	0.156536	0.138185	0.171753	0.0740718	0.0553952	0.0436816	0.0142973	0.00815088	0.0109706
ICMT	1.16111	1.14531	1.06673	0.0742745	0.0573956	0.0668231	0.0131434	0.0136213	0.00623863	-0.000310271	0.00560691	-0.00148877
IDI1	0.882413	0.952572	0.961058	0.151002	0.156247	0.170342	0.0346548	0.02417	0.0251309	-0.000309162	0.0108738	0.00166043
IFNAR1	0.184818	0.177354	0.170525	0.0839022	0.0356201	0.0802987	0.0243398	0.0326262	0.0334476	0.00824565	0.00876874	0.0108918
IGF1R	0.785155	0.676033	0.684141	0.0828159	0.0578754	0.0626171	0.0116596	0.0303923	0.0301995	-0.00376384	0.00313262	0.0013459
IGF2BP1	1.16088	1.19152	1.11448	0.143864	0.154698	0.165845	0.024351	0.0317783	0.00888332	0.00107059	0.0121795	0.00900687
IGF2BP2	0.280334	0.225067	0.244763	0.185476	0.214772	0.250001	0.0599662	-0.000584567	0.033104	0.00466245	0.016526	0.0151126
IGSF3	0.495849	0.439186	0.43657	0.103962	0.0948879	0.139179	0.0137505	0.033686	0.0303705	0.0267776	-0.0029851	0.00366829
IMP3	0.324301	0.273898	0.315247	0.0924331	0.104097	0.138695	0.0185728	0.00120721	0.017256	0.0158024	-0.000249978	-0.00217958
INSL4	1.28115	1.23282	1.10977	0.182402	0.204329	0.181547	0.0113332	0.0349465	0.0173881	0.00410502	0.0121057	0.00951625
INTS5	0.172824	0.238383	0.187476	0.0747201	0.165237	0.121886	0.0103175	0.0327469	0.0270955	0.00588801	-0.00330344	0.00285698
IQGAP1	1.30472	1.19548	1.10567	0.0801933	0.0595924	0.0656625	0.0348025	0.031594	0.0278192	-0.00370429	0.00423298	0.00087228
IQSEC1	0.16646	0.200438	0.18635	0.0372651	0.157727	0.137221	0.0405886	0.0181429	0.0197273	0.00876529	0.00971968	0.0025716
IRF2BP2	0.499482	0.42805	0.433972	0.15771	0.233316	0.152736	0.0188345	0.0135086	0.0104929	0.00871379	0.00751384	0.00613428
IRS2	0.569488	0.563663	0.55677	0.169051	0.203236	0.15906	-0.0159689	-0.00108412	0.00152915	0.00949535	0.00577784	0.00379343
ITGA5	0.461698	0.545815	0.476349	0.118559	0.160456	0.129801	0.00338924	0.0455131	0.0235154	-0.000348382	0.00423843	0.00830595
ITGB3	0.216466	0.196071	0.174209	0.206454	0.168735	0.146811	0.0507416	-0.0092483	0.0272872	0.0135449	-0.00202164	0.0104349
ITPRIP	0.402523	0.371965	0.381413	0.143657	0.145484	0.150031	0.0166079	0.0150183	0.00445675	-0.000534964	0.014502	0.00629871
ITPRIPL2	0.199976	0.240809	0.192998	0.0855756	0.130544	0.115259	-0.000295024	0.0163848	-0.00628145	0.0240794	-0.00423528	-0.00153342
IVD	0.170244	0.184491	0.19322	0.0932375	0.076592	0.0974003	0.0193622	0.0383782	0.0347354	-0.0087078	0.0135141	0.00509607
JAGN1	0.414258	0.371074	0.383656	0.105459	0.106415	0.12809	0.00635827	0.0234424	0.0218041	0.00916342	0.0124636	0.00204153
JOSD1	0.692837	0.794198	0.636055	0.153632	0.132323	0.114541	0.0265584	0.0273125	0.0252779	0.0029085	0.00671686	-0.000190116
JRK	0.720312	0.740262	0.810903	0.0462312	0.0730075	0.105098	0.0103472	0.0225905	0.0114959	-0.000193146	0.00433084	0.00481796
JUND	0.71693	0.952343	0.79618	0.10141	0.179435	0.157844	-0.0163803	-0.00655951	0.00443082	-0.00194964	0.000742614	-0.000388279
KANK2	0.270932	0.266996	0.214921	0.150936	0.0969289	0.0757931	0.00391026	0.00565189	-0.00347212	0.00487014	0.00834087	0.00135083
KANK4	0.119791	0.0981553	0.156607	0.108548	0.0856842	0.199572	0.00347594	0.00975108	0.0263999	0.00533965	0.00171479	0.0151169
KAT2A	0.716584	0.658045	0.646033	0.150902	0.165623	0.161279	0.0245918	0.0252023	0.0278777	0.0148073	0.0110126	0.0112769
KAT6A	0.539445	0.583019	0.56606	0.165251	0.183169	0.150333	0.020042	0.0288936	0.0215057	0.00940285	-0.00608869	0.00146696
KBTBD6	0.069166	0.0776036	0.0746106	0.230847	0.161693	0.18185	0.0955882	0.0290368	0.0289913	-0.0208044	-0.0130261	-0.0042534
KCTD2	0.525607	0.598907	0.644362	0.0397932	0.0944868	0.0992796	0.00884371	0.016848	0.0139908	0.011523	-0.000351517	0.0031192
KCTD20	1.39571	1.47295	1.45908	0.170116	0.180226	0.203657	0.0231321	0.0420734	0.0348745	0.0126151	0.00622444	0.0127816
KEAP1	0.0493115	0.0640151	0.0720426	0.101067	0.219673	0.223793	0.0467439	0.0104997	0.0607376	-0.000373879	0.0329965	-0.00171501
KIAA0100	0.95625	0.953789	0.912436	0.0575823	0.0601167	0.0842677	0.0314546	0.02688	0.0292466	0.00503827	0.00957548	-0.00391786
KIAA1549	0.7514	0.767529	0.703171	0.122572	0.0973088	0.0893654	0.0357478	0.0211476	0.0287576	0.0159404	-4.98e-05	0.00226795
KIF13A	5.12257	4.85244	4.52448	0.241622	0.233906	0.242355	0.0147426	0.0122577	0.0139501	0.0209965	0.024756	0.0133688
KIF1B	0.641412	0.67643	0.584032	0.0985645	0.115695	0.0949862	0.034417	0.0335621	0.0308341	0.00687081	0.00834378	0.00832294
KIF23	0.608486	0.780717	1.14546	0.116105	0.157058	0.145966	0.0375345	0.0301334	0.0452383	0.00504214	0.014499	0.00332044
KITLG	0.377959	0.396469	0.371241	0.100962	0.141658	0.186485	0.0292668	0.0379601	0.0231588	0.0130434	0.00231655	0.0107259
KLF13	0.807103	0.844465	0.735477	0.0889125	0.125968	0.112656	0.0207652	0.0161076	0.0241948	-0.00819704	-0.00246195	0.00627117
KLF4	0.39955	0.359178	0.291939	0.205209	0.158456	0.155468	0.00822889	0.0462324	0.0395759	0.0238575	0.0132805	-0.00047534
KLF5	1.00171	1.04145	1.09227	0.149771	0.149975	0.129524	0.011133	0.0190061	0.00951495	0.0079316	-0.00101008	0.000979346
KLHL13	0.559654	0.573888	0.574104	0.159578	0.14155	0.141653	0.027513	0.0374511	0.0309748	0.00279518	0.0037407	0.00579873
KLHL17	0.612825	0.475026	0.515799	0.117403	0.0863356	0.0948594	0.0150862	0.0109681	0.0118606	-0.00583105	3.91e-05	0.000870138
KLHL18	1.12269	1.13592	1.08621	0.133542	0.141968	0.154372	0.0107413	0.0311724	0.0339143	0.00865583	0.0166324	-0.00237953
KLHL21	0.172655	0.167164	0.141217	0.0930433	0.127684	0.0674033	0.0312926	0.039315	0.0300417	-0.0216075	0.0079363	0.00276866
KLHL9	0.098044	0.141522	0.114888	0.118465	0.12198	0.133485	-0.0257272	-0.0236069	0.0170362	0.0187657	-0.0121309	0.0124425
KPNA6	0.849406	0.883688	0.941932	0.154015	0.121229	0.132033	0.0328975	0.030297	0.0344711	0.0154849	0.00745583	0.00659188
L3MBTL2	0.580131	0.569355	0.589351	0.117138	0.109047	0.146944	0.0216254	0.011903	0.033021	-0.00657443	0.00495889	0.00385905
LAMB1	0.77601	0.762623	0.814472	0.115303	0.0964002	0.0955533	0.0374843	0.0249487	0.0193449	-0.00163771	-0.00147715	-0.00724563
LAMC1	1.78182	1.85993	1.76247	0.17654	0.215113	0.201732	0.0385936	0.0352394	0.0509203	-0.00122309	0.00382322	0.0051023
LARS2	0.181168	0.227601	0.203871	0.109142	0.141505	0.140942	0.0512821	0.034888	0.0275218	0.0136463	-0.00672715	0.00872721
LATS1	0.356003	0.298169	0.2694	0.151144	0.134135	0.13589	0.0424782	0.0175537	0.0451995	-0.00110654	0.00741934	0.00582882
LATS2	0.738737	0.608311	0.66699	0.188254	0.159148	0.182915	0.0301441	0.0278366	0.0205006	-0.00148309	0.0108303	-0.0007848
LCLAT1	0.989941	1.07343	1.13674	0.119461	0.172985	0.174208	0.0302714	0.043507	0.0291646	0.00862632	0.0123526	0.00615154
LENG8	0.596438	0.579578	0.518792	0.119856	0.119073	0.0918989	-0.00683579	-0.00147485	0.00309266	-0.00318417	0.00800964	0.00253927
LETM1	0.375618	0.401794	0.373098	0.0509228	0.07885	0.0818303	0.031756	0.0475426	0.0352615	0.00694649	0.00726683	0.0119861
LGALS3BP	1.18	1.1915	1.16301	0.107437	0.123987	0.12045	0.0240141	0.0269359	0.0261682	0.000392977	-3.91e-05	-0.00674721
LGR4	0.820769	0.857793	0.732555	0.100272	0.122013	0.0816647	0.0189545	0.0168866	0.023767	-0.00010971	-0.000395559	0.00754622
LIN28B	1.7114	1.8026	1.5889	0.130485	0.149349	0.146712	0.0292742	0.030884	0.0272485	0.0145204	0.00793828	0.00376359
LNPEP	0.386609	0.356485	0.353971	0.139973	0.182344	0.176998	0.0550238	0.0378163	0.0480464	0.0346489	0.00845726	-0.0103466
LRFN4	0.596626	0.650596	0.602168	0.0589997	0.0558408	0.0450135	0.0273051	0.00747081	0.00588195	0.00648277	0.00712133	0.00472894
LRP1	0.71227	0.637143	0.674287	0.128357	0.115802	0.124298	0.0172987	0.0338079	0.0206806	-0.00813408	0.00674952	0.000849958
LRRC8A	0.258154	0.272108	0.288254	0.101906	0.154046	0.171016	0.0558337	0.0243754	0.0440854	-0.00612306	0.00283386	0.0190589
LRRC8D	1.17617	1.21294	1.22643	0.101265	0.0916162	0.115335	0.0258648	0.0350303	0.0340067	0.0100075	0.0123466	0.00224825
LRRN2	0.065911	0.0470411	0.0474729	0.152539	0.105972	0.10136	-0.0321429	0.0904946	0.0748255	0.0298368	-0.0125922	-9.56e-05
LSM1	0.132707	0.117045	0.144889	0.114341	0.0685632	0.10589	0.0160739	0.0489332	0.0298368	-0.00041131	0.00469636	0.0117604
MAFK	0.744469	0.71796	0.807172	0.128713	0.143195	0.150858	-0.00453328	0.0142651	0.0116214	0.00575121	0.00199102	0.00347112
MAGEF1	0.106291	0.118914	0.10797	0.120903	0.0975481	0.0967778	0.0315685	0.0545175	0.0201835	0.0109068	0.0153194	0.000507655
MAML1	0.0893142	0.097081	0.0783533	0.0966369	0.0462872	0.0862269	0.0126296	0.0378843	0.0358881	0.00413551	0.000273292	-0.00400876
MAN2C1	0.436494	0.426007	0.418956	0.161578	0.145415	0.152036	0.0267498	0.0232526	0.0181453	0.0167117	-0.00429506	0.00135556
MAP1S	0.592187	0.465087	0.451822	0.162138	0.129517	0.136371	0.0298864	0.0324809	0.0349005	-0.0122553	0.0107249	0.00395492
MAP2K4	0.177367	0.196075	0.204726	0.110069	0.124003	0.0835868	0.00895294	0.0142556	0.0346211	-0.00933212	-0.00118103	0.00979579
MAPK3	0.249327	0.233113	0.192397	0.122145	0.0971695	0.0727979	0.0206567	0.0285689	0.0153914	0.00354211	-0.00504714	0.00464644
MAPK4	0.487046	0.423102	0.411857	0.224357	0.144337	0.128304	0.0230485	0.0278579	0.0240888	0.0189563	0.0166109	0.0084495
MAPK6	0.305849	0.33277	0.25839	0.092824	0.112694	0.0693798	0.0102468	0.0340674	0.0227262	0.00594091	0.00120136	0.00756049
MARS2	0.126089	0.145563	0.132052	0.0842228	0.0779252	0.0847054	0.0314535	0.0166698	0.0200882	-0.00921106	0.00985419	-0.0125249
MARVELD1	0.912209	0.922784	0.825621	0.144142	0.164594	0.167213	0.0301771	0.0355166	0.0164889	-0.00303655	0.00183927	0.00455606
MAT2A	1.31054	1.29514	1.30994	0.102732	0.105916	0.11033	0.0184343	0.0213971	0.0227899	0.00748097	0.000414831	0.00312012
MATK	0.154107	0.167699	0.149281	0.086453	0.101713	0.0955881	0.0416966	0.0315894	0.00728094	0.0278453	0.0140295	-0.00697683
MAZ	2.19755	2.23089	2.0449	0.0223638	0.0267914	0.0261865	0.0138639	0.0177541	0.0192327	0.00455371	0.00437687	0.00253045
MBTPS1	0.362372	0.351577	0.284585	0.121066	0.108026	0.0899952	0.0396265	0.0296696	0.00428166	-0.000753839	-0.00289186	-0.0027201
MCL1	0.369275	0.362781	0.344245	0.145682	0.161538	0.176804	0.0160103	0.00624971	0.0157575	0.0108139	-0.00405418	0.000990808
MCM2	1.10479	1.67969	1.15891	0.106517	0.0954326	0.139926	0.0350056	0.0293443	0.0223857	0.00545997	0.0044162	0.00272852
MCM4	0.160756	0.251674	0.209186	0.0895027	0.0563575	0.104918	0.00820562	0.00879204	0.00626506	0.0169334	0.00112286	0.0111946
MCM5	0.221618	0.349106	0.225292	0.265022	0.167512	0.146912	-0.0219286	0.0298044	0.0200069	-0.014184	0.00436531	-0.00103724
MCM6	0.4041	0.625503	0.365462	0.173843	0.100877	0.112168	0.0374919	0.0405244	0.0282107	0.00348398	0.00524871	0.00279954
MED13	0.428831	0.454209	0.459365	0.166754	0.16661	0.133926	0.0215378	0.0259498	0.0388105	0.000431057	0.0115371	0.00413494
MED13L	0.245639	0.229614	0.268611	0.0625808	0.132989	0.16375	0.0439216	0.0395	0.0322733	0.0100116	0.00411444	0.00567771
MED26	0.533408	0.470158	0.460526	0.144174	0.121713	0.142894	0.0150561	0.0130389	0.0194811	-0.00834423	-0.00103144	0.00882282
MED27	0.237653	0.241879	0.213467	0.0555689	0.0514345	0.0530921	0.0272902	0.0293224	0.0331629	0.00590148	0.0107074	0.0103021
MEGF9	0.05116	0.0630184	0.057037	0.247185	0.238738	0.205685	0.0278846	0.0530987	0.0560122	0.0804116	0.00976924	-0.0229984
MET	0.711796	0.684357	0.64712	0.0612789	0.0781641	0.0510824	0.0302276	0.0138437	0.019838	0.00527109	-0.00157091	-0.00265177
METRNL	0.318952	0.337266	0.33585	0.114802	0.117377	0.126291	0.0219105	0.0310759	0.0309959	0.00933138	0.00441367	0.00181419
METTL7A	0.340851	0.308645	0.316535	0.159423	0.147974	0.156887	-0.000342387	0.0327747	0.0161878	0.0180319	0.000639831	0.00596442
MFHAS1	0.137088	0.114479	0.0987061	0.103111	0.0825186	0.0771414	0.0215836	0.0467134	0.0392153	0.00568667	0.0164731	0.00845129
MGA	0.261717	0.311822	0.260399	0.111501	0.141331	0.0969018	0.0209959	0.0351299	0.022169	0.0172033	0.0150081	0.00706943
MGAT2	0.3216	0.323636	0.332478	0.14465	0.119073	0.101041	0.0224192	0.00115379	0.0159746	-0.00460713	0.0114809	0.0077784
MGAT5	0.426805	0.529177	0.421227	0.069528	0.111526	0.0760854	0.0417148	0.0319699	0.0385187	-0.0052857	-0.000951515	-0.000229698
MGST2	0.255597	0.210658	0.200687	0.0818928	0.0810042	0.0885558	-0.0058773	0.0428225	0.0242828	0.0134599	-0.0071414	-0.0109802
MID1	0.537551	0.548222	0.549026	0.137163	0.163334	0.125912	-0.00929918	0.0185036	0.0265988	0.017709	0.0130293	0.00227527
MID1IP1	0.478123	0.425084	0.486698	0.114112	0.0884269	0.0901085	0.0259842	0.00416416	0.0102364	0.0114706	0.01405	-0.00164754
MKI67	0.322525	0.274214	0.44792	0.13399	0.0588677	0.0676539	0.0550114	0.0223687	0.044285	-0.0152099	0.0204533	0.00489483
MKL2	0.282086	0.222526	0.253918	0.190569	0.136688	0.121029	0.00673254	0.0242878	0.0227609	0.0128269	0.00159006	0.0156417
MLLT1	0.634517	0.672058	0.700793	0.0730312	0.0720584	0.0921671	0.0187839	0.0208454	0.0198863	0.00185336	0.00451051	0.00527794
MN1	0.408777	0.374325	0.367923	0.152546	0.15125	0.141448	0.0102815	0.022456	0.0188297	-0.0190067	0.0182894	-0.000816006
MOGS	0.432777	0.347995	0.358738	0.0922115	0.0808348	0.113092	0.0227338	0.0154494	7.66e-05	0.0138033	0.0135557	-0.0104085
MPG	0.0998704	0.108749	0.0950747	0.164019	0.205214	0.221232	0.0482639	0.0363162	0.0692873	0.0196278	-0.00469983	-0.0105152
MRFAP1L1	0.51075	0.518218	0.512649	0.155025	0.100607	0.123415	0.0165024	0.0177215	0.0173002	0.00825963	0.00275774	0.00577186
MRPL15	0.668665	0.570798	0.644729	0.125982	0.110223	0.13696	0.0256814	0.0428247	0.0333162	0.00523714	0.00980326	0.0130589
MRPL51	0.39641	0.407067	0.475759	0.146187	0.106787	0.142368	0.0413386	0.0412727	0.0448372	6.66e-05	0.00457226	0.00274388
MRPS23	0.161039	0.148377	0.163548	0.124546	0.0687205	0.0844817	0.0370661	0.0250614	0.0342812	0.00557931	0.00563694	0.00802238
MSANTD3	1.21214	1.18348	1.16991	0.107581	0.132772	0.10419	0.0469404	0.0539109	0.0413769	0.0071001	0.00908913	0.00641413
MSH6	0.192366	0.161609	0.15531	0.145723	0.0498529	0.0826323	0.0520645	0.0358846	-0.0130045	0.000733857	-0.000843293	0.0111305
MSL2	0.341174	0.306459	0.248393	0.166813	0.152871	0.104914	0.012193	0.00465302	0.0171564	0.0145694	0.0138772	-0.00723833
MTDH	2.28825	2.30608	2.1993	0.138592	0.134178	0.143813	0.0463115	0.0526959	0.0568715	0.00832654	0.00368366	0.00357681
MTMR4	0.299107	0.285561	0.326292	0.107654	0.0932735	0.15577	0.0143818	0.0253598	0.0245299	0.0260695	0.0125132	-0.00192151
MTOR	0.252179	0.248904	0.228603	0.0889388	0.0980475	0.113346	0.0350825	0.0304672	0.0299903	0.00508103	0.00258856	0.0118303
MUM1	0.589149	0.580943	0.464541	0.118024	0.0923739	0.0738719	0.0277133	0.0189819	0.00373131	0.0109384	0.00509469	0.00613098
MYC	1.07205	0.982699	0.828156	0.122194	0.16976	0.108887	-0.00353238	-0.0104674	-0.00958368	0.00203052	-0.00368752	-0.00398248
MYH10	0.397509	0.458844	0.454194	0.14314	0.13005	0.161454	0.0279485	0.0292028	0.0199346	-0.000576597	0.00667419	0.00589334
MYL9	1.88209	1.76952	1.9332	0.0650479	0.0452612	0.0518514	0.034024	0.0383274	0.0424315	0.00780464	0.00653988	0.00447751
MYO1B	0.113046	0.110885	0.117072	0.121666	0.208119	0.113792	0.0107323	0.0410259	0.0192109	0.00869913	-0.00591267	-0.00983819
MYO1C	0.467321	0.430341	0.447902	0.171333	0.121582	0.132707	0.0121559	0.0189022	0.0228727	0.00932494	0.010992	0.00501307
MYO9B	0.596021	0.607725	0.649245	0.093003	0.100242	0.128667	0.0252416	0.0260815	0.0204624	0.00923662	0.00974563	0.00278277
MYPN	0.432958	0.368472	0.363691	0.10497	0.121294	0.161595	0.0356016	0.0442649	0.0107284	0.00832617	0.00747815	-0.00440041
MZF1	0.334346	0.349224	0.310799	0.153556	0.150686	0.110764	0.00944259	0.0257351	0.0283471	-0.00174173	0.00235758	0.0129547
NAA40	0.656489	0.76458	0.693897	0.111018	0.135098	0.149311	0.0146886	0.0153052	0.0156712	0.0102334	-0.00457932	0.00273347
NACC2	0.311428	0.263036	0.295134	0.0858811	0.0436208	0.0699596	0.00541959	0.00275514	0.00557187	0.0144287	0.00616691	0.00220881
NAT9	0.587232	0.57029	0.494944	0.108165	0.142559	0.127037	0.00721126	0.0353577	0.026886	0.0126035	0.0136752	0.0069445
NCAPD2	0.337494	0.370143	0.539511	0.117065	0.0835601	0.114897	0.0341793	0.0145521	0.0241905	0.0055103	0.000567515	0.00370333
NCAPG	7.28434	8.04441	7.97943	0.0222583	0.0310542	0.0381342	0.00670658	0.00462222	0.00719063	0.00140744	0.0052413	0.00169839
NCBP2	1.54186	1.357	1.31677	0.117599	0.110293	0.113952	0.0222567	0.0268982	0.0204154	0.00799456	0.00280724	0.00318282
NDST1	0.15268	0.15459	0.159629	0.0893151	0.0575759	0.098754	0.024903	0.0615588	0.0408628	0.00385	0.00941683	0.00449855
NDUFS3	0.567264	0.578645	0.611826	0.0680173	0.035234	0.0537624	0.0211241	0.0248042	0.0209802	0.00554507	-0.00242632	0.00206116
NDUFS4	1.093	1.15991	1.06624	0.0898726	0.105654	0.0969658	0.026345	0.0319338	0.023995	0.00233514	0.00600869	0.00607953
NDUFS7	0.519668	0.527849	0.513502	0.162629	0.129332	0.15185	0.0114994	0.0426479	0.0307198	-0.0013713	0.00106312	0.00607018
NEAT1	6.84791	6.96978	6.55958	0.157557	0.143878	0.171585	-0.00327192	-0.00150564	0.00236682	-0.000359465	0.00713886	0.00920606
NECAP2	1.12	1.118	1.16658	0.155277	0.177917	0.187319	-0.00738198	-0.00880797	-0.00658968	0.00562486	0.0103437	0.00341249
NEU3	1.12408	1.15169	1.00973	0.176811	0.153373	0.137858	0.0327515	0.008586	0.0173559	0.00635002	0.0124334	-0.00145158
NFATC3	0.302467	0.240518	0.278852	0.171062	0.107679	0.123847	0.0166446	0.0256196	0.0449041	0.0212646	0.00911782	0.00590374
NFE2L1	0.582026	0.629728	0.557956	0.0652406	0.0756265	0.0958647	0.0321551	0.0265146	0.0239713	-0.00315446	-0.00883675	0.000300368
NFIC	2.94712	3.02515	3.03754	0.0648629	0.058601	0.080158	-0.0019263	0.00298059	0.00621754	-6.16e-05	0.00162813	0.00261937
NFIL3	0.61204	0.559827	0.573499	0.0933041	0.106013	0.108466	0.0314289	0.015174	0.0195622	0.010534	0.000450362	0.00784398
NFKBIE	0.504081	0.558883	0.515615	0.0797444	0.100636	0.0989305	0.0261898	0.0187953	0.0258769	-0.0125883	-0.000438106	0.00153963
NIF3L1	0.2593	0.315242	0.252304	0.0857806	0.120415	0.0664921	0.0401654	0.0455806	0.0310409	0.00279245	0.00290999	0.00821376
NIPBL	1.0843	1.06624	1.00669	0.1478	0.138295	0.116548	0.039093	0.0443684	0.0374917	0.00728501	0.0029043	0.00281403
NKD2	1.20407	1.11948	1.07269	0.164186	0.152517	0.158878	0.0346643	0.0384686	0.034014	0.0115609	0.00610486	0.00813847
NOP56	0.328076	0.346377	0.314365	0.041068	0.0722842	0.0822428	0.0211873	0.0177605	0.0185054	0.00700323	0.00814863	0.0102584
NPDC1	0.455008	0.408104	0.466625	0.088118	0.0664919	0.106695	0.0116089	0.0217905	0.0165596	0.010856	0.00355588	0.0108341
NR3C1	0.809059	0.814021	0.710957	0.182639	0.183289	0.177379	0.0250085	0.0246051	0.030997	0.00930046	-0.00267082	0.00746388
NREP	0.396316	0.395377	0.428077	0.0903897	0.0790627	0.0851802	-0.00985196	0.0130109	-0.00673628	0.016768	0.00261366	-0.000814842
NSD1	0.422786	0.448912	0.363911	0.0966232	0.123219	0.0990553	0.0190073	0.0238921	0.0371449	0.00181351	0.00715248	0.00142154
NSUN2	0.974409	0.914426	0.855557	0.126224	0.111484	0.102302	0.0443697	0.0477936	0.0518812	0.0160355	0.0152392	0.00650649
NTHL1	0.782761	0.7245	0.663545	0.162516	0.188875	0.176112	0.037277	0.02829	0.0202085	0.028942	0.00103984	0.00650272
NUAK1	0.403219	0.424186	0.424423	0.0887204	0.155087	0.140781	0.0127164	0.0487295	0.0384053	0.015948	0.0189619	0.00235675
NUAK2	0.112541	0.0937902	0.0924667	0.242946	0.197839	0.191444	0.0164286	0.0429225	0.0391618	0.00780195	0.0152363	-0.00416858
NUDCD2	0.367559	0.345425	0.396705	0.109013	0.0957357	0.144136	0.0142189	0.0233449	0.0366367	-0.00428807	0.00317123	0.00629537
NUF2	0.532953	0.581756	0.834099	0.187478	0.117614	0.109814	0.0253597	0.0247546	0.0174222	0.000966888	0.000484164	0.00247599
NUP153	0.539749	0.569675	0.598879	0.115872	0.110867	0.139398	0.0276866	0.034021	0.0357881	0.0164607	-0.00247705	0.00753352
NUP155	0.63149	0.570947	0.552869	0.0573376	0.0409697	0.0613165	0.0280519	0.0236993	0.0294556	0.0096372	0.0103953	0.000393623
NUP188	0.274031	0.249312	0.26363	0.132144	0.0710379	0.0633136	0.0645051	0.0281463	0.0216647	0.00986611	0.00552194	0.0102589
NUP214	0.563534	0.628998	0.511183	0.118259	0.106161	0.130289	0.0140793	0.0233863	0.0262188	0.00140646	0.00487985	0.00936579
NUP50	0.542586	0.557307	0.497692	0.116586	0.100601	0.0795859	0.00694207	0.0147542	0.0169519	0.00633848	0.00683523	0.0102669
NUSAP1	0.300694	0.364649	0.639467	0.0394606	0.0884312	0.0904515	0.0104964	0.0368907	0.0351283	0.00697638	0.00406493	0.00223951
OCIAD2	0.157804	0.174424	0.145999	0.175041	0.235054	0.142485	0.0508658	0.0714559	0.0478817	0.00360808	0.00531013	0.0100061
ODF2L	0.233721	0.258025	0.233472	0.131283	0.124824	0.132988	0.0422349	0.0256421	0.0520294	-0.0213806	0.00262183	0.0143316
OGDH	0.544378	0.469872	0.451768	0.0805052	0.0833228	0.102453	0.00720706	0.00904894	0.0170283	0.0163093	0.0100882	0.0148337
OLFM1	1.54947	1.54473	1.55686	0.145347	0.113312	0.118799	0.0303674	0.0318524	0.023612	0.00618424	0.000233489	0.00651532
ONECUT2	0.172382	0.183513	0.150601	0.172933	0.129853	0.0926737	0.0223024	0.0427051	0.0303586	-0.0259359	0.00236336	0.00159869
OXSR1	1.05896	0.90767	0.92573	0.12546	0.092954	0.0991946	0.0320935	0.0380354	0.0369662	0.00264598	0.0119022	0.00776469
PANX1	0.23973	0.276172	0.263704	0.0885681	0.110943	0.108672	-0.0118618	0.0299471	0.00855822	0.00455158	0.0107246	0.00863858
PAPSS2	0.103315	0.138247	0.130126	0.0446954	0.188647	0.12579	0.06747	0.0254801	0.0571896	0.0243521	-0.0028848	0.0103157
PAQR4	0.184813	0.216806	0.20444	0.0950938	0.0827312	0.074916	0.0519263	0.0024096	0.0127229	0.00490214	0.00410057	0.00150245
PARL	0.960978	0.846936	0.792424	0.129822	0.151088	0.1663	0.0327907	0.0313573	0.0227891	0.0192434	0.0135934	0.0153143
PAXBP1	0.236294	0.304994	0.283153	0.0623499	0.0935619	0.0932714	0.0132821	0.00585396	0.0107122	0.0103259	0.010289	0.00655932
PC	0.339248	0.343358	0.317705	0.125244	0.134839	0.14392	0.0200843	0.0190534	0.0160578	0.00573545	0.00415069	0.0072809
PCBP1	1.26676	1.19464	1.26843	0.0959573	0.0876188	0.116317	0.0269008	0.0304108	0.0336545	0.00514537	0.00540834	0.00410161
PCDH10	0.297422	0.364019	0.336829	0.12802	0.155434	0.148769	0.00476514	0.0162932	0.0228031	0.0214028	0.00407815	0.0024981
PCNA	0.388109	0.630368	0.444565	0.0888166	0.0720336	0.112736	0.0207792	0.0324009	0.0208096	0.00443353	0.00054163	0.000265057
PCYOX1	0.181555	0.149884	0.139284	0.143492	0.138094	0.13702	0.0605842	0.0379663	0.0499192	-0.0297367	-0.00151968	-0.00258851
PDPR	0.134322	0.0899158	0.0711275	0.440375	0.208668	0.133643	0.0539187	0.0725116	0.0754775	-0.061207	0.00960273	0.0208606
PEG10	0.238317	0.225337	0.185974	0.232183	0.0948654	0.110726	-0.0180984	0.0155658	0.0429033	0.00590947	0.0123365	0.000513274
PHF12	0.103259	0.122456	0.128049	0.156292	0.107331	0.13328	-0.009	0.0308044	0.000422078	-0.0172975	0.00628941	0.01588
PHF20	0.569245	0.472831	0.44157	0.115561	0.147288	0.158046	0.019522	0.0440239	0.0299734	0.00479481	0.00845776	0.00503194
PHLDB2	0.836256	0.914573	0.870818	0.194984	0.181896	0.167459	0.0436764	0.047496	0.0544145	0.0137954	0.0113905	0.00300232
PHLPP2	0.362233	0.400584	0.353022	0.113646	0.13753	0.161584	0.0282042	0.0284682	0.0251439	0.00837475	0.000489739	0.0211649
PI4KB	0.516307	0.487514	0.427643	0.170289	0.111004	0.116155	0.00086717	0.0243625	0.0422789	-0.00309054	0.0104316	0.00232174
PIGC	0.211884	0.140396	0.170912	0.176072	0.129501	0.129375	0.0276251	0.0183161	0.0192573	0.00955157	-0.00234913	0.00487816
PIGW	0.777674	0.647139	0.502972	0.219551	0.196352	0.175937	0.0411157	0.0295789	0.0260846	0.0177787	0.0148719	0.00638232
PIK3C2B	0.536617	0.497782	0.455678	0.161773	0.165852	0.133982	0.0272499	0.0251552	0.0225845	0.0186494	0.0124599	0.0143793
PIK3CB	0.34056	0.289674	0.326266	0.202242	0.12242	0.149044	0.057758	0.0441772	0.0239889	0.0192488	0.0115255	0.0104448
PIK3R4	0.286385	0.225417	0.174557	0.207195	0.20264	0.130025	0.0316669	0.0164219	0.0309585	0.0160654	0.00963111	0.00434774
PIP4K2B	0.520362	0.50191	0.521506	0.0874145	0.130215	0.11306	0.0233765	0.0467059	0.0328415	0.00069691	0.0130568	0.0106502
PIP5K1C	0.212265	0.212166	0.182953	0.088345	0.0773617	0.0808067	0.0301659	0.0450764	0.035071	0.0153957	0.0127791	0.00777452
PISD	0.190084	0.154339	0.144769	0.10182	0.121753	0.0986439	0.0330916	0.039629	0.0329802	0.0189968	0.00672251	-0.00797367
PITX1	0.305399	0.306882	0.258252	0.090523	0.0784247	0.0736325	0.0131152	0.0261006	0.0191132	0.0253283	0.000679979	0.010911
PKD1	0.510979	0.507724	0.500934	0.0718535	0.0944882	0.108513	0.0369438	0.0178645	0.0194048	0.0112895	0.0135495	0.00370928
PLAGL1	0.582398	0.724112	0.563647	0.106982	0.164744	0.136561	0.0317044	0.0369539	0.0322871	-0.00419501	0.0111302	0.00767273
PLEKHF2	0.378589	0.277712	0.265937	0.124586	0.098606	0.0819165	0.00859267	0.00420104	0.0119465	-0.0125705	0.0061653	0.0101835
PLEKHH3	0.569586	0.559608	0.562583	0.092175	0.120149	0.105326	0.0122837	0.0135884	0.0165852	0.00933605	0.00722833	0.00445726
PLXNB2	0.397864	0.406108	0.348822	0.137161	0.119986	0.0959148	0.0131526	0.0151308	0.0108976	-0.00286628	0.00438695	-0.00526768
PM20D2	0.294015	0.293809	0.204038	0.0993288	0.118072	0.0823509	0.0226895	0.0427814	0.0195184	-0.000106466	0.0235412	0.00250333
PMPCA	0.621578	0.697534	0.68001	0.0718509	0.103657	0.103805	0.0301264	0.0428918	0.0388826	0.014542	0.00411711	0.00763225
PODXL	2.13564	1.83292	1.76243	0.124761	0.0982238	0.10442	0.0419927	0.0393299	0.0352134	0.00492932	0.00159711	-0.00180952
POGK	0.472553	0.429697	0.424698	0.135936	0.122235	0.0940437	0.0199303	0.024984	0.0287371	0.0124211	0.0069355	0.0104511
POGZ	0.910585	0.921579	0.819843	0.165656	0.181441	0.164134	0.0329729	0.0327407	0.0249984	-0.00114935	0.0116455	0.00965692
PPARGC1A	0.526795	0.442045	0.458839	0.161151	0.15415	0.140142	0.0187291	0.023791	0.0283431	0.0039672	-6.28e-05	0.00351033
PPIG	0.509945	0.485429	0.500809	0.124215	0.088714	0.118411	0.010359	0.0299362	0.0241784	-0.000740823	0.00522435	0.00922885
PPIL2	0.936456	0.957854	0.920734	0.160543	0.13429	0.169064	0.0378116	0.0244941	0.0276747	0.00403819	0.00351555	0.00743021
PPM1B	0.338364	0.485163	0.370765	0.11024	0.224124	0.189811	0.0234354	0.025881	0.0364557	0.00300309	-0.00452077	0.00106236
PPM1D	0.580953	0.585379	0.558427	0.133832	0.164125	0.160454	0.0160883	0.0209195	0.025117	-0.00824392	0.00173175	0.00546595
PPM1G	0.674246	0.667632	0.646562	0.111968	0.0968708	0.115819	0.046099	0.0433908	0.0496942	0.009788	0.00307772	0.00259973
PPP1R15B	0.0986069	0.0824983	0.0826182	0.159437	0.224022	0.188093	-0.0311607	0.0411299	0.0159298	-0.00861742	0.0188301	0.00224774
PPP1R26	0.359248	0.302791	0.279263	0.143459	0.11206	0.141437	0.017047	0.0174663	0.0173112	0.00696783	-0.00929943	0.00335699
PPP2R2D	0.284294	0.284818	0.262609	0.0943206	0.0861882	0.047275	-0.005379	0.0307977	0.0223495	-0.00600601	-0.00142003	0.0081744
PPP4R1	0.420082	0.392722	0.399381	0.166079	0.156094	0.15505	0.0461166	0.0509343	0.0318608	0.00240885	0.00589574	0.00776375
PPRC1	1.52927	1.39509	1.32893	0.192254	0.197747	0.201689	0.0273711	0.026023	0.0279348	0.00256134	0.00804011	0.00233656
PRDM4	0.426264	0.394545	0.38151	0.132987	0.15116	0.160596	0.0305809	0.0322935	0.0158914	-0.0157392	0.00282256	0.012161
PREP	0.32639	0.267839	0.25154	0.0847767	0.0927814	0.0740328	0.0189113	0.0265027	0.0337448	0.0143957	0.0111988	0.00275031
PRIM1	0.349084	0.631504	0.383951	0.163073	0.131037	0.133292	0.0341166	0.0264662	0.0307923	0.00494659	0.00131439	0.0130862
PRKD3	0.193096	0.221365	0.212424	0.0958786	0.128142	0.150301	0.0485514	0.0164086	0.0343382	0.0198513	0.0157136	0.0180237
PRLR	0.224482	0.202387	0.216031	0.183657	0.154176	0.191831	0.0480333	0.0402545	0.0467635	0.00217001	0.00102067	-0.00291296
PRPF31	2.314	2.40959	2.52496	0.0288582	0.0216632	0.0541993	0.0127593	0.0105528	0.00912631	-0.000445562	0.00269551	0.000640168
PRPF4	0.951336	0.920288	0.86267	0.177044	0.170809	0.154938	0.0282861	0.0318278	0.0280771	0.00587143	0.0117367	0.00913316
PRR5L	0.636002	0.482921	0.545865	0.157439	0.125951	0.153868	0.0333486	0.0162258	0.0243823	0.0122738	0.014246	0.00632229
PRRC2A	0.336774	0.249041	0.287139	0.234595	0.0921827	0.103013	0.0336765	0.0359068	0.0406025	0.0131782	0.0143634	0.00242199
PRRC2B	0.980662	0.935381	0.9646	0.121442	0.104482	0.108992	0.013937	0.0272815	0.0237712	0.00266382	0.00685275	0.00460948
PRSS23	0.637281	0.697205	0.630066	0.0476664	0.0691454	0.0324541	0.025377	0.0251336	0.0265147	-0.00914907	0.00140332	0.00295881
PSENEN	0.426698	0.394313	0.32862	0.133606	0.113475	0.087062	0.0233065	0.0240213	0.0395341	-0.00143533	0.00371086	0.00434334
PSMB10	0.566426	0.554183	0.578559	0.0929285	0.0815843	0.10516	0.0182835	0.00522554	0.0164208	0.00284361	0.0110632	-0.00249212
PSMB8	0.335927	0.267458	0.322137	0.132441	0.11255	0.144197	0.0292076	0.000212335	0.0197338	0.00858744	0.011892	0.000429194
PSMC1	0.443805	0.435655	0.390718	0.0500135	0.0656049	0.0501454	0.0224761	0.0289103	0.0171574	0.00259615	0.00454699	0.00044833
PSMD2	0.522778	0.54206	0.594752	0.088587	0.0559304	0.0988769	0.0272871	0.0310073	0.0346655	0.000132038	0.00559655	0.00428128
PSME4	0.410142	0.409586	0.448641	0.119429	0.110914	0.117022	0.0332487	0.0171644	0.0376333	0.00399292	0.00831091	0.00156614
PTPRJ	0.150859	0.153218	0.154978	0.0418328	0.0900313	0.102765	0.0128573	0.0571252	0.0286056	0.0148707	0.0152365	0.00361395
PTRH2	1.434	1.43058	1.4122	0.114215	0.125683	0.133804	0.0563465	0.048701	0.0391606	0.00926931	0.00720644	0.0017338
PUM2	0.474975	0.470619	0.488101	0.104715	0.107739	0.117731	0.0310804	0.0282599	0.0334325	0.000952007	0.00625929	0.0122228
PURB	0.405891	0.491112	0.372157	0.163207	0.155804	0.137721	0.0235549	0.0233868	-0.00608817	0.011405	0.00682518	0.00908089
PWP2	0.0850356	0.0526619	0.0670937	0.201013	0.134709	0.210212	0.107253	0.0568282	0.0372856	-0.000816307	0.00278399	-0.00295295
QSER1	1.02535	1.06852	1.04206	0.0783927	0.0852347	0.0876999	0.0425703	0.0464388	0.0413168	0.00293064	0.0101838	0.00288402
QSOX2	0.634262	0.580277	0.624219	0.110342	0.10275	0.122298	0.00174192	0.021526	0.0186748	0.0187092	0.000364244	-0.00433298
RAB11FIP1	0.210697	0.176026	0.181289	0.156154	0.110082	0.0956306	-0.00553682	0.0203376	0.0163546	-0.00695129	-0.00102245	0.00583664
RAB13	0.278654	0.310828	0.283728	0.126208	0.123373	0.121878	0.0261495	0.022222	0.032427	0.00657379	0.00563791	0.00131508
RAB20	0.41378	0.378424	0.398888	0.102375	0.157839	0.136058	0.0173394	0.0162663	0.0141864	0.000511384	-0.00359195	0.000509698
RAB40C	0.251044	0.279533	0.22909	0.0733671	0.0648385	0.0641492	0.0227858	0.0140301	0.014626	-0.00128245	0.00909014	0.00398189
RAB9A	0.45591	0.523318	0.510031	0.148279	0.162651	0.164544	0.0230597	0.00723287	0.0238128	0.0064691	-0.0049566	0.00829558
RABEP1	0.265984	0.283027	0.218785	0.125702	0.11656	0.096379	0.0120116	0.0585304	0.0424989	0.0136187	0.0129125	0.00746653
RAI1	0.465591	0.483719	0.450632	0.100527	0.112993	0.123708	0.0472003	0.0225598	0.0280581	0.0018139	0.0023653	0.00545487
RB1	0.232384	0.253825	0.20806	0.0787277	0.135432	0.120755	0.015315	0.0429444	0.051197	0.00724093	0.00619557	0.00532116
RBBP5	0.155989	0.173597	0.198971	0.133161	0.174691	0.211499	0.0347488	0.0210116	0.0479811	0.0122794	-0.00788002	0.00645752
RBM15	0.406377	0.388065	0.383199	0.141963	0.142283	0.178485	0.032493	0.0207166	0.0271481	0.00195126	0.00439978	0.00940472
RBM15B	0.548666	0.656453	0.628314	0.128301	0.136855	0.161236	0.0281584	0.0359319	0.0211197	-0.00379797	0.00924555	0.00427187
RCOR1	0.348654	0.342208	0.3323	0.185274	0.140497	0.123308	-0.00589367	0.024095	0.0203496	0.0155835	0.0100494	0.00231268
RFX5	0.192235	0.190121	0.189635	0.0794375	0.0675854	0.115095	0.0545319	0.0479086	0.0220997	-0.016774	0.00899711	0.00565155
RHOBTB2	0.684959	0.689645	0.616057	0.117881	0.162422	0.158582	0.0236914	0.0484362	0.0251937	0.00117922	0.00607865	0.00212358
RNF139	0.267909	0.3127	0.280299	0.0983975	0.170111	0.127742	0.0214822	0.0216647	-0.000103487	-0.00117133	0.00431083	0.00918246
RNF145	1.13942	1.25947	1.29595	0.086423	0.143892	0.124434	0.0362125	0.0275152	0.0300583	0.000617576	0.00423336	0.00398245
RNF213	0.631444	0.567275	0.521338	0.0801342	0.0872623	0.0872006	0.010478	0.0155165	0.0192323	0.00133537	0.0161342	0.000452377
RNF26	0.519802	0.503239	0.459309	0.147882	0.148591	0.0959081	0.0367351	0.00249416	0.018022	0.0182836	-0.00167854	0.0064497
RNF38	0.257834	0.294504	0.274663	0.130005	0.160316	0.178698	0.0263834	0.0313308	0.0314383	0.0144195	0.0102265	0.0125539
ROCK2	0.632191	0.63366	0.550799	0.103597	0.102323	0.0882812	0.0565024	0.0622769	0.0538109	-0.00013808	0.00958153	0.0113583
ROR2	1.34843	1.08438	1.06104	0.206853	0.146034	0.192508	0.0141862	0.0156577	0.0270048	0.00914662	0.0154449	0.00944444
RPA3	0.537634	0.500586	0.491804	0.106458	0.138795	0.143994	0.0342701	0.0501856	0.0346748	0.0029756	0.00597254	0.00794817
RPL36A	2.5957	2.63019	2.61309	0.0620471	0.0762298	0.0799802	0.00755255	0.0141122	0.0122761	0.00132213	0.00348111	0.00199257
RPL37	7.07111	7.76611	7.33446	0.0409851	0.0433249	0.0496747	0.00174575	0.00196287	0.00120182	-0.000168213	0.0034444	0.00096862
RPRD2	0.365729	0.301036	0.300846	0.162903	0.102437	0.134271	0.0174833	0.0244455	0.011871	-0.0127604	-0.00350983	0.00709528
RPS27L	0.800079	0.783989	0.736103	0.142594	0.124393	0.127618	0.0258505	0.0126764	0.00930294	-0.00561845	0.00127206	0.00224233
RPS28	3.67851	4.03246	3.70541	0.0275772	0.0389796	0.0414931	0.00950235	0.0123751	0.0105381	0.00169497	0.00268303	0.00100867
RPS3	3.05089	3.21235	3.08153	0.0557671	0.0375657	0.050506	0.00927172	0.0069387	0.00267491	0.000493834	0.00384222	0.00182996
RPS6KB1	0.2334	0.253565	0.238342	0.0886306	0.143277	0.104591	0.0329015	0.0553422	0.0223959	-0.00408817	0.0131942	0.0046789
RPUSD2	0.121792	0.166924	0.129633	0.04247	0.147352	0.0983829	0.0641946	0.0410367	0.0292951	0.0261605	0.0131457	0.00765955
RREB1	0.142968	0.137594	0.14671	0.0757071	0.128186	0.142565	0.0373338	0.0124272	0.0347631	0.0174276	0.00971585	0.0128218
RRM1	0.944967	1.22434	0.937583	0.125026	0.12359	0.127296	0.035794	0.0368993	0.0402198	0.00872308	0.00442137	0.00489639
RRP1B	3.16423	2.94793	2.81204	0.215604	0.201614	0.192245	0.0270005	0.0237517	0.0266851	0.0102648	0.0146817	0.00949827
RSAD1	0.102016	0.129834	0.13291	0.0955086	0.175591	0.203816	0.029375	0.0316415	0.0338775	0.0108984	0.00395407	0.0081567
RUNDC1	0.848386	0.910544	0.837217	0.102375	0.120469	0.128043	0.0167461	0.0168153	0.0176673	0.00415997	0.00441882	0.00578168
RUSC2	0.459486	0.515101	0.463084	0.145183	0.141231	0.174937	0.0266776	0.0329657	0.0356956	-0.00040636	0.00784817	0.0100043
RXRA	0.117145	0.12112	0.153057	0.0978057	0.137348	0.210267	0.0412846	0.057461	0.0345415	-0.00280333	0.00594603	0.0119584
S100A13	0.501691	0.526254	0.580156	0.0623622	0.113787	0.121425	0.0322116	0.0234596	0.0247696	0.00864398	-0.00366266	-0.00173696
S100P	0.503619	0.50138	0.446024	0.144632	0.155858	0.126574	0.0323635	0.0330417	0.0325877	-0.00545215	0.0078856	0.00274623
SCAF8	0.319461	0.25948	0.291144	0.126281	0.146807	0.125805	0.0385354	0.0488752	0.0318622	-0.0126213	-0.00301787	0.0150029
SCARA3	0.764601	0.571277	0.633541	0.107238	0.0621453	0.0727191	0.016328	0.0333071	0.0233871	-0.00485839	0.00242783	0.0077198
SCO1	1.95737	1.90743	1.88641	0.162197	0.182746	0.184542	0.033848	0.039602	0.0372555	0.0145993	0.00359767	0.00886298
SEC16A	0.343892	0.278803	0.283228	0.0830829	0.0812655	0.0810842	0.0319149	0.0240375	0.0365648	0.00536956	0.00573681	0.00450969
SEC61G	0.254515	0.231525	0.22683	0.117106	0.107503	0.11325	0.0576444	0.0304309	0.0207419	-0.00314534	0.00156732	-0.0030862
SEPHS2	0.267375	0.324145	0.256156	0.0706118	0.126536	0.096654	-0.0104989	-0.00346275	0.0268318	-0.00297131	0.000200985	-0.000595144
SERTAD2	1.00736	0.949118	0.812848	0.19332	0.199426	0.178765	0.0337762	0.0147771	0.00814769	0.00905829	0.0113294	0.0117387
SERTAD3	0.163188	0.169819	0.148333	0.116677	0.150485	0.161077	-0.0115653	0.0251044	0.000589767	0.0089326	0.0096802	0.00135968
SETD1B	1.08996	1.02912	0.914979	0.146746	0.148204	0.105693	-0.00422755	0.00981107	0.0112533	0.017107	0.00816154	0.00384406
SETD2	0.73554	0.711575	0.725404	0.155619	0.139356	0.152603	0.0493866	0.0339859	0.0357616	0.0180984	0.0120291	0.00890378
SETDB1	0.236601	0.223262	0.214765	0.0719841	0.0464098	0.0409651	0.0223804	-0.00460358	-0.00012863	-0.00778067	0.00495327	-0.000248524
SETX	0.682192	0.62537	0.63457	0.0908087	0.107777	0.130741	0.0270314	0.0266875	0.0295189	0.00380312	0.00472987	0.0065773
SF3B1	1.13853	1.16306	1.26839	0.0759047	0.0764026	0.103028	0.0366025	0.0422089	0.0365632	0.00265804	0.00660403	0.00167017
SF3B3	0.485087	0.493744	0.491784	0.109889	0.116717	0.130092	0.0357533	0.0422086	0.0317109	0.0111339	0.0133791	0.00438132
SFI1	0.459589	0.492116	0.459137	0.210254	0.183783	0.180474	-0.00224784	-0.00149875	0.0161722	0.020388	0.0167511	-0.000607841
SGSH	0.20395	0.172985	0.182255	0.0413717	0.0282429	0.06259	0.0104495	-0.0126872	0.0032413	0.0110855	0.0212669	0.00466759
SH3BP4	0.48843	0.520088	0.488471	0.119797	0.105408	0.0990767	0.00394692	-0.00781555	0.00874532	0.00457562	0.00436523	0.00830916
SH3PXD2A	0.111406	0.120153	0.137077	0.131635	0.117622	0.104372	0.0321518	0.0417385	0.0259446	0.0315907	0.0148779	0.0104421
SH3PXD2B	0.176255	0.176223	0.165738	0.19968	0.158776	0.130803	0.0119226	0.044158	0.0442665	0.00105218	0.0231612	0.00539052
SIK3	0.644606	0.649512	0.587891	0.158536	0.203343	0.15986	0.0191403	0.0268373	0.0376342	0.0104866	0.0069869	0.00864791
SIN3A	0.45566	0.505662	0.495587	0.11607	0.124841	0.136951	0.0111114	0.0149538	0.0158667	0.0149267	0.00232549	0.00210656
SLC16A1	0.878249	0.965609	1.04268	0.0306079	0.0366886	0.069611	0.0209313	0.0250646	0.0202759	0.00550109	-0.004734	-0.00427217
SLC16A5	0.507509	0.490459	0.503538	0.158955	0.117609	0.139534	0.0390809	0.0302396	0.038288	0.0135715	0.00462564	0.00589084
SLC25A28	0.245036	0.288886	0.250598	0.165555	0.151181	0.153217	0.0747818	0.033659	0.0439227	0.00616443	0.0113541	0.00388308
SLC25A29	0.540038	0.535257	0.487318	0.134014	0.118968	0.131708	0.020987	0.0186632	0.00184821	0.00981862	0.00101114	0.00383776
SLC26A2	0.120349	0.116304	0.111147	0.148642	0.137839	0.107914	0.0669548	0.0653489	0.0344434	-0.00903024	0.000456643	-0.00609056
SLC29A2	0.143439	0.178809	0.146442	0.115251	0.117395	0.0914305	-0.00747807	0.0306886	0.0257257	-0.0215718	0.0104073	0.00720654
SLC2A3	0.239288	0.259105	0.208854	0.124693	0.118204	0.128554	0.0302593	0.0497129	0.0284758	0.0100608	-0.00250734	0.00483198
SLC2A6	0.195402	0.174038	0.182849	0.137142	0.0751285	0.141862	0.0141621	0.0335117	0.0112764	0.0136287	0.00494545	-0.0026712
SLC30A1	0.681335	0.611436	0.594207	0.288201	0.221989	0.272306	0.0317005	0.0184764	0.0120378	0.00514228	0.0138699	0.00649344
SLC35E2B	0.485253	0.505777	0.450067	0.12833	0.113503	0.129995	0.0200582	0.0173029	0.0266629	0.0217307	0.00796644	0.00315346
SLC3A1	0.182031	0.184022	0.18498	0.204338	0.183171	0.169236	0.0629029	0.0323331	0.0597627	0.0190056	0.0126616	0.00785732
SLC5A3	0.559825	0.517793	0.492648	0.110083	0.15387	0.147109	0.0144796	0.0246609	0.0279273	0.0089746	0.00369781	0.00116888
SLC7A1	0.642324	0.74839	0.656005	0.0925218	0.11226	0.0793595	0.0212917	0.0293597	0.0249663	0.0025215	0.00256323	0.0030661
SLPI	0.619001	0.789443	0.650043	0.0734207	0.112946	0.105643	0.0131314	0.00814966	0.00643218	0.00148078	0.00278042	0.00102168
SMAD3	0.424059	0.364776	0.35422	0.162152	0.158017	0.175902	0.0139426	0.0253619	0.0231622	0.00921193	0.00147907	0.00719113
SMAD5	0.419999	0.381644	0.396271	0.091003	0.117086	0.128542	0.0232112	0.0252029	0.0169997	0.00220461	0.00579935	0.00358649
SMARCC1	0.369158	0.422414	0.405423	0.0840584	0.101285	0.137085	0.0190994	0.0354209	0.0139106	0.00780056	-0.000947905	0.00464253
SMCR8	0.160392	0.17502	0.17234	0.119086	0.100807	0.0823875	-0.0116037	-0.00199036	0.0133311	0.00502091	0.0101951	0.00579941
SMG1	1.08774	1.14001	1.06549	0.0936187	0.130039	0.125199	0.00876515	0.0123871	0.0137667	0.000677725	0.0154475	0.00663567
SMG8	0.356916	0.367789	0.296867	0.130737	0.118946	0.112086	-0.000888024	0.0116802	0.000197278	0.00562681	0.0057499	0.00970407
SMURF1	0.259384	0.212571	0.179485	0.153863	0.120791	0.141052	0.032662	0.0337847	0.0229716	0.0128287	0.00871985	0.00340489
SND1	0.96813	0.899487	0.817669	0.169474	0.119239	0.138413	0.0387148	0.0221231	0.0253702	-0.00757553	0.00276071	0.00247907
SNHG20	0.0995742	0.115188	0.101859	0.0916657	0.135816	0.0941008	-0.000137354	0.03209	-0.00908564	0.00555049	0.00282822	-0.00205154
SNN	0.090849	0.12752	0.122381	0.114401	0.214639	0.177881	0.0239793	0.0259058	0.0228561	0.0108233	0.00523288	0.000632161
SNRNP200	0.699089	0.716947	0.630649	0.111746	0.115353	0.0885598	0.0109405	0.0292325	0.021381	0.00354321	0.00934709	0.00456897
SNRPG	0.727746	0.638883	0.668389	0.137399	0.106415	0.12507	0.0199364	0.0265384	0.0281553	0.005473	0.00422211	0.00580515
SNX33	0.366004	0.386307	0.37168	0.0907928	0.130204	0.118441	0.0196119	0.0100548	0.00961131	-0.00650774	0.0113337	0.00324419
SOCS2	0.321346	0.424758	0.381484	0.108182	0.17267	0.201839	0.0483333	0.0250251	0.0338567	-0.00965863	0.0185931	0.00942011
SOCS4	1.00027	1.11531	0.992582	0.169712	0.175161	0.172322	0.0244823	0.0113764	0.00749466	0.0123766	0.0022414	0.00461452
SOGA1	0.0767261	0.0591863	0.0521934	0.176325	0.178538	0.172659	-0.0013961	0.0264098	0.020098	0.0115787	0.0144617	-0.00448083
SPAG5	0.216723	0.15463	0.170795	0.106928	0.0308458	0.0432292	-0.0100052	0.00332026	0.0315826	-0.00654331	0.00488154	0.0130979
SPARC	0.498417	0.514122	0.423287	0.152804	0.200513	0.143042	0.0302143	0.0170637	0.0242169	0.0184761	0.00426776	0.008319
SPATA2	0.249564	0.357463	0.305685	0.0666479	0.137844	0.108567	0.0364118	-0.00282624	0.0216724	-0.0057046	0.00984809	0.00413864
SPIN1	0.562805	0.550642	0.501254	0.0798376	0.0891726	0.0799109	0.0102803	0.0281633	0.0188421	0.0115338	0.0092378	0.00344689
SPSB1	0.251474	0.254351	0.288144	0.133278	0.102765	0.124947	0.0362962	0.0276507	0.0408919	0.0156697	0.00199516	-0.00135676
SPTAN1	1.50209	1.43875	1.4493	0.0905355	0.071317	0.0820108	0.0157274	0.030049	0.0300784	0.00292468	0.00407234	0.00259286
SREBF1	0.876672	0.908414	0.8386	0.1032	0.132309	0.134858	0.00222515	-0.000498427	-0.00541812	0.000647064	0.00110711	0.000233193
SRRM2	2.97897	2.80168	2.83627	0.100671	0.0870364	0.0864455	0.0240132	0.0282433	0.0265752	-0.000163842	0.00480285	0.00039438
SRSF9	0.655323	0.628402	0.499036	0.0771712	0.0786538	0.0194325	-0.00524042	0.0215735	0.0144085	0.00921205	0.00907789	0.00197606
SSR2	1.57402	1.59397	1.3916	0.102272	0.120207	0.0976437	0.0304662	0.0358526	0.0319185	0.00359719	0.00385496	0.00209348
ST3GAL2	0.420397	0.392181	0.367962	0.148145	0.156111	0.139068	0.0445397	0.0371726	0.0337453	-8.12e-05	0.00425613	0.00135697
STK35	0.437651	0.461545	0.436759	0.0877073	0.115513	0.116582	0.020072	0.0172853	0.0215491	0.00774305	0.00856537	0.00957791
STX6	0.135311	0.110904	0.107142	0.227358	0.170802	0.11067	-0.00651623	0.0447365	0.0265656	-0.0164257	0.0219489	-0.00142147
SURF2	1.05323	1.00726	1.04636	0.0953823	0.0931484	0.124231	0.031646	0.0243617	0.0245507	0.00293117	-0.00260689	0.00730751
SUV39H1	0.355293	0.392856	0.359232	0.138772	0.125957	0.150379	0.0187029	0.0289465	0.027683	0.0013097	0.00806329	0.0122262
SYDE1	0.356115	0.389013	0.409119	0.0736466	0.123627	0.121712	0.0233012	0.0184382	0.0263876	0.00685719	0.00523502	0.00972974
SYNPO	0.303792	0.324099	0.327236	0.0915885	0.0881133	0.118892	0.0118116	0.0290955	0.0230554	-0.00191073	0.00659949	0.0082753
TAB2	1.1527	1.08826	1.06332	0.183131	0.170232	0.17854	0.0449242	0.0477216	0.0331395	0.00378834	0.00860573	0.00742842
TACC3	0.353815	0.418552	0.613308	0.0758901	0.0591756	0.0672008	0.00231315	0.0295514	0.0193193	0.00613108	0.00724177	0.00102238
TAF1	0.842072	0.743579	0.702035	0.209304	0.152422	0.148772	0.0303177	0.0339996	0.025779	0.0101691	0.00775381	0.000590257
TAF15	0.909522	0.869659	0.864583	0.0983877	0.0650253	0.0778002	0.0196339	0.0276046	0.040681	0.003176	0.0027656	0.00421678
TAF1C	0.459208	0.330886	0.305562	0.167382	0.133017	0.11789	0.0299751	0.02623	0.00458998	0.0305716	0.00691487	-0.00452129
TANC2	0.452573	0.484299	0.440609	0.197629	0.17449	0.129179	0.0223148	0.00880744	0.0391358	0.00774759	0.00276473	-0.00340881
TAPBP	0.575294	0.475738	0.452283	0.126955	0.135728	0.122113	-0.00857974	0.0200537	0.0285643	-0.00788419	0.0131305	-0.00164927
TATDN2	0.482166	0.583878	0.539315	0.0544897	0.0739971	0.0891845	0.0244024	0.0237069	0.0373205	0.00508211	0.00180762	0.00208004
TBC1D10B	0.240846	0.249675	0.23528	0.198482	0.18337	0.198736	0.0350641	0.0432763	0.0340306	0.0039207	0.011652	-0.00127742
TBC1D16	0.212974	0.259909	0.241476	0.0878223	0.12184	0.135107	0.0218262	0.0293558	0.0355108	0.0183331	-0.00652536	0.00342133
TBL1X	0.565805	0.533827	0.518863	0.107331	0.147356	0.129478	0.0382138	0.0380009	0.0222226	0.0112421	0.0132884	0.0073782
TCF19	0.124047	0.178857	0.134086	0.0947373	0.132883	0.0985145	0.00248978	0.025871	0.0308494	-0.0123903	-0.00567051	0.00440323
TCF20	0.570014	0.610965	0.591781	0.136614	0.153593	0.136885	0.0409139	0.0308158	0.0194385	0.0110113	0.00480614	0.000595584
TCF3	0.730443	0.68628	0.740334	0.14672	0.144194	0.191811	0.0445755	0.0279811	0.016173	0.0182891	-0.00137213	0.00880901
TET3	0.418176	0.429025	0.409632	0.119425	0.168472	0.138448	0.00641757	0.033879	0.0402077	-0.0166124	0.00653213	-0.00215176
TGIF1	0.505389	0.425971	0.462266	0.125216	0.119066	0.150442	0.0268531	0.0169402	0.00406204	0.00676632	0.0122652	0.00229935
TGIF2	0.464547	0.355028	0.380843	0.136786	0.12423	0.111228	0.0530043	0.0162926	0.0333226	-0.00473308	0.00667115	0.00998006
TICAM1	0.18815	0.173304	0.214375	0.129396	0.104492	0.126023	0.000653554	0.0263216	0.0177948	0.0143361	0.0099016	0.00283916
TIPARP	0.280203	0.26262	0.255957	0.175857	0.194211	0.175388	0.0267681	0.0309186	0.025059	0.000597757	0.0053791	-0.000849889
TM9SF1	0.322665	0.395747	0.361913	0.096519	0.101167	0.133365	0.029401	0.0157547	0.0124532	0.00592904	0.00279751	0.00275771
TMEM126B	1.10313	0.866157	0.830464	0.135773	0.0856244	0.119897	0.0385862	0.0379946	0.0407716	0.00672787	0.00372339	0.00285318
TMEM184B	0.488031	0.43737	0.461202	0.0686436	0.0945752	0.0871766	0.0392179	0.0321878	0.0298791	0.00190775	0.00193696	0.0103777
TMEM186	0.424483	0.409428	0.390694	0.110484	0.0987951	0.130206	0.0438342	0.0265837	0.0275819	-0.00497745	0.0160415	0.00294094
TMEM223	0.245047	0.239051	0.25953	0.108078	0.104126	0.118261	0.0157126	0.0480991	0.0206768	0.0010288	0.00647485	-0.00546458
TMEM43	1.25245	1.2638	1.22438	0.148418	0.146328	0.142041	0.0185326	0.0168385	0.0112602	-0.00524402	0.00114733	-0.00315951
TMEM97	0.502392	0.418062	0.391735	0.135705	0.0396539	0.0661867	0.0309682	0.0183577	0.0362333	0.00265028	0.00592288	-0.000329962
TMPO	0.0527616	0.0889338	0.104656	0.109785	0.108274	0.0732979	0.114811	0.0510823	0.0552825	-0.00374589	0.0306537	0.00995485
TNFAIP1	0.132546	0.0744113	0.0784997	0.262215	0.104535	0.0891329	0.105024	0.0783494	0.0149073	0.0264695	0.00229979	0.0077222
TNFRSF10B	0.41998	0.501422	0.461719	0.144272	0.179754	0.181645	0.0128326	0.0160052	0.0334933	0.0060233	0.00803803	-0.00145386
TNPO1	1.58921	1.37172	1.366	0.0522643	0.0343756	0.0461693	0.0478375	0.0434115	0.043105	0.00594532	0.00778522	0.00754677
TNRC18	0.164272	0.125717	0.136134	0.136369	0.0811007	0.0798931	0.0540074	0.0288735	0.0411144	-0.00734148	0.00484098	0.00183493
TNS3	0.547976	0.406486	0.416262	0.180243	0.123885	0.133128	0.0127372	0.0238436	0.0273424	0.00298516	0.0148503	0.0109001
TOB1	0.740888	0.813292	0.783718	0.137125	0.152535	0.149923	0.00770353	0.00674784	0.00514846	-0.00864008	0.00196252	0.00356925
TOR1B	0.295434	0.289298	0.310311	0.0906651	0.0785238	0.105765	0.0274154	0.0385979	0.0253016	0.00758853	0.00068077	-0.000943665
TPPP	0.298022	0.27781	0.279472	0.162643	0.111149	0.140643	0.0128494	0.0333967	0.0177719	0.00418556	0.00104592	0.000726112
TPX2	0.0551855	0.0660713	0.0791214	0.130674	0.145029	0.203047	0.0409848	0.0281093	0.0436483	0.0686112	0.0178278	0.0292352
TRAK1	0.643038	0.704123	0.630943	0.117658	0.125586	0.11152	0.0231111	0.0140117	0.026415	0.00611346	-0.000166701	0.010246
TRAPPC1	1.93929	1.98273	1.86599	0.112878	0.120576	0.124541	0.0204912	0.0300806	0.0288628	-0.00101042	0.0059676	0.000732691
TRAPPC12	0.207039	0.195273	0.22328	0.176278	0.119487	0.192629	-0.00993088	0.031885	0.0334842	0.00759161	0.00538953	0.00162776
TRIM32	0.139	0.132109	0.129967	0.162245	0.226474	0.186332	0.0582041	0.0287339	0.0411283	-0.00732012	0.00455263	0.00536861
TRIM52	0.0922639	0.0808734	0.075438	0.117421	0.107036	0.117519	0.0366142	0.0470961	0.0448133	-0.0198059	-0.00807847	-0.000536187
TRIM56	0.558477	0.537936	0.515551	0.026059	0.038713	0.0436028	0.0188065	0.012226	0.0175589	0.00126217	0.00147511	0.00538668
TRIP12	0.182754	0.121889	0.135038	0.128637	0.0405063	0.0741275	0.0499343	0.0547655	0.06146	-0.0201925	0.00794173	0.012504
TRMT112	1.18005	1.29565	1.35858	0.0540787	0.063383	0.0794575	0.0122445	0.0148778	0.012217	0.000789787	0.00658016	0.00358568
TRRAP	0.449125	0.431771	0.411809	0.1179	0.108439	0.113107	0.0250082	0.0181119	0.0435699	0.0191331	0.00805555	0.00823474
TSC1	0.270703	0.288316	0.341671	0.0464455	0.110427	0.143024	0.00561006	0.030209	0.032917	0.0116959	0.00230555	0.00711203
TSFM	0.357565	0.387574	0.368763	0.0656223	0.0960611	0.121366	0.0152851	0.0140638	0.0196563	0.00623898	0.0111389	0.0067865
TSHZ1	12.1179	12.1853	11.8952	0.091243	0.088609	0.0997287	-0.00105215	-0.00139931	-0.00264631	-0.000363659	0.00318114	0.00105298
TSPAN3	1.56964	1.58443	1.48032	0.113859	0.143845	0.149477	0.0165794	0.019127	0.0256428	0.00835381	0.0113003	-0.000650797
TSPAN4	0.273692	0.249605	0.223858	0.0671618	0.0809835	0.0805148	0.0092803	0.026205	0.0168986	0.00031198	0.00394847	0.00404803
TSPYL1	0.506223	0.446169	0.388828	0.158222	0.11991	0.120381	0.0181877	0.0396835	0.0314984	0.0065061	0.00334419	0.00333495
TTI1	0.372055	0.412451	0.367952	0.0884421	0.15697	0.157156	0.0336211	0.0316669	0.0370672	0.0171535	0.0120985	0.00543573
TTLL3	0.18398	0.186107	0.193315	0.0995928	0.0534263	0.116928	0.00534345	0.027174	0.0114226	-0.00116427	0.000993686	0.00501481
TTYH3	0.326514	0.40158	0.348582	0.0980075	0.139402	0.139614	0.0422201	0.0249469	0.0266346	-0.0162793	0.0118218	0.0114037
TXLNA	1.46181	1.38199	1.30664	0.166708	0.124655	0.133932	0.020447	0.0287655	0.039145	0.00740963	0.0138613	0.00563768
TXNDC11	0.0942277	0.0960074	0.10709	0.124248	0.0531301	0.0875884	0.0338095	0.0289303	0.0343419	0.00403184	0.0093229	-0.00406689
TXNDC15	0.38188	0.443427	0.416619	0.122079	0.145504	0.133628	0.00453463	0.0335582	0.0257253	0.0102859	0.00666969	0.000891126
TXNDC17	0.532318	0.54747	0.50359	0.0760873	0.0693466	0.0844535	0.0314505	0.0351144	0.0359553	0.00401848	-0.000662637	0.00906832
TYMS	1.80399	2.65882	2.27991	0.0683419	0.0906533	0.1108	0.0229073	0.020065	0.0138791	-0.00171049	0.00275903	0.00130925
UBAP1	0.740248	0.787409	0.771103	0.0855457	0.109169	0.101805	0.0226367	0.0294392	0.0359442	0.00102589	0.00866227	0.00876512
UBE3A	0.816572	0.807789	0.712611	0.118463	0.116694	0.0994472	0.0395209	0.042638	0.0445587	0.01022	0.00400272	0.00449858
UBE3B	0.814785	0.851861	0.843678	0.115652	0.139817	0.170795	0.0175024	0.0269288	0.0378648	-0.00332324	0.00684578	0.00421918
UBL4A	0.157582	0.109568	0.0896202	0.11015	0.0703192	0.0766628	0.00657635	0.0137782	0.0230871	0.0211336	0.00621634	0.00825382
UBQLN2	0.119425	0.114798	0.131823	0.0894617	0.0820064	0.150087	-0.00571251	0.0134382	0.0251383	0.00253695	0.00201647	-0.00573153
UBR5	0.287693	0.250446	0.21448	0.155477	0.0826879	0.0863553	-0.00152582	0.0499909	0.0252016	0.0111149	0.00472877	0.00487719
UCHL5	0.462244	0.439798	0.465229	0.0883564	0.0707561	0.0932861	0.0286325	0.0341159	0.026969	0.00600958	0.00697242	0.00532094
UFL1	0.83816	0.89669	0.80067	0.113164	0.133306	0.13623	0.022128	0.0297366	0.0207207	0.00394124	0.00753544	0.00403705
UHRF1	1.28988	1.74381	1.17133	0.179706	0.157695	0.159143	0.0286591	0.0189346	0.0312642	0.0044485	0.00826276	0.00420609
UMPS	0.763438	0.764127	0.741429	0.100362	0.104811	0.0972528	0.0123953	0.0325134	0.0252388	0.0030186	0.000619672	0.00319682
UNC13B	0.759303	0.732634	0.713454	0.106264	0.0901409	0.0926367	0.0244222	0.0424846	0.028904	-0.00162992	0.0109708	0.00191353
UNC45A	0.408502	0.495942	0.479254	0.158644	0.149191	0.157502	0.0177834	0.0280161	0.0257104	0.00850045	0.00218169	0.00386279
UNC50	0.818874	0.753975	0.775627	0.142311	0.129196	0.147788	0.0295033	0.022856	0.0306008	0.00453233	0.00497954	0.000866618
UNG	0.0532172	0.118783	0.0496437	0.194224	0.126681	0.0754546	0.0596823	0.0632188	-0.00207946	0.0606387	-0.00294212	0.0126056
UPF1	0.166166	0.162467	0.15946	0.0568526	0.0364355	0.0468451	0.0635869	0.00866673	0.0262325	0.0125399	0.00392032	0.00174021
URB1	1.98929	1.79314	1.66338	0.245441	0.218682	0.233372	0.041242	0.0313751	0.0353613	0.0104375	0.0105514	0.00453702
URB2	0.151594	0.190913	0.14706	0.103488	0.126661	0.0876545	-0.0109039	0.0313154	0.0225558	-0.00479679	0.000775494	0.000469136
URGCP	0.21893	0.221817	0.192491	0.0991847	0.129497	0.126604	0.0157914	0.0137101	0.0121821	0.0258223	0.00370163	0.00324429
USF1	0.315679	0.287741	0.251025	0.149741	0.0712729	0.105788	-0.00996647	0.029943	0.0324059	0.0226335	-0.00223489	-0.00896433
USP10	0.993559	0.928033	0.92322	0.157154	0.146003	0.13826	0.0239309	0.030144	0.0330535	0.011564	0.00373333	0.00607925
USP19	0.276671	0.330136	0.211217	0.145747	0.185574	0.0992362	0.0267272	0.0157758	0.0497508	0.019634	-0.00144726	0.00299862
USP30	0.285355	0.281282	0.277086	0.080911	0.121598	0.107417	-0.0049391	0.029431	0.0179613	0.00750717	0.0135011	0.00429061
USP9X	1.34273	1.20786	1.21434	0.144438	0.147772	0.152488	0.0378176	0.0376145	0.0370851	0.00288789	0.00249113	0.00457938
VIRMA	0.151115	0.124053	0.119812	0.182023	0.165929	0.196421	0.0278526	0.0917961	0.0473474	-0.00651114	-0.0108762	0.0113303
VPS18	0.269223	0.218537	0.217897	0.151934	0.105165	0.0845321	0.0112456	0.0434171	0.0303587	0.0126507	-0.0140305	0.00682408
VPS37B	0.0662918	0.083029	0.0704247	0.162425	0.15735	0.119956	0.0686669	0.0792072	0.0331803	0.0496473	0.00446615	0.0105399
VPS39	0.156209	0.171415	0.161812	0.0624792	0.137288	0.0883434	0.041881	0.0353232	0.0189988	0.00997411	0.0176973	0.00394488
WBP1	1.12742	1.09875	1.107	0.127287	0.125453	0.131568	0.0186359	0.0175846	0.0143171	0.00377734	0.0080315	0.00516552
WDR6	0.372147	0.419368	0.388985	0.0703084	0.122456	0.123521	0.0125128	0.0336373	0.0107088	0.0172538	0.019928	0.0120052
WDR83OS	0.820819	0.74473	0.705404	0.132576	0.0961611	0.0842916	0.0192471	0.0254545	0.0254621	-0.00223197	0.00512924	0.00207278
WFS1	0.226194	0.219595	0.207941	0.0974685	0.139775	0.139711	0.0196747	0.033692	0.0265289	0.00980147	-0.0022976	-0.00191748
WNT7B	0.465167	0.424236	0.385343	0.11832	0.100423	0.0673607	0.0289734	0.0318203	0.0250537	0.000207005	0.00847505	0.00605712
WRNIP1	0.313584	0.294848	0.310308	0.104131	0.0959693	0.111947	0.0343452	0.0175223	0.013663	0.00384751	-0.00277552	0.0103067
WTAP	0.509923	0.540927	0.530947	0.109038	0.120079	0.0962507	0.0379602	0.0200512	0.0168538	0.0103442	0.00849934	0.00350383
XIST	0.438721	0.454538	0.433426	0.181186	0.189113	0.173501	0.0347864	0.0037872	0.0148753	0.01887	-7.37e-05	0.015416
XXYLT1	0.233084	0.216077	0.184629	0.147695	0.0894852	0.122675	0.029093	0.049038	0.0368464	-0.0122594	-0.0074398	-0.000228062
XYLT1	0.167015	0.150007	0.147123	0.130703	0.0702718	0.0773947	0.011584	0.0168351	0.0067382	0.0215039	0.00765992	-0.00158274
YBX3	1.16971	1.09675	1.11945	0.137367	0.106479	0.13701	0.0359628	0.0366959	0.0326651	0.000516241	0.00367652	0.00504561
YY1	0.579203	0.50925	0.483101	0.106517	0.0771956	0.0625908	0.0558536	0.0356601	0.0274207	0.0130909	0.0109885	0.00354079
ZADH2	0.141083	0.166467	0.174154	0.136547	0.1491	0.163697	0.0542647	0.0558886	0.038623	-0.0118373	-0.00130327	0.00241696
ZBED4	1.42294	1.36892	1.32723	0.0510118	0.0443156	0.0627896	0.0141639	0.0141631	0.00670543	0.0040057	0.00323227	0.00179846
ZBED5	0.354814	0.395256	0.379117	0.100678	0.114207	0.0955831	0.0200359	0.0149805	0.016682	-0.015828	0.00600972	0.00796346
ZBTB12	0.461984	0.46234	0.384649	0.13383	0.153235	0.128353	0.0315004	0.0352493	0.020951	0.0110841	0.00944101	0.0147575
ZBTB2	0.609503	0.464405	0.468674	0.145418	0.145418	0.153582	0.0159063	0.0242305	0.0196799	0.0158918	0.00464415	0.00257546
ZBTB22	0.264537	0.270971	0.245196	0.18167	0.164151	0.124595	0.00793301	0.0275763	0.031824	0.0178278	0.0102713	-0.00013074
ZBTB38	0.932415	0.937692	0.999711	0.107038	0.112566	0.118137	0.027214	0.0301971	0.0206187	0.00655515	0.00697966	0.00730604
ZBTB4	0.498268	0.532889	0.50436	0.0785255	0.0928212	0.115937	0.00519469	0.012391	0.0165355	-0.000601403	0.00992867	0.002956
ZBTB7B	0.398338	0.25816	0.275401	0.109662	0.106059	0.103778	0.00693604	0.0282112	0.0168788	0.00114776	0.0119815	0.00361211
ZC3H13	0.322641	0.417978	0.3763	0.09611	0.152826	0.119768	0.0410556	0.0276926	0.0374726	-0.0060161	0.00066223	0.00706839
ZC3H4	0.523762	0.547138	0.483871	0.0441183	0.093252	0.0832394	0.0384701	0.0286191	0.0220535	0.00753998	0.00863659	0.000187788
ZFP36L2	1.12823	0.930588	0.905791	0.159233	0.131424	0.146645	0.0133293	0.0172567	0.0176464	0.00233607	0.011709	0.00258485
ZFP64	0.346091	0.329335	0.31397	0.183544	0.168181	0.144237	0.0140587	0.0440353	0.0381561	0.01455	0.0100315	0.0127481
ZFX	0.779699	0.961088	0.822356	0.169318	0.190578	0.157925	0.00783383	0.00452204	0.0159621	-0.000619843	0.00575597	0.00836187
ZHX3	0.182651	0.195956	0.177284	0.157196	0.153137	0.144608	0.0860763	0.0502286	0.0522401	-0.00178647	0.00430014	-0.00130656
ZKSCAN1	0.248873	0.177247	0.173231	0.216608	0.136837	0.120598	0.0261148	0.0258976	0.0318072	0.019854	0.0033395	0.0134237
ZMYND8	0.135479	0.14371	0.148855	0.220774	0.198522	0.20391	0.0170455	0.0496554	0.0474059	0.00963597	-0.00828778	0.00664508
ZNF121	0.387413	0.373486	0.311911	0.111666	0.138314	0.119	0.0147694	0.037441	0.0159382	-0.00909943	-0.00333479	0.000692742
ZNF146	0.706352	0.599981	0.490189	0.200141	0.178916	0.130391	0.0125429	0.0363282	0.0108092	0.00194407	0.00256211	0.0080465
ZNF148	0.423321	0.379665	0.336607	0.177629	0.16961	0.218142	0.00802753	0.0513575	0.0311137	0.0102504	0.0192856	0.00940046
ZNF3	0.138399	0.115081	0.117705	0.155347	0.129969	0.153729	0.0368016	0.0271991	0.0253336	-0.0261197	0.019523	0.00171827
ZNF317	0.365529	0.354538	0.336877	0.110327	0.125111	0.150985	0.00387521	0.0186311	0.00997339	0.0165924	-0.00203695	-0.00123248
ZNF451	0.15031	0.141102	0.121545	0.179015	0.122901	0.121378	0.0487697	0.0341719	0.00858295	0.00285052	0.00980532	0.0149731
ZNF460	0.104419	0.105406	0.099045	0.0729829	0.0683755	0.033311	0.005843	0.0459552	-0.00118362	-0.0189182	0.00400647	0.0103777
ZNF473	0.206651	0.187397	0.220225	0.140207	0.169394	0.179289	0.0465809	0.0241131	0.0143336	0.000701743	0.0151123	0.00134689
ZNF496	0.244318	0.231939	0.209967	0.0561453	0.121496	0.0894903	0.00494547	0.0267844	0.0144671	0.00989479	-0.00299615	-0.0011046
ZNF544	0.113576	0.187269	0.154828	0.0749054	0.143189	0.143637	0.029316	0.0429099	0.0340357	0.0111248	0.00559979	-0.00158166
ZNF592	0.42761	0.398161	0.423498	0.10469	0.117682	0.148505	0.00690841	0.0300193	0.030795	-0.00182317	0.00548511	0.0028698
ZNF622	0.253677	0.30522	0.279613	0.132178	0.132776	0.113136	0.0523651	0.0305135	0.0484809	0.00756906	0.0170962	0.00580533
ZNF703	0.301557	0.345278	0.337503	0.0836055	0.143502	0.120163	0.00262452	0.0475679	0.0160759	0.0103564	0.00941953	-0.00503233
ZNF768	0.131923	0.109459	0.0962754	0.20221	0.24308	0.207776	0.0711255	0.0306332	0.0337938	-0.0116432	0.00709145	0.00273755
ZNF831	0.161605	0.10069	0.111347	0.229674	0.174776	0.12079	0.0461364	0.0522656	0.0471475	0.0118299	0.00474887	0.0210737
ZNFX1	0.290291	0.290834	0.254732	0.129963	0.119975	0.120743	6.61e-05	0.0206242	0.00643001	0.0216507	0.012203	-0.0010016
ZNRD1	0.103133	0.114881	0.117754	0.106371	0.130918	0.158869	0.0244663	-0.000189179	0.027982	0.0075053	0.00207674	0.00415324
ZRANB1	0.441543	0.374589	0.365266	0.119825	0.0931227	0.0933089	0.0154142	0.0338486	0.0283586	0.00137979	0.000654084	0.00543377
ZSCAN12	0.0899384	0.0947316	0.0749135	0.178036	0.179357	0.165638	0.106383	0.0315741	0.0471024	-0.0126205	0.0053547	0.021485
ZSCAN29	0.273388	0.184417	0.238502	0.164995	0.1784	0.167756	0.0700949	0.0325951	0.0302256	0.00555307	0.00754854	0.00406008
ZXDC	0.300287	0.263683	0.270644	0.150965	0.116944	0.166671	0.0130143	0.000149607	0.020355	0.0109567	0.00395475	0.0219242
ZYG11A	0.251447	0.275521	0.188133	0.213663	0.168185	0.146733	0.0358088	0.0145699	0.012508	-0.00980142	0.00914879	0.0151028

## Sheet: Supplementary Table 3
This table combines four kinetic parameters (synthesis-alpha, degradation-beta, export-lambda, cyto. translocation-gamma) of hiPSC-CM 53 genes in two cell types (cardiomyocyte, fibroblast)
Gene	Cardiomyocyte_alpha	Cardiomyocyte_beta	Fibroblast_alpha	Fibroblast_beta	Cardiomyocyte_lambda	Fibroblast_lambda	Cardiomyocyte_gamma	Fibroblast_gamma	Gene cluster
ATP2A2	1.7939	0.071147	0.852331	0.119305	0.215088	0.211182	-0.00162239	0.00210044	3
PLN	1.38652	0.0516091	0.670431	0.0880766	0.0392683	0.0129221	-0.00281441	-0.00339019	3
TNNI1	0.616796	0.0275837	0.301408	0.109563	0.0922356	0.0897234	-0.00292066	0.00720803	3
TNNT2	3.81897	0.10898	1.77057	0.153396	0.505123	0.357337	7.46e-06	0.0140941	2
TNNI3	0.173692	0.0635745	0.0907063	0.180819	0.0928453	0.0655711	-0.0015851	0.0124169	1
ACTN2	0.269986	0.0967054	0.0679222	0.132003	0.15351	0.0589573	0.0037866	0.0122549	1
IRX4	0.163857	0.175478	0.255691	0.196497	0.102853	0.135489	0.00147032	0.00781762	1
EMILIN2	0.054878	0.133796	0.087876	0.177932	0.046814	0.0509884	0.00534427	0.00799449	1
MYL2	0.290432	0.07265	0.260659	0.156142	0.0867895	0.141236	-0.00272416	-0.000107948	3
MYH6	0.819947	0.0814014	0.286344	0.165694	0.264914	0.150246	0.00277066	0.0235265	1
MYH7	4.09436	0.0656506	1.49604	0.149912	0.339311	0.323474	-0.00180375	0.0098848	2
MYL7	3.54926	0.0237273	0.975854	0.0703445	0.0616622	0.0417023	-0.00423657	-0.000835964	3
MYL4	0.817425	0.0960758	0.177238	0.126519	0.162045	0.0546161	-0.00146383	0.00748109	1
FHL1	0.196615	0.0692794	0.78489	0.0829298	0.0745667	0.136787	-0.00152172	9.22e-05	3
SCN5A	0.638879	0.173621	0.71512	0.228295	0.3778	0.333877	0.0106369	0.0154165	2
CACNA1C	0.0276213	0.0591515	0.0156304	0.145167	0.0150989	-0.00238095	0.0158486	0.000998762	1
CACNA1G	0.0895546	0.105882	0.103401	0.134813	0.0408106	0.0225462	-0.00136034	0.00586413	1
KCNH2	0.378068	0.156634	0.361808	0.200722	0.230543	0.207484	0.00813024	0.0189729	1
KCNQ1	0.0894607	0.139938	0.11393	0.134694	0.0627253	0.0552025	0.00952256	0.00883518	1
KCND3	0.62171	0.173588	0.873723	0.193937	0.306432	0.344466	-0.000367353	0.00736528	2
KCNJ2	0.358641	0.158026	0.573616	0.149949	0.204927	0.243722	0.009366	0.0129106	1
HCN4	0.361225	0.147428	0.208893	0.192217	0.182653	0.116677	0.000150833	0.0100276	1
LMNA	0.118303	0.201491	0.190972	0.207475	0.115975	0.124924	0.00150728	0.0214	1
CAMK2D	0.495948	0.110167	0.548924	0.124167	0.245121	0.206336	0.00286269	0.0141657	1
CASQ1	0.020411	0.103226	0.0294797	0.134823	0.0324701	0.0338427	0.0151009	0.0109119	1
SOX9	0.0914269	0.177101	0.418424	0.24666	0.0421786	0.0306428	0.00171596	0.00243701	1
SLC2A1	0.033684	0.0576927	0.0658494	0.102331	0.00892459	0.0531411	0.0028203	-0.000830771	3
SLC16A1	0.457026	0.13821	0.541968	0.16345	0.208438	0.219705	0.00138306	0.0132062	1
SLC8A1	0.337667	0.173506	0.112045	0.17471	0.23384	0.0714339	0.00180084	0.014568	1
HEY2	0.509055	0.104681	0.768959	0.131423	0.200326	0.273209	0.00307207	0.00540405	1
TBX3	0.051533	0.179763	0.0613349	0.180032	0.0529523	0.037268	-0.00308239	0.0209687	1
TCAP	0.915826	0.183118	1.35218	0.159403	0.546098	0.36125	0.00717958	0.017795	2
FGF12	0.369063	0.116123	0.489353	0.119437	0.192727	0.219715	0.00602854	0.0171892	1
MYL3	3.50013	0.0071385	3.3652	0.0234574	0.0659251	0.0315832	-0.00423765	-0.00294215	3
TTN	1.50854	0.18608	1.13265	0.267777	0.784059	0.489628	0.00823609	0.0159218	2
UPK3B	0.232502	0.170155	0.34645	0.203554	0.142129	0.166721	-0.000273437	0.0114955	1
WT1	0.0598552	0.182865	0.122917	0.193421	0.0666204	0.0728422	9.67e-05	0.014121	1
TBX18	0.0264645	0.143251	0.192482	0.229575	0.0620351	0.194073	0.0035777	0.0138683	1
TCF21	0.695752	0.179065	1.63188	0.158899	0.431443	0.468805	0.00569583	0.0091104	2
TJP1	0.142139	0.0897772	0.193297	0.122925	0.0947925	0.0809969	0.00666192	0.0142607	1
PECAM1	0.209669	0.200354	0.287388	0.154484	0.137214	0.232126	0.0110197	0.00422625	1
KDR	0.0538725	0.21502	0.0997933	0.156498	0.0371915	0.0601709	0.00284066	0.00703889	1
COL1A2	0.172104	0.141216	0.812101	0.0631733	0.0865285	0.200016	0.00221562	0.00516892	1
COL3A1	0.15027	0.0543676	1.61155	0.0318985	0.062089	0.159876	0.00645924	0.00177116	3
POSTN	0.24446	0.164485	0.524891	0.144478	0.143851	0.24358	0.00992254	0.0136288	1
FBN1	0.0218051	0.0991124	0.195189	0.134918	0.009389	0.107911	0.0176884	0.00916747	1
DDR2	0.124129	0.1726	0.210332	0.182853	0.109028	0.12854	0.0163583	0.0167687	1
BGN	0.197976	0.149816	0.369264	0.142828	0.15315	0.208656	0.0134541	0.0159147	1
DCN	0.0818429	0.166261	0.129069	0.126851	0.0438597	0.0864988	0.0166095	0.00707791	1
PDGFRA	0.0788358	0.165601	0.199602	0.160553	0.0968713	0.104516	0.00540596	0.00570083	1
FN1	0.19118	0.17946	0.958795	0.0621931	0.126516	0.219793	0.00661498	0.00592083	1
TRPM3	0.178634	0.140394	0.33611	0.160799	0.111944	0.161707	0.0125577	0.00526423	1
CTNNA2	0.0899221	0.180996	0.164259	0.171956	0.0766023	0.122145	0.00933326	0.0147713	1

## Sheet: Supplementary Table 4
This table combines four kinetic parameters (synthesis-alpha, degradation-beta, export-lambda, cyto. translocation-gamma) of primary skin 245 genes in three cell types (melanocyte, fibroblast, keratinocyte)
Gene	Melanocyte_alpha	Melanocyte_beta	Melanocyte_lambda	Melanocyte_gamma	Fibroblast_alpha	Fibroblast_beta	Fibroblast_lambda	Fibroblast_gamma	Keratinocyte_alpha	Keratinocyte_beta	Keratinocyte_lambda	Keratinocyte_gamma	Gene cluster
ACTA2	0.0241849	0.216807	0.0346552	0.00121034	0.0508397	0.261577	0.027027	0.0124647	0.0221535	0.249776	-0.0538788	0.023044	1
ADGRE1	0.194421	0.177243	0.0761617	-1.29e-05	0.0537049	0.268701	0.0208976	-0.00551591	0.0282783	0.287656	0.0413317	0.0156679	4
ADIPOQ	0.138253	0.390126	0.0690725	0.0154193	0.16636	0.341481	0.101659	0.0234953	0.10546	0.342413	0.094932	0.0296032	1
AHNAK	0.368364	0.242514	0.101516	8.43e-05	0.447263	0.240365	0.140881	0.00339047	0.302618	0.240238	0.173341	0.00203224	4
ANXA3	0.935966	0.16125	0.0489229	-0.00683889	1.04779	0.17733	0.0613108	-0.0016125	0.909693	0.208754	0.128673	-0.0104749	4
ANXA5	0.278207	0.210662	0.0633926	-0.00714601	0.273849	0.237433	0.0603666	0.00199778	0.112291	0.271577	0.0751259	-0.00816687	4
APOD	0.231708	0.221376	0.0662662	-0.00986315	0.258302	0.271348	0.107723	0.00877925	0.172907	0.328387	0.084784	-0.000477817	1
ARPC1B	0.214588	0.159121	0.0560144	-0.00242949	0.164476	0.168737	0.0447277	0.00404238	0.11504	0.219241	0.0579235	-0.00307839	4
ATP1A1	1.33712	0.166464	0.192414	-0.0029695	0.508085	0.237137	0.181568	0.0069692	0.363158	0.249852	0.184334	-0.00225743	4
AXL	0.0840041	0.305157	0.0525648	0.00267227	0.2322	0.283095	0.122677	0.00637123	0.0820887	0.276501	0.0732492	-0.0120682	1
B2M	0.266773	0.108046	0.00524626	-0.00698452	0.265788	0.123808	0.0149443	-0.00517285	0.0645822	0.122361	0.0106398	-0.00799715	4
BACE2	0.358531	0.213442	0.119189	-4.39e-05	0.258751	0.268092	0.0951926	-0.00288746	0.187016	0.250189	0.12653	-0.00173807	4
BANK1	0.540478	0.432065	0.35554	0.0153746	0.763156	0.43997	0.460665	0.0205868	0.465289	0.439921	0.497445	0.0171962	2
BATF3	0.0589946	0.357412	0.0325758	0.00503369	0.0846064	0.345145	0.0456385	0.0065601	0.0374493	0.41789	0.0733173	0.0415358	1
BLK	0.134489	0.332273	0.0772336	0.0252826	0.181581	0.335472	0.123023	0.0238576	0.108453	0.303364	0.140404	0.0139848	1
BRAF	0.0591273	0.379655	0.0688841	0.0165995	0.0979329	0.415915	0.0547271	0.0237436	0.0446642	0.314641	0.0188095	0.0356605	1
BSG	0.196351	0.140524	0.0406303	-0.00540135	0.193663	0.166181	0.0756459	-0.00494191	0.163732	0.190237	0.0735775	-0.00965698	4
BTLA	0.0666507	0.303128	0.0242607	0.0153075	0.0971856	0.307248	0.0587472	0.0173067	0.0506598	0.252474	0.0398652	0.011623	1
BZW2	0.129037	0.313974	0.0652395	-0.00231266	0.151559	0.309033	0.0488601	0.00869098	0.107615	0.326723	0.0666766	0.00709155	1
C1QA	0.121417	0.312339	0.0564827	-0.00854114	0.160219	0.347304	0.131294	0.00363814	0.0870152	0.285078	0.0660741	-0.0113323	1
C1QC	0.0536494	0.397247	0.0374086	0.0276021	0.0635289	0.34093	0.0630147	0.00656233	0.0351194	0.34033	0.0521538	-0.0194927	1
CALML5	0.0822414	0.272921	0.0329424	0.00531942	0.101442	0.25366	0.0406687	0.00554692	0.0498986	0.248135	0.0665287	0.00289596	1
CAP1	0.154654	0.198036	0.0506123	-0.0036192	0.195858	0.240563	0.102543	-0.0056617	0.133894	0.274813	0.115766	-2.64e-05	4
CAPN2	0.601257	0.313885	0.277675	0.00697156	0.860302	0.278425	0.334682	0.00850514	0.658018	0.328889	0.425377	-0.00286324	2
CAV1	0.0923639	0.235156	0.0371061	-0.00642134	0.341704	0.233448	0.0579382	0.00205616	0.258152	0.207606	0.060477	-0.00900391	4
CAVIN3	0.112889	0.236766	0.0519898	-0.00669425	0.169133	0.263419	0.0776136	0.00404743	0.0960307	0.303074	0.0854547	-0.0128149	4
CCDC80	0.175374	0.312911	0.12749	-0.0090409	0.206531	0.270954	0.130163	0.00972281	0.129232	0.291579	0.192991	0.00920586	1
CCL11	0.0677356	0.39377	0.0604365	-0.0170443	0.0937103	0.39674	0.0656604	0.0162549	0.0433513	0.41337	-0.00782658	0.0147708	1
CCL14	0.0729365	0.256098	0.0352434	0.00196597	0.0932982	0.236426	0.0698157	0.00842897	0.0542218	0.268506	0.0541621	-0.00906681	1
CCL27	0.0257796	0.268599	0.0262731	-0.00444199	0.0505615	0.323376	0.0660909	-0.00115201	0.0287272	0.352441	0.0196429	0.0242573	1
CCT3	0.0635061	0.127632	0.0177595	-0.0131922	0.0705057	0.143581	0.0280343	0.00395325	0.0635948	0.165499	0.0744175	-0.00881139	4
CD14	0.0360418	0.292729	0.00798963	-0.000670133	0.0647254	0.328324	0.0487489	-0.00424888	0.0284704	0.227479	0.0385598	0.00427715	1
CD151	0.199478	0.209235	0.0855791	-0.00584247	0.290473	0.220453	0.10335	0.00578901	0.181185	0.237171	0.151003	-0.0104218	4
CD163	0.19548	0.400609	0.169806	0.00951254	0.49025	0.45147	0.281546	0.0180345	0.204383	0.387681	0.267914	0.00450903	2
CD19	0.0272035	0.370694	0.0177083	0.000947002	0.0327238	0.295722	0.0199561	0.00658063	0.0213234	0.362431	-0.0140756	-0.00583698	1
CD2	0.138921	0.374938	0.0921595	0.00425827	0.214076	0.388609	0.0865566	-0.00138329	0.101007	0.389592	0.0936445	-0.0103251	1
CD207	0.0348449	0.250912	0.0142227	-0.00690776	0.0472812	0.248017	0.0623768	-0.0135816	0.0288036	0.206112	0.0416851	-0.0270739	4
CD274	0.0603251	0.264737	0.0527281	0.0290217	0.112635	0.288969	0.0716257	0.0251526	0.06668	0.265732	0.125324	-0.00671651	1
CD300LG	0.124805	0.225009	0.029336	-0.00166937	0.129929	0.197556	0.0331374	-0.00505476	0.0755859	0.198436	0.0276827	0.00418521	4
CD36	0.0175161	0.241789	0.0116667	0.0188272	0.0254084	0.314226	0.00463801	0.0297049	0.0143465	0.268524	-0.00714286	0.000339905	1
CD38	0.0150584	0.294696	0	-0.0318612	0.017752	0.304671	-0.00615385	-0.00361459	0.0092782	0.284565	0.00333333	0.0085939	1
CD3D	0.0174811	0.208237	-0.00167224	-0.00536565	0.0242768	0.216388	-0.00498674	0.0322024	0.0206706	0.264907	-0.00164835	-0.0122357	1
CD3E	0.0605868	0.218667	0.0190279	-0.00566792	0.0704232	0.219946	0.0345733	-0.0168967	0.0457709	0.264507	0.0158007	0.00607385	4
CD3G	0.100699	0.360352	0.0331871	0.00279693	0.133795	0.357485	0.0691601	-0.0035871	0.0739882	0.357706	0.0848619	0.0148533	1
CD4	0.134742	0.291388	0.0769635	5.91e-06	0.191034	0.343759	0.159594	0.00406071	0.108827	0.280783	0.131409	-0.0019782	1
CD44	0.148323	0.165538	0.0401524	-0.004014	0.163801	0.196495	0.0568086	0.00195959	0.153506	0.232771	0.100894	-0.0105094	4
CD63	0.910539	0.111138	0.0328701	-0.00177618	0.674933	0.134223	0.069949	-0.00426422	0.206639	0.204507	0.0719078	-0.00397155	4
CD79A	0.103228	0.301321	0.0301744	0.0141239	0.170594	0.349919	0.108678	0.0181126	0.085576	0.283425	0.074666	0.00498824	1
CD79B	0.20864	0.39082	0.101204	-0.00421089	0.281045	0.378501	0.141704	0.0185225	0.161846	0.408234	0.176808	0.00508058	1
CD8A	0.0657249	0.236413	0.053286	-0.000122829	0.104065	0.280929	0.0585764	0.0197596	0.0520134	0.289778	0.0710416	0.0085037	1
CD9	0.189015	0.151066	0.0244411	-0.00439205	0.160092	0.191663	0.048257	-0.00577225	0.347113	0.185653	0.0414906	-0.00707311	4
CDH19	0.0906125	0.3058	0.0397341	0.00529079	0.0810633	0.310958	0.0540604	0.011262	0.0488765	0.294286	0.0497619	-0.029981	1
CDH5	0.0917681	0.382067	0.0650336	0.0132887	0.119963	0.30692	0.102518	0.00129543	0.066492	0.325149	0.0529288	0.00685498	1
CDK4	0.157917	0.245723	0.0491931	-0.00940481	0.161759	0.265145	0.0712199	-6.4e-05	0.084505	0.307043	0.0739883	-0.0151064	4
CEACAM8	0.0305396	0.286343	0.0224967	-0.00381919	0.0452783	0.391618	0.0286865	0.0311458	0.023416	0.30661	0.0623016	0.00755368	1
CLDN10	0.0236209	0.340101	0.0222368	0.0225973	0.0385146	0.415215	0.0678782	-0.00643005	0.0230372	0.381671	0.013125	0.00409304	1
CLDN5	0.0634272	0.285351	0.0473935	0.00496686	0.0829878	0.324264	0.0239649	0.0154652	0.0589354	0.335498	0.0502312	0.00348809	1
CLEC17A	0.105515	0.317351	0.0813135	-0.00323253	0.137631	0.32632	0.0550597	0.00662518	0.078978	0.328048	0.0902726	0.00110697	1
CLEC3B	0.466986	0.413437	0.250024	0.0139359	0.63768	0.387929	0.449568	0.0249488	0.36632	0.420089	0.431508	0.0143998	2
COL17A1	0.0480547	0.273618	0.0271319	-0.00650567	0.0737602	0.355094	0.0271272	0.00221038	0.296879	0.186192	0.118188	-0.00809085	1
COL1A1	0.141482	0.197398	0.0305505	-0.00772325	1.60285	0.198664	0.12404	-0.00270465	0.0800005	0.255736	0.0419367	-0.00150708	4
COL1A2	0.152753	0.246244	0.0605291	0.000339264	0.688068	0.206699	0.15627	-0.00192973	0.0963725	0.306427	0.0949879	0.0200691	4
COL3A1	0.110109	0.296805	0.0659372	0.00502372	0.240888	0.280114	0.0713842	0.00667095	0.0899541	0.321044	0.124419	0.00218457	1
COL6A1	0.205633	0.274578	0.116593	0.00680692	0.936427	0.159512	0.142115	-0.00294843	0.151448	0.383936	0.208036	0.00768906	4
COL6A2	0.138915	0.141386	0.0173996	-0.00261711	2.14044	0.154218	0.122826	-0.00360418	0.0618913	0.227111	0.0624085	0.00370747	4
COL6A3	0.205077	0.169475	0.0685272	0.00205221	1.68504	0.205203	0.416519	0.00219043	0.135435	0.225738	0.0799583	-0.00294205	4
CSF1R	0.0456123	0.360907	0.05	0.0335325	0.0511489	0.467139	0.0847917	0.0110404	0.0234603	0.342204	0.0642857	-0.0144954	1
CTLA4	0.0273567	0.305012	0.00574078	-0.0152308	0.0311756	0.302265	0.0308036	0.000845587	0.0164591	0.209693	0.000216451	0.00422911	1
CTSB	0.525007	0.168036	0.0575171	-0.000571502	0.942445	0.18178	0.136995	-3.77e-06	0.196688	0.215462	0.0889404	-0.00864117	4
CTSD	0.0982006	0.150053	0.0166557	-0.00627067	0.062615	0.180524	0.0279354	0.00491006	0.0297813	0.193954	0.0217451	-0.00289362	4
CTSV	0.0872174	0.178604	0.0145097	0.00206906	0.10079	0.250281	0.0418797	0.00273839	0.0727362	0.23873	0.0753857	-0.0026511	4
CXCL14	0.0263463	0.270019	0.0310458	0.0180339	0.0515458	0.294643	-0.0258874	0.0164002	0.02428	0.401004	0.021625	-0.0223194	1
DCN	0.0396635	0.296433	0.013862	0.00169636	0.117451	0.276013	0.0213726	-0.00490894	0.024448	0.269245	0.0433512	0.00289678	1
ECM1	0.082675	0.195746	0.0389572	-0.00439333	0.0450744	0.15374	0.0201211	-0.00168815	0.0329892	0.23805	0.0033084	0.00119045	4
ECSCR	0.0508913	0.297743	0.0181146	-0.0164011	0.0800344	0.327736	0.0103836	0.000944367	0.0362019	0.266731	0.00142045	-0.0206926	1
EDNRB	0.226481	0.216045	0.0653129	-0.00835536	0.114099	0.272694	0.036199	0.00386213	0.0582213	0.255623	0.0881125	0.00184494	4
EMCN	0.0410239	0.276286	0.0135298	0.00875867	0.0650811	0.380157	0.0277129	-0.0177393	0.031873	0.306069	0.0332778	0.0135538	1
EMP3	0.108873	0.189939	0.0149259	-0.00595703	0.10845	0.168326	0.0196938	-0.00477719	0.0490746	0.271757	0.0208913	0.00226	4
ENTPD1	0.131084	0.326985	0.0692439	0.000992318	0.160154	0.297029	0.103822	0.0198985	0.0792874	0.271727	0.0932352	0.0176434	1
EOMES	0.0410571	0.276792	-0.00827419	-0.00236858	0.0556974	0.287011	0.0289689	-0.0168731	0.0302541	0.277671	0.0124708	0.00568175	1
ERG	0.0712431	0.356351	0.0525	-0.0148493	0.0979771	0.348558	0.0750288	0.0230067	0.0497006	0.321224	0.0235617	0.0247284	1
F13A1	0.0386736	0.349643	0.040942	0.0102771	0.0483027	0.320901	0.0429078	0.0277058	0.0220777	0.22964	0.0283521	-0.00852315	1
FABP4	0.0202995	0.247017	0	-0.000287334	0.020421	0.23212	-0.00208333	0.0399599	0.0144553	0.248863	0.0225	0.0104884	1
FAP	0.0368328	0.26987	0.0104709	0.01953	0.0365641	0.262794	0.0460229	0.00292055	0.0139945	0.287637	0.00454546	0.00139985	1
FBN1	0.0446028	0.315299	0.0362768	0.00592338	0.109261	0.232919	0.0882289	0.00186617	0.0317168	0.304608	-0.00259158	-0.0299806	1
FCER1G	0.0268688	0.337908	0.0140217	-0.00372278	0.0338879	0.274278	0.0225962	-0.00511276	0.0182303	0.271368	0.00527778	0.0182359	1
FCRL1	0.312674	0.426303	0.184145	0.00977998	0.37549	0.355992	0.249769	0.00290469	0.227489	0.374236	0.242195	0.0165552	2
FGFBP1	0.162386	0.305681	0.0686891	-0.00310505	0.196816	0.299322	0.0955188	0.00945687	0.233095	0.275373	0.128426	0.00376094	1
FLT1	0.0470574	0.300207	0.0203835	-0.0005964	0.107476	0.227908	0.0934047	0.00546269	0.0323713	0.299566	0.0288519	0.00111099	1
FOS	0.0946172	0.37451	0.0541856	0.0101714	0.062845	0.374699	0.0477535	0.0240712	0.0628179	0.405551	0.100677	-0.026526	1
FOXP3	0.00960558	0.254559	0.00185185	0.00240728	0.017758	0.363246	-0.00454546	0.0500699	0.0112208	0.387838	0	0.00407482	1
FSCN1	0.0852718	0.224276	0.020847	0.000642491	0.253764	0.195581	0.0589902	-0.0031946	0.209337	0.228946	0.0531141	-0.00545468	4
GIMAP6	0.073618	0.267928	0.050277	-0.0140427	0.116895	0.331415	0.0417847	-0.00978092	0.0494774	0.307368	0.0477821	0.0151781	1
GJB1	0.0406547	0.274527	0.0284532	-0.0170742	0.0610709	0.36308	0.0371487	0.0191049	0.0238937	0.251177	0.0197644	-0.0138594	1
GJB6	0.184988	0.410736	0.111268	0.00981698	0.273207	0.391489	0.238408	0.0296934	0.143574	0.369993	0.20113	0.0124981	2
GNG11	0.0317635	0.188772	0.00491434	-0.00139543	0.0511417	0.278488	0.0123857	0.0051472	0.0187969	0.31067	0.0214286	-0.0160612	4
GPATCH4	0.33687	0.363159	0.258666	0.0196254	0.523557	0.366249	0.356164	0.0131763	0.270319	0.345328	0.278959	0.0037143	2
GPR143	0.144125	0.249676	0.0686881	-0.00129303	0.0821961	0.371338	0.0407339	-0.00762009	0.0445347	0.337744	0.0257193	-0.0183791	1
GPX3	0.0220042	0.272109	0.00789474	0.00495377	0.0365564	0.34259	0.0284632	0.0102338	0.015101	0.253537	0.0224537	-0.0107539	1
GRN	0.0684554	0.161975	-0.000398573	-0.00660682	0.0459841	0.162132	0.0112693	0.00307097	0.0426494	0.18452	0.0252719	-0.0149348	4
GSN	0.328747	0.246658	0.121349	-0.00727925	0.286851	0.257083	0.12206	0.00476979	0.147831	0.269889	0.118757	-0.00378468	4
GZMA	0.96308	0.133981	0.0335431	-0.00656082	1.1845	0.163386	0.0629617	-0.000439354	0.678139	0.169714	0.0671924	-0.00614241	4
GZMB	0.0213965	0.369392	-0.009375	0.00932185	0.0292803	0.401987	0.0375	0.0401182	0.0153538	0.373905	0.0355556	-0.0450355	1
GZMK	0.0903834	0.2646	0.0489385	-0.000605455	0.150651	0.366786	0.0607111	0.0152249	0.0800019	0.307416	0.0344852	-0.0277602	1
HAVCR2	0.0258578	0.273737	-0.0115553	-0.0268693	0.0466379	0.286667	0.00914523	0.0145916	0.024128	0.339394	0.01625	0.0213853	1
HLA-B	0.0157235	0.259165	0.000735294	0.0225381	0.0125501	0.115328	-0.00531273	-0.0140993	0.010199	0.274813	0.0321429	0.0169929	4
HLA-E	0.161195	0.203999	0.0505531	-0.00709824	0.139842	0.289208	0.0432259	0.00475807	0.0834973	0.266491	0.084986	-0.0075345	4
HPRT1	0.547519	0.400063	0.315291	0.00836386	0.693034	0.415064	0.421104	0.0211459	0.447611	0.399078	0.410824	0.00222696	2
HSPD1	0.281765	0.283191	0.148557	0.00264961	0.364766	0.332635	0.208662	0.0137962	0.279966	0.334754	0.290019	0.0105228	2
ICAM1	0.031162	0.276896	0.00820457	-0.0157003	0.0549685	0.308959	0.0327787	-0.00102815	0.0147417	0.213088	0.0236842	-0.0139765	1
IFNG	0.0170123	0.408846	0.0269231	0.00131778	0.0280376	0.425062	0.0333333	0.0650928	0.0118848	0.262313	0.0135417	0.053448	1
IGFBP2	0.0312916	0.246024	0.0305246	-0.00649648	0.0308824	0.278498	0.00636123	-0.000692027	0.0402188	0.233217	0.016765	-0.0150486	4
IGFBP6	0.0232406	0.207386	0.0309259	-0.00426285	0.0366215	0.204208	0.0120321	0.00927273	0.0260456	0.279134	0.000264227	-0.0543388	4
IL24	0.166666	0.273097	0.0607895	-0.00643643	0.217138	0.384208	0.0564075	-0.00685891	0.0352502	0.236754	0.0990223	-0.00935795	1
IL4	0.0991483	0.423872	0.0776862	0.014103	0.144527	0.384592	0.140609	0.0322624	0.0834683	0.327057	0.0841406	0.00483634	1
ISYNA1	0.0210435	0.224272	0.00785714	-0.00918385	0.0299775	0.386756	0.012037	0.00233828	0.028261	0.445953	0.0146635	0.000366472	1
ITGA6	0.0824564	0.239133	0.0465618	0.00239897	0.154598	0.197486	0.115598	0.0117642	0.45527	0.186887	0.182434	-0.00909302	4
ITGAL	0.0189723	0.321261	-0.00903846	-0.0230764	0.0259114	0.343907	0.0172619	0.00747532	0.0190725	0.333422	0.00294118	-0.0283516	1
ITGAM	0.0671017	0.310567	0.0666746	0.0149204	0.0749738	0.325235	0.0217062	0.0305091	0.0458601	0.252069	-0.00279762	-0.00198924	1
ITGAX	0.00795672	0.189845	-0.01	0.0204096	0.0215493	0.423903	0.0321429	0.00834684	0.0096434	0.286367	0.0375	0.000120274	1
ITGB1	0.1832	0.240134	0.0740894	0.00331281	0.424564	0.239151	0.143415	-0.00366942	0.229724	0.284884	0.174685	-0.00294844	4
ITK	0.0153783	0.30578	0.0409091	-0.0101011	0.0279528	0.520871	0.0677885	0.0707339	0.0109911	0.415889	0.0383333	-0.0175617	1
KDR	0.069533	0.419834	0.0100141	-0.00432032	0.0662312	0.367984	0.0274867	-0.00361789	0.0552688	0.41048	0.0189926	-0.0154551	1
KIT	0.17198	0.311756	0.0854006	0.00199266	0.0536131	0.334906	0.0374459	-0.00849875	0.0272599	0.318774	0.0659774	0.0032037	1
KLRC1	0.0147345	0.33725	0.0207792	-0.0212734	0.019188	0.258593	0	0.0173404	0.0127217	0.386956	0	-0.0444704	1
KLRG1	0.0155533	0.30472	0.003125	0.0181994	0.0246537	0.32447	0.0230769	-0.00758773	0.013321	0.273137	0.00666667	0.00709888	1
KRT1	0.0437393	0.236639	-0.00591726	-0.00232113	0.0591276	0.310966	0.0218129	0.015139	0.032606	0.326446	0.0443614	-0.0139789	1
KRT10	0.0296895	0.330718	-0.00712719	0.0325623	0.033744	0.345971	0.00859442	0.00320073	0.0242087	0.258406	0.00819838	-0.0125993	1
KRT14	0.0755485	0.231403	0.00850952	-0.000374043	0.0491766	0.254177	0.0441475	0.00248021	1.21612	0.227389	0.0772159	-0.00812769	4
KRT15	0.0548626	0.448031	0.0223928	0.00853712	0.0710011	0.421299	0.0272983	0.0343876	0.181392	0.242372	0.100567	-0.0110872	1
KRT5	0.237235	0.266432	0.0415354	-0.00880263	0.212858	0.301818	0.0980647	0.00919546	2.20568	0.181016	0.0171973	-0.00802167	4
LAG3	0.318614	0.394676	0.172227	0.000859917	0.45964	0.414653	0.270858	0.026571	0.208104	0.388555	0.167954	0.024159	2
LAMA3	0.114723	0.311817	0.0730739	0.00851049	0.180057	0.350175	0.114106	0.0232769	1.03973	0.227113	0.529608	-0.00768176	2
LAMB3	0.0559268	0.281652	0.0213208	-0.000985332	0.0852948	0.295311	0.0325647	-0.00520435	1.00362	0.249642	0.505631	-0.0077986	4
LAMC2	0.181915	0.277537	0.104824	-0.0122666	0.223602	0.277452	0.131092	0.0105762	0.600201	0.138284	0.222159	-0.00643731	4
LAMP2	0.0797659	0.20774	0.0339799	0.00563144	0.0824867	0.293241	0.0378053	-0.000231985	0.0490921	0.287326	0.0506598	-0.000203637	1
LGALS1	0.723527	0.122807	0.0240577	-0.00544829	1.50116	0.132104	0.0112225	-0.006809	0.232885	0.208998	0.0461806	-0.00123138	4
LGALS3	1.27515	0.219515	0.211898	-0.00432908	0.617005	0.315197	0.241508	0.0136193	0.414749	0.327214	0.288988	-0.00428131	2
LGALS3BP	0.145941	0.13913	0.0332812	-0.00570982	0.0767206	0.223428	0.0170581	-0.00982847	0.07812	0.201585	0.0242923	-0.0132255	4
LTBP1	0.0177018	0.301974	0.00804196	0.0100053	0.0793059	0.186157	0.0300044	0.000568536	0.0147911	0.363475	0.06625	0.0283125	1
LUM	0.0287028	0.229297	0.0128983	0.00810397	0.0867625	0.172068	0.0121004	0.00627434	0.0197822	0.228405	0.0229921	-0.0271656	4
LY6D	0.262411	0.339924	0.107707	0.00758822	0.327666	0.332551	0.138573	0.0208479	0.207246	0.270796	0.169117	-0.00730229	1
MALAT1	3.34945	0.179384	1.16356	0.00371189	6.24245	0.142266	0.363418	-0.00214925	3.35534	0.141167	1.17209	-0.0188815	3
MC1R	0.29812	0.303251	0.103784	-0.00354811	0.190283	0.345462	0.0964205	0.00877861	0.0912183	0.295915	0.102949	0.0103827	1
MDH2	0.140595	0.192411	0.0429369	-0.00669729	0.160858	0.245478	0.0548218	0.00327735	0.11429	0.257713	0.0724575	-0.00514119	4
MFAP2	0.0549414	0.20726	0.0288363	-0.00779401	0.0996735	0.196062	0.0408673	0.011355	0.0359885	0.160855	0.0245468	-0.0079382	4
MFAP4	0.105812	0.314391	0.0685565	0.00620474	0.141323	0.26601	0.0746519	0.0164123	0.0738404	0.303634	0.0731582	-0.0193319	1
MIA	0.165667	0.232078	0.0934982	-0.0087162	0.229983	0.277356	0.124201	0.00623269	0.16801	0.285141	0.157292	-0.00024861	4
MITF	0.907576	0.293977	0.102951	-0.00611033	0.250815	0.345478	0.0853193	0.00300218	0.153156	0.341912	0.0934517	-0.00223898	1
MKI67	0.216819	0.279042	0.122371	0.00232727	0.284677	0.307957	0.150753	-0.00196736	0.200909	0.294438	0.172341	-0.011873	1
MLANA	0.559207	0.25342	0.174121	-0.00297702	0.0511819	0.251591	0.0859559	0.00952116	0.0394298	0.374743	0.0879147	0.0125737	1
MMP10	0.171442	0.324426	0.0902917	-0.00161485	0.226234	0.306883	0.149834	0.0152857	0.144945	0.308243	0.157792	0.0069911	1
MMP2	0.0498173	0.220941	0.0156929	0.0041378	0.0988631	0.190098	0.0368252	-0.00562439	0.0243383	0.344236	0.0161538	-0.0235859	4
MMRN1	0.0747261	0.336623	0.0425053	0.0109734	0.107214	0.332815	0.0456279	0.0316274	0.0637256	0.277698	0.0454155	0.00519681	1
MSR1	0.985847	0.443811	0.537877	0.010459	1.26482	0.405209	0.625748	0.0227133	0.829153	0.414103	0.81157	-0.0014225	2
MYCT1	0.113095	0.293439	0.0367063	-0.0125169	0.159052	0.299694	0.0880645	0.012595	0.094011	0.303219	0.0583942	-0.0340361	1
MYL12A	0.180168	0.156708	0.0281395	-0.00506009	0.220855	0.192969	0.0408032	-0.00436331	0.103228	0.248796	0.0424433	-0.0118305	4
NCAM1	0.194608	0.348151	0.122768	0.0231173	0.24	0.348086	0.162301	0.0220947	0.159877	0.358161	0.182651	0.0106925	1
NOS2	0.0458946	0.361323	0.00404007	-0.0229798	0.0561565	0.354106	0.0695032	0.00250438	0.0384373	0.362506	0.0509921	0.00442677	1
NPC2	0.231821	0.124379	0.0498674	-0.00440287	0.200371	0.166154	0.060002	-0.00283965	0.14066	0.168973	0.0764581	-0.00643689	4
NPY	0.0847052	0.352263	0.0481904	0.00643927	0.11885	0.323226	0.0479144	0.00979496	0.0587155	0.299697	0.0516131	0.00346021	1
OCIAD2	0.12761	0.273598	0.0654774	0.00286739	0.171492	0.307982	0.0953386	0.01081	0.135179	0.237991	0.110532	-0.0166183	1
ODC1	0.181561	0.159446	0.0227248	-0.00177607	0.222105	0.151703	0.0315445	-0.0011975	0.202684	0.190879	0.0434008	-0.0125566	4
PAX5	0.0441435	0.238075	0.00308123	-0.0065557	0.0728829	0.272631	0.0270388	-0.00946109	0.0309449	0.190117	0.00973512	-0.00581616	4
PCOLCE	0.0538316	0.249476	0.0113451	0.00617266	0.154325	0.168251	0.0597494	-0.00458783	0.0347661	0.192895	0.0232053	0.00451	4
PCOLCE2	0.121516	0.361557	0.0519703	0.00723019	0.158238	0.317358	0.0918851	0.00845088	0.0879767	0.323551	0.0844467	0.00527154	1
PDCD1	0.0663787	0.299077	0.00429477	0.0081578	0.0897427	0.328075	0.0403713	0.0236663	0.0719821	0.276736	0.130304	-0.00338615	1
PDCD1LG2	0.079731	0.231977	0.0236291	-0.00074239	0.123121	0.225945	0.0672763	0.0168139	0.0765728	0.255983	0.0508817	0.00687627	1
PDLIM7	0.0479232	0.292533	0.0153423	0.014303	0.076078	0.274974	0.0245868	0.013761	0.0393226	0.295789	0.0460588	-0.0311399	1
PDPN	0.0250746	0.168489	0.000874382	-0.0169268	0.0486879	0.207389	-0.000148217	0.0118048	0.0423666	0.222335	0.0421784	-0.0109552	4
PECAM1	0.420717	0.395946	0.275324	0.0139643	0.622664	0.420427	0.394506	0.018483	0.345077	0.356982	0.390092	0.00501919	2
PFN1	0.34656	0.146414	0.0430573	-0.00371768	0.467209	0.158638	0.0388911	-0.00301974	0.330816	0.184854	0.0540263	-0.00644922	4
PHLDA1	0.388101	0.338493	0.0852083	-0.00481938	0.921113	0.320283	0.0996131	-0.00515754	0.304339	0.307024	0.140136	-0.00377589	1
PKM	0.438616	0.187241	0.0889938	-0.00536518	0.690368	0.198633	0.145976	0.00301799	0.550767	0.258928	0.134542	-0.00840155	4
PLAU	0.190726	0.32082	0.108547	0.0032858	0.399318	0.217933	0.163461	0.0012138	0.331908	0.24776	0.20571	-0.0100258	4
PLP1	0.118135	0.241199	0.0391178	-6.48e-05	0.0533838	0.307248	0.0278333	0.00728828	0.0378685	0.303412	0.042258	0.00629394	1
PLVAP	0.133952	0.318368	0.0747729	0.0128679	0.180436	0.330172	0.104424	0.0101117	0.104874	0.264003	0.0827687	0.0039483	1
PMEL	1.68162	0.187387	0.179069	-0.00552317	0.129229	0.21168	0.0400831	-0.0061897	0.101062	0.265501	0.103738	-0.00472059	4
PPARG	0.0919137	0.267433	0.0536358	0.00275813	0.135967	0.241586	0.104483	0.005438	0.075335	0.236131	0.0856068	-0.0073401	4
PPIA	0.168701	0.301397	0.0867904	-0.00377634	0.211219	0.343693	0.0974939	0.0124295	0.140142	0.381856	0.15298	0.0132269	1
PRAME	0.145191	0.352892	0.0949029	0.0106226	0.230479	0.364359	0.134502	0.013058	0.107683	0.339624	0.11436	-0.00265829	1
PRF1	0.333768	0.374054	0.203555	0.0013523	0.42939	0.379434	0.234297	0.0183841	0.255588	0.328302	0.266786	-7.79e-06	2
PSAP	1.35371	0.153533	0.0923309	-0.00482596	0.788106	0.172241	0.111991	0.000861131	0.493052	0.214188	0.121968	-0.00552649	4
PTGDS	0.106869	0.331144	0.0832788	0.00168438	0.154428	0.316846	0.0995163	-0.000366086	0.0919896	0.299058	0.0938983	-0.0126157	1
PTHLH	0.0923908	0.361764	0.044676	0.00873507	0.117724	0.367108	0.0487236	0.0287239	0.179158	0.300938	0.0987164	0.00181911	1
PTPRC	0.935515	0.429987	0.525938	0.0126097	1.14924	0.414434	0.624926	0.017091	0.7299	0.404227	0.686688	0.0031492	2
RBP1	0.0402315	0.341403	0.019334	-0.00655477	0.048145	0.268459	0.0230119	-0.0196013	0.0276683	0.291714	0.0141912	-0.0226592	1
RPL31	0.541874	0.188423	0.0739747	-0.00718953	0.623258	0.235645	0.127902	-0.00248519	0.440705	0.226854	0.121152	-0.00744118	4
RPL37A	0.437067	0.190371	0.0289011	-0.00773376	0.46394	0.208712	0.0478495	-0.00138459	0.359941	0.222473	0.0592366	-0.00284261	4
RPS18	0.53183	0.142571	0.0639863	-0.00509705	0.647344	0.161578	0.090286	-0.00100677	0.474643	0.186652	0.0848563	-0.0133594	4
RPS19	0.313526	0.156225	0.0262616	-0.00604453	0.415948	0.198874	0.0656588	-0.00348211	0.318483	0.201984	0.0802581	-0.00983188	4
RPS21	0.173539	0.148233	0.0179872	-0.000172347	0.223409	0.168877	0.0272144	-0.00457175	0.223717	0.201709	0.0344956	-0.00927796	4
RPS27A	0.426951	0.192904	0.0497313	-0.00719611	0.504725	0.205972	0.0827355	-0.00245872	0.458357	0.217697	0.0775206	-0.00857366	4
RUVBL2	0.122825	0.287611	0.0356263	0.00724837	0.154544	0.274623	0.0814054	0.0217474	0.104769	0.243124	0.0641894	-0.0136398	1
S100A1	0.303638	0.344731	0.163819	0.00505138	0.279604	0.308291	0.205533	0.010041	0.208928	0.331545	0.195357	0.0124999	1
S100A11	0.415733	0.151781	0.0227436	-0.00803201	0.453612	0.167413	0.0280186	-0.00618033	0.709323	0.187066	0.0253781	-0.00793067	4
S100A2	0.0482367	0.302453	0.0291129	-0.00969603	0.0686208	0.382385	0.0833364	-0.0144758	0.398429	0.300049	0.145939	-0.00596149	1
S100A4	0.201136	0.167696	0.0634451	0.00219661	1.26618	0.148179	0.024628	-0.00222323	0.147982	0.247955	0.0991259	0.00194309	4
S100A6	0.232116	0.0812878	0.0239362	-0.00934684	0.488382	0.0920283	0.0132112	-0.0031489	0.15595	0.111579	0.0246287	-0.00393106	4
S100B	0.327267	0.277642	0.122437	0.00698755	0.326007	0.360439	0.18594	0.0175724	0.180785	0.338412	0.16331	0.00117832	1
SAE1	0.0485563	0.148865	0.0454095	-0.00229963	0.072987	0.208744	0.061302	0.011095	0.040565	0.219213	0.0265655	-0.0155752	4
SERINC2	0.149802	0.271666	0.0588031	0.000667293	0.550518	0.222159	0.13188	-0.00225701	0.318611	0.238228	0.171691	-0.00998385	4
SERPINE2	0.143166	0.1379	0.0769241	0.00366151	0.197681	0.158019	0.0593078	0.00251377	0.054946	0.183397	0.0467848	-0.01237	4
SERPINF1	0.255384	0.231623	0.101693	-0.00430883	0.203102	0.289104	0.109404	0.0114783	0.0992341	0.315591	0.103452	0.00505488	1
SERPING1	0.0442691	0.351679	0.00487524	0.00842744	0.0570718	0.331513	0.0513889	0.0133084	0.0404353	0.252964	0.0349797	-0.00505554	1
SERPINH1	0.191134	0.251187	0.0875959	-0.0028722	0.436804	0.230403	0.0672331	0.00295446	0.128179	0.258152	0.128041	-0.00971292	4
SFN	0.0626678	0.277539	0.0243854	0.00110409	0.09185	0.291279	0.0762237	0.0102557	0.462658	0.209794	0.0870678	-0.00325773	1
SH2D1A	0.0615298	0.367758	0.0205601	0.0231195	0.0900779	0.362762	0.114838	0.0351168	0.0580171	0.305314	0.102426	0.0447016	1
SH3BGRL3	0.30662	0.226457	0.110701	-0.00426902	0.491004	0.199361	0.138894	-0.00110602	0.278292	0.260743	0.150799	-0.00776778	4
SIRPG	0.0166298	0.285339	0.0115385	-0.00395264	0.039379	0.451449	0.0475659	0.0437702	0.0159791	0.305077	-0.00190986	-0.0456035	1
SLC24A5	0.185622	0.238105	0.0831479	0.00278763	0.0919375	0.322333	0.0654322	0.0310669	0.0518857	0.367735	0.0560689	0.029996	1
SLC45A2	0.209676	0.242632	0.0791529	0.00271465	0.140001	0.333408	0.0671367	0.00841087	0.0787185	0.287026	0.0574725	-0.00635389	1
SLC9A3R2	0.284801	0.339523	0.148897	0.00487486	0.374521	0.322342	0.17926	0.00793423	0.223707	0.348475	0.26855	-0.000348315	2
SLCO2A1	0.109272	0.335199	0.0221334	-0.00736661	0.159437	0.330486	0.0636951	0.0212402	0.0853736	0.291214	0.0439483	0.00842833	1
SOX17	0.0532439	0.240328	0.0406992	-0.0100535	0.0863829	0.338346	0.062344	-0.0147769	0.0396713	0.2608	0.0182367	-0.0106392	4
SPARCL1	0.240339	0.408455	0.133136	0.0244378	0.291334	0.382703	0.176276	0.0270006	0.192746	0.349438	0.204882	0.0129425	2
SPINK6	0.157472	0.291612	0.078672	0.0049837	0.240264	0.35605	0.0819448	0.00799839	0.121671	0.317221	0.14743	-0.00390678	1
SYNGR1	0.127935	0.270621	0.0584226	0.000792735	0.113125	0.251916	0.0428199	0.010526	0.0537487	0.304712	0.0319557	-0.0116662	1
SYT4	0.0876625	0.453248	0.0895025	0.0162959	0.119204	0.353644	0.046881	0.0183537	0.0571645	0.360233	0.0988571	-0.00544037	1
TAPBP	0.261082	0.287323	0.1084	0.00127119	0.371121	0.296256	0.174934	-0.00520189	0.218369	0.311849	0.13286	-0.00352242	1
TCF15	0.743895	0.140256	0.027799	-0.00438493	0.808908	0.167322	0.0427241	-0.00152644	0.487687	0.183005	0.0537232	-0.00501385	4
TEK	0.0376965	0.318393	0.0147993	-0.0151385	0.0573907	0.300085	0.0744631	0.00230315	0.0276598	0.29788	0.0370536	-0.0357089	1
TGFBI	0.00883904	0.211796	0.0115385	0.0115681	0.0298585	0.384691	0.0983131	0.0132942	0.0113945	0.12231	0.0171007	-0.0139194	1
THY1	0.113442	0.34927	0.0567695	0.0146228	0.243666	0.242222	0.0743781	0.00764995	0.0764641	0.29997	0.088758	-0.00231438	1
TIGIT	0.41534	0.367849	0.222992	0.00459922	0.530856	0.364795	0.290393	0.0145072	0.320628	0.338326	0.399695	-0.00649719	2
TIMP2	0.67595	0.131246	0.049089	-0.00399421	0.51899	0.146597	0.0427646	-0.0006306	0.0849102	0.273312	0.00984263	-0.00381261	4
TLR7	0.0357063	0.29675	0.0443966	-0.00147935	0.049878	0.308495	0.00700501	0.0198794	0.0234142	0.251349	0.005	0.037234	1
TLR9	0.0707357	0.314169	0.041354	-0.00598912	0.0911447	0.283039	0.0871048	0.0103583	0.0674577	0.275141	0.0323023	-0.0029168	1
TMEM45A	0.102041	0.332535	0.0391142	-0.00488118	0.144638	0.309564	0.0919151	0.00930504	0.0902339	0.328717	0.101262	0.008967	1
TMSB4X	0.825929	0.302307	0.319831	0.00167779	1.67105	0.242289	0.211773	0.000962528	0.754906	0.264235	0.306404	-0.00246809	2
TNC	0.0224734	0.273632	0.0268289	-0.00571333	0.168013	0.249572	0.166542	-0.00308366	0.0187068	0.329154	0.017381	-0.0389343	4
TNF	0.0386274	0.304068	0.0168163	0.00503139	0.0605534	0.321612	0.0345403	0.0165263	0.0375883	0.338372	0.0493056	0.0153305	1
TNFRSF4	0.0672233	0.362802	0.0623417	-0.00691042	0.0919665	0.341762	0.0668098	0.0199514	0.0705755	0.37373	0.0577625	-0.000522515	1
TNFSF4	0.166647	0.42957	0.0907938	-0.00322574	0.242724	0.410562	0.125521	0.0272847	0.178065	0.438613	0.214132	0.0174847	1
TOX	0.029065	0.354653	0.0200299	-0.0186285	0.0404104	0.337022	0.0107509	0.023554	0.0250881	0.32516	0.0135237	-0.0611486	1
TPM4	0.970073	0.255649	0.264804	-0.00295785	1.37327	0.246379	0.272058	-0.000781032	0.713914	0.298054	0.359239	-0.000472554	2
TRPM1	0.587025	0.407878	0.36157	-0.000425364	0.13272	0.32334	0.0866204	-0.00284734	0.0834926	0.294981	0.1309	0.00917808	1
TYR	0.612933	0.227518	0.244518	0.00768285	0.108309	0.232778	0.084912	0.00288105	0.076059	0.260235	0.0909086	0.00671262	4
TYROBP	0.174425	0.307781	0.0865329	-0.00774782	0.236429	0.31265	0.16215	0.0278359	0.127891	0.323008	0.0999606	-0.00387833	1
TYRP1	2.24785	0.152493	0.0402557	-0.00399825	0.232569	0.177304	0.0256719	0.00468789	0.159974	0.253214	0.0333942	-0.00489598	4
UBA52	0.76617	0.142387	0.0209101	-0.00870641	0.781537	0.171097	0.0402955	-0.00566115	0.707008	0.222859	0.0394117	-0.0105057	4
VEGFA	0.109211	0.368936	0.064991	-0.00132073	0.175931	0.351143	0.106547	0.0193608	0.155416	0.360018	0.134255	-0.00178488	1
VIM	0.95565	0.140554	0.0595159	-0.00287623	1.61363	0.138103	0.0715404	-0.00206673	0.124858	0.189383	0.0388133	-0.00217324	4
VSIG4	0.239036	0.319125	0.140633	2.79e-05	0.332372	0.344682	0.163207	0.0112561	0.171086	0.340231	0.109583	0.00942844	1
VWF	0.0454948	0.331308	0.0230415	-0.00481211	0.0505972	0.238855	0.006201	0.0160686	0.0296666	0.302288	0.0719322	0.0145579	1

## Sheet: Supplementary Table 5-1
This table combines tri-probe splint sequence, primer and padlock probe sequences for ACTB genes, and detection probe.
Name	Sequence
Tri-probe_splint	/5AzideN/AAAAAAAAAAAAAAAAAAAAAAAAAAAAAAAAAAAAAAAAAAAAAAAAAA TATCTTTAGT*G*T*/3InvdT/
Tri-probe_ACTB_primer_1	TGGTACGGCCAGAGGCGTAGTGCGTACAGTA
Tri-probe_ACTB_primer_2	CGGAGCCGTTGTCGACGACGTGCGTACAGTA
Tri-probe_ACTB_primer_3	TAGGAATCCTTCTGACCCATGCGTGCGTACAGTA
Tri-probe_ACTB_primer_4	AGGCAACTTTCGGAACGGCGCAGTGCGTACAGTA
Tri-probe_ACTB_primer_5	GGTGTGGACGGGCGGCGGAGTGCGTACAGTA
Tri-probe_ACTB_primer_6	gccgccagacagcactgtgtGTGCGTACAGTA
Tri-probe_ACTB_pad_1	/5Phos/AAGATAACATACTGTACGCTAGGGATAGCACAGCCTGGATAGCAAATTACGTACCCATACACTA
Tri-probe_ACTB_pad_2	/5Phos/AAGATAACATACTGTACGCTAAGCGCGGCGATATCATCATCATTACGTACCCATACACTA
Tri-probe_ACTB_pad_3	/5Phos/AAGATAACATACTGTACGCTAACCATCACGCCCTGGTGCCATTACGTACCCATACACTA
Tri-probe_ACTB_pad_4	/5Phos/AAGATAACATACTGTACGCTACTGATTGGCCCCGCGCCGCTATTACGTACCCATACACTA
Tri-probe_ACTB_pad_5	/5Phos/AAGATAACATACTGTACGCTACGGCAAAGGCGAGGCTCTGTATTACGTACCCATACACTA
Tri-probe_ACTB_pad_6	/5Phos/AAGATAACATACTGTACGCTAggcgtacaggtctttgcggATTACGTACCCATACACTA
Detection probe	/5Alex647N/CATACACTA AAGATAACAT

## Sheet: Supplementary Table 5-2
This table combines all the sequences of primer and padlock probes for HeLa 998-gene data collection
Pool name	Sequence
Hs_HeLa_primer	CTGGAGTCCAAATGGTAATTGTACTGTGGATGCAGGA
Hs_HeLa_primer	GTCCAGTCAGATCCACTGGAAAGTGGATGCAGGA
Hs_HeLa_primer	ACAGCAATGCGGGGTTAGTGGGTGGATGCAGGA
Hs_HeLa_primer	GCACCCACTCGCTGGCTTTTAAGGTGGATGCAGGA
Hs_HeLa_primer	TCCCCACTCAGTTCTTTACATGTGGATGCAGGA
Hs_HeLa_primer	TGGAATGTAGCATAGCATTGAGGCAGTGGATGCGGAG
Hs_HeLa_primer	TTGGTGTCATTGGAGCATCGTGGATGCGGAG
Hs_HeLa_primer	TCACACCTTGAGCGTGAAAAGGTGGATGCGGAG
Hs_HeLa_primer	ACACAAGCTGTAGACTAACAGACCGTGGATGCGGAG
Hs_HeLa_primer	TCAGAGAAGTGATGCCTATGGTGGATGCGGAG
Hs_HeLa_primer	ATGCTTCGAACTTGGAGACGATTGTGGATGCGTGA
Hs_HeLa_primer	ACAGGTTCCATTCTATTCCGGTGGATGCGTGA
Hs_HeLa_primer	GGCTCCACTAGCTAATACAGTGGATGCGTGA
Hs_HeLa_primer	ATTCATTATTACACCAGCTGGGGTGGATGCGTGA
Hs_HeLa_primer	TGAAGGTGAAGCTAGAACTGGTGGATGCGTGA
Hs_HeLa_primer	CTGTTCTGACTTAAGGAACAACTTGGTGGATGAGTTT
Hs_HeLa_primer	TGTCCAGTCTAATCGACAGGGTGGATGAGTTT
Hs_HeLa_primer	ACGAAGGCGACGCGGACGGGTGGATGAGTTT
Hs_HeLa_primer	AGTGAGGCTACCACATTTCCTGTGGATGAGTTT
Hs_HeLa_primer	AGCATCGGCCGTCGGTACAGTGGATGAGTTT
Hs_HeLa_primer	GGACATCTGAGGAGTGATGCTGATGTGGATGAATTC
Hs_HeLa_primer	TGAAACCAGATCTTTACCTGGTGGATGAATTC
Hs_HeLa_primer	CTGCTTTTGCTCACAAATGGGTTGTGGATGAATTC
Hs_HeLa_primer	AGCTCCCACTCGTATGGGTCCGTGGATGAATTC
Hs_HeLa_primer	CCAGGTTTCCAAAAGTGTGTGCGTGGATGAATTC
Hs_HeLa_primer	CTGGGCTGACCCGACTGAACGTGGATGCTGGT
Hs_HeLa_primer	AGGGCCTCCATCAGGACGTCGGGTGGATGCTGGT
Hs_HeLa_primer	GGGCGAGAGCCTTGGTAACGGGTGGATGCTGGT
Hs_HeLa_primer	GCCTCCGAGCCGGCGGAGTGTGGATGCTGGT
Hs_HeLa_primer	AGATCTGGGTCAGTGTGGCGACGTGGATGCTGGT
Hs_HeLa_primer	CAGCTTCCCATCGTTGATCGTGGATGACGCT
Hs_HeLa_primer	AGCCTGGCTAATCCGAGGAGTGGATGACGCT
Hs_HeLa_primer	GCCTGAGGGGCCACATCACGTGGATGACGCT
Hs_HeLa_primer	TCCCTGAGCCGCGGGAACCTGTGGATGACGCT
Hs_HeLa_primer	AGTCTGGTGTCCTTTAATCAGTTGGTGGATGACGCT
Hs_HeLa_primer	CTTCGTGAAGTGTTTCCTGAGTGGATGATATA
Hs_HeLa_primer	ACACAAATGAACTAAGCCTTTCAGTGGATGATATA
Hs_HeLa_primer	TCTGAGTCTCCTACTCCCGGGTGGATGATATA
Hs_HeLa_primer	TGGAGGTCGGCAACGCGGCGTGGATGATATA
Hs_HeLa_primer	ATGGGACTAGGCGCGGGGCGTGGATGATATA
Hs_HeLa_primer	GCCGGGGATTTAAATGCCAGTGGATGCCCGT
Hs_HeLa_primer	ATCCCTCCACATTTTCAGTGGTGGATGCCCGT
Hs_HeLa_primer	TTGGTAATAGAGGCAGAATTGGACGTGGATGCCCGT
Hs_HeLa_primer	AGGCAAAACAGACCTCTCGGTGGATGCCCGT
Hs_HeLa_primer	GGGCAGCGGAGTCGGGCGCGTGGATGCCCGT
Hs_HeLa_primer	GGTGGCAGTGTTGATTCATTTAAGTGGATGACGTC
Hs_HeLa_primer	CCCAACAGTCCACCTCAAAGTGGATGACGTC
Hs_HeLa_primer	AGCAAAGAGCTGAAGCAGAGTGGATGACGTC
Hs_HeLa_primer	TCACTCTCGAAAGACGAAGCGTGGATGACGTC
Hs_HeLa_primer	GGCGGACGGGATCCGCGACGTGGATGACGTC
Hs_HeLa_primer	TCGGAGCAGGCGACAGTCTTCGTGGATGCAGGT
Hs_HeLa_primer	ACCCTTTGGTGGGGCTCGGCATCGTGGATGCAGGT
Hs_HeLa_primer	ACTCTGCCCTTTCGCGCGTAAGTGGATGCAGGT
Hs_HeLa_primer	CTGCCCTAGGGAAGGATGGAGTGGATGCAGGT
Hs_HeLa_primer	AGAGCCTGACTGGCGCGTGGTCAGTGGATGCAGGT
Hs_HeLa_primer	AGCCTCCCAGGACGATTCGGTGGATGATCAT
Hs_HeLa_primer	ATCCTAGGCGCATGGGGACAGGTGGATGATCAT
Hs_HeLa_primer	ACAGGAGCTGTGCATGACACGTGGATGATCAT
Hs_HeLa_primer	CCGCTCAGCTCCAGACACGGTGGTGGATGATCAT
Hs_HeLa_primer	TCTCAGCCGTCAGGGCCCCGTGGATGATCAT
Hs_HeLa_primer	AGGAACTGAGCAGGGATTCCGTGGATGAGTAA
Hs_HeLa_primer	CCGTTGGGGTTGACTTTATTGTGGATGAGTAA
Hs_HeLa_primer	CTTTCAAAGCTTCTTCGTAAGTGGATGAGTAA
Hs_HeLa_primer	GGCTTTGGGAGATTGATTGGCGTGGATGAGTAA
Hs_HeLa_primer	AGGCATGATGGCTTGACTGGTGGATGAGTAA
Hs_HeLa_primer	AAGCTACTGGTGCAGTTAGGGTGGATGGGGAT
Hs_HeLa_primer	GAAGTTGCAGGCTGCATTTGTGGATGGGGAT
Hs_HeLa_primer	ATGCGCTAGAACTCAAACAGTGGATGGGGAT
Hs_HeLa_primer	TGTGCAGATTGAGCTCTCCTTGTGGATGGGGAT
Hs_HeLa_primer	CAAGTCTGGCTTGTAGTTAGGTGGATGGGGAT
Hs_HeLa_primer	CGATCAACTCCAGAGATGCGGTGGATGATTGT
Hs_HeLa_primer	AGCACACGCCCATGACGGAGTGGATGATTGT
Hs_HeLa_primer	TCTGCCCCGTTACCTAGGCGTGGATGATTGT
Hs_HeLa_primer	ACCTTCTAGCAGGGGTAGAGTGGATGATTGT
Hs_HeLa_primer	CGGGGCGGTGCCACGTACGGTGGATGATTGT
Hs_HeLa_primer	TGTAGAGCTTCCGCGTGAGGCGGTGGATGACGAC
Hs_HeLa_primer	TCTGAACCTCTTTCACCCCGGTGGATGACGAC
Hs_HeLa_primer	GCGAGAAGCCGCCGTACAAGTGGATGACGAC
Hs_HeLa_primer	CCTCATGGGGCTTGACCATTATCAGTGGATGACGAC
Hs_HeLa_primer	CGGGATCTGCCTTTATTTTGGTCAGTGGATGACGAC
Hs_HeLa_primer	ACCCGAGCACCTTCCGAATGGGTGGATGGTAAT
Hs_HeLa_primer	TTCAGCTTTGCAGTGGAGTCGTGGATGGTAAT
Hs_HeLa_primer	ATGATGCGGCAGAGCCCCTGTGGATGGTAAT
Hs_HeLa_primer	ACCCACTGAGGGTACGGATTGGTGGATGGTAAT
Hs_HeLa_primer	AGAGCCAGGAGACCGCGCCGTGGATGGTAAT
Hs_HeLa_primer	AGGGCAGCTGACGAGAAAAGCCAAGGTGGATGTTTTA
Hs_HeLa_primer	CATCGTCCTCACCCGAACTGTGGATGTTTTA
Hs_HeLa_primer	ACCCGTGTCTGCCGGCGTCCGTGGATGTTTTA
Hs_HeLa_primer	ACCGTGACCACCAGCGCGCGTGGATGTTTTA
Hs_HeLa_primer	GTGTGTGCAGCCTGACCGTCAGGGTGGATGTTTTA
Hs_HeLa_primer	CGGGGACCCACTTCTCGGGGATGTGGATGATACC
Hs_HeLa_primer	AGCACTCGAGGTAGTCGTAGGCTGTGGATGATACC
Hs_HeLa_primer	AGCTCCCGCTGGTGAAGGGCGGTGGATGATACC
Hs_HeLa_primer	GCTCGGGCAGCAGACTCGGGTGGATGATACC
Hs_HeLa_primer	GGGCGCGGCCCTCATAGCAGTGGATGATACC
Hs_HeLa_primer	CCAAGTCTTCCATCAGCCTTGTGGATGCGAAA
Hs_HeLa_primer	TGTACAATTACCCACCACTGGGTGGATGCGAAA
Hs_HeLa_primer	AGCATCCTGCAGCTTCGAGGTGGATGCGAAA
Hs_HeLa_primer	GGGCTTGGAGCGGTAGGGAGGGTGGATGCGAAA
Hs_HeLa_primer	TTCAGCCCTTGAGGGCTTCGTGGATGCGAAA
Hs_HeLa_primer	TGCATGAGCAGCAAAGATTGTGGATGTGACC
Hs_HeLa_primer	TCCATCACGGTCCACTCGACGGTGGATGTGACC
Hs_HeLa_primer	GGCCCGAGGCGGATGGACAGTGGATGTGACC
Hs_HeLa_primer	ACAGACACAAGGGGCAAAGATAAGGTGGATGTGACC
Hs_HeLa_primer	AGGATCCACTCTTGGTAGTGGTGGATGTGACC
Hs_HeLa_primer	CCACCAAGAGATTCACGGTGTGGATGGTTAC
Hs_HeLa_primer	GCAGCTCTGGTGACGCTTCGTGGATGGTTAC
Hs_HeLa_primer	ACTGAGGCCACACGACAAGGAAGCTGTGGATGGTTAC
Hs_HeLa_primer	ATCTTGTGCAGATTGAACAGTGGAGTGGATGGTTAC
Hs_HeLa_primer	ACTCTTGGTTATTAAAGTCAGTGGATGGTTAC
Hs_HeLa_primer	AGCGCCAGGAACCAGGCGTAGTGGATGTAGGC
Hs_HeLa_primer	ACGCCCTGCTCCAGCGGTGGTGGATGTAGGC
Hs_HeLa_primer	GCTGCAGGCAGCTTCGGCGGTGGATGTAGGC
Hs_HeLa_primer	GCGCTGTAAATCTGCTCGTCGTGGATGTAGGC
Hs_HeLa_primer	CGCACGGCCTCCCCGGCAGGTGGATGTAGGC
Hs_HeLa_primer	AGCTGGAGAGACAATTTTCAGTGGTGGATGTATTC
Hs_HeLa_primer	TCTGTACAATCTGGGCAAACCGAGTGGATGTATTC
Hs_HeLa_primer	CCCAGCTCCGCCATTGTTCGCGTGGATGTATTC
Hs_HeLa_primer	ACCAGGCGCTGCAACTCCGGTGGATGTATTC
Hs_HeLa_primer	ACCTTCCGACAGCTGTGTTTGCGCAGTGGATGTATTC
Hs_HeLa_primer	ACTGGAATGTTGGCATGCATGTGGATGAAATT
Hs_HeLa_primer	AGCTTTTCCTTATTGGCTCCAGAAGTGGATGAAATT
Hs_HeLa_primer	AGTCAACTACTACAAGTTTATCACCGTGGATGAAATT
Hs_HeLa_primer	GCTGCTGGAGTCTGACGAGGTGGATGAAATT
Hs_HeLa_primer	ACTCGCTGCTTGCTCTCTCCCTGTGGATGAAATT
Hs_HeLa_primer	ATGGTCCCTACCCATTTGAGTGGATGCTGCC
Hs_HeLa_primer	AAATCCCTTTATCGCCAGACGTGGATGCTGCC
Hs_HeLa_primer	CGGCGGCGACGCTAGTGGCGTGGATGCTGCC
Hs_HeLa_primer	AGAGAGACAGGAACTCGGAGAACAGTGGATGCTGCC
Hs_HeLa_primer	TCGGCAGCATGTGTGTTCAGTGGATGCTGCC
Hs_HeLa_primer	ACTCCATCTCAACACGAAGTCGCGTGGATGTAAAA
Hs_HeLa_primer	CTCACCCCTGTAGACCAAGCGTGGATGTAAAA
Hs_HeLa_primer	GCAGCAAAGTGACATCACTGTGGATGTAAAA
Hs_HeLa_primer	TGCACTGGTGTGATATTGGCGTGGATGTAAAA
Hs_HeLa_primer	AGGCACTGCACACCACCATAGTGGATGTAAAA
Hs_HeLa_primer	GTGACAAACTGATCGAATGGAGAGTGGATGTGTGC
Hs_HeLa_primer	TCCATTATAAAAGAGGACAGAAAGGGTGGATGTGTGC
Hs_HeLa_primer	AGCCAAAGCCTAGTTGGAAGTGGATGTGTGC
Hs_HeLa_primer	CCCACTCCTGGTATTACCCGTGGATGTGTGC
Hs_HeLa_primer	AGTCCTGGCTGGCAATTTCGTGGATGTGTGC
Hs_HeLa_primer	ATGCCGCCGAACTTCCACAGTGGATGCGTAT
Hs_HeLa_primer	AGCGCCATGAACTCGTGCCGGCGTGGATGCGTAT
Hs_HeLa_primer	AGGTGCCGGGGCAGAGAGGGTGGATGCGTAT
Hs_HeLa_primer	TCTTGAAGACCCGCGTGAGCGTGGATGCGTAT
Hs_HeLa_primer	AGCCGATGATGAACAGGGTGCAGACGTGGATGCGTAT
Hs_HeLa_primer	AGCCGACCTTCTTTGCCAACACGTGGATGCGTAT
Hs_HeLa_primer	ACATCATGCTCAGAGGAGGGGTGGATGACTTA
Hs_HeLa_primer	AGGTGTGTGATGTCCCAAAGCGTGGATGACTTA
Hs_HeLa_primer	AGCCTGACTGCTATTCCTGTAGTTGTGGATGACTTA
Hs_HeLa_primer	CCGCCGATTCGAAGGCTGTAGTGGATGACTTA
Hs_HeLa_primer	CGGTGGGTAACCCCACGGTGTGGATGACTTA
Hs_HeLa_primer	CCTGGTGCCCATTGAAAGTGACTGAGTGGATGACTTA
Hs_HeLa_primer	CCTGCATTTTGTGGACTAGTGGTGGATGCCTAG
Hs_HeLa_primer	TCAGGGATGTAACACAAGCCGTGGATGCCTAG
Hs_HeLa_primer	CTGCAGTTTGGAACCTAGACAAGTGGATGCCTAG
Hs_HeLa_primer	AGCTTCAAGTGGTCAGAAACGTGGATGCCTAG
Hs_HeLa_primer	TGTCTGCCTTCTTAAGGGTGTGGATGCCTAG
Hs_HeLa_primer	ACCAAGATGCTGCCCAAGAAACGGAGTGGATGCCTAG
Hs_HeLa_primer	TGGGAGAGAAAGATCCTCAGGCGTGTGGATGTAGAG
Hs_HeLa_primer	ACCTGCGGCAAGTAGCTCATGCGTGGATGTAGAG
Hs_HeLa_primer	TCCGAGTACTGGCTGAATGGGTCGTGGATGTAGAG
Hs_HeLa_primer	TGGCCTTCATGTAGTCCCAGTACAGTGGATGTAGAG
Hs_HeLa_primer	TCCTTCCCTGGACCGCTGACGGTGGATGTAGAG
Hs_HeLa_primer	ATGGGAATAGACCGGGGAGCGGTGGATGTAGAG
Hs_HeLa_primer	CCGTGCCGTGGATGATGAGCGTGGATGGGTCA
Hs_HeLa_primer	AGCACCACCGCGGCACACTGTGGATGGGTCA
Hs_HeLa_primer	CCTGGCACCAGGCACGCAGGTGGATGGGTCA
Hs_HeLa_primer	ACCCACAGCGGCTCCACCGGTGGATGGGTCA
Hs_HeLa_primer	CTCAGGCACCAGGGAGTAGGTGTGGATGGGTCA
Hs_HeLa_primer	AGGAAAGGAGTGCGTAGCTCGTGGATGGGTCA
Hs_HeLa_primer	CTGGCGGGTTTTCCGAAGAGTGGATGGGGAG
Hs_HeLa_primer	ATGGTACACCCTCCCTTCGTATGTGGATGGGGAG
Hs_HeLa_primer	GCCGGTCAGAGGGATTCCAGTGGATGGGGAG
Hs_HeLa_primer	ACTGTTCACAGCATCAACCAGAGTGGATGGGGAG
Hs_HeLa_primer	CCTTGGAGTTCCAACGAGCGGTGGATGGGGAG
Hs_HeLa_primer	AGTGCCCCGTTGCTGATGTCTCGGGTGGATGGGGAG
Hs_HeLa_primer	CCACTCACCATTCTGGTTGTAACGTGGATGCCGTA
Hs_HeLa_primer	GGGACGATGCAAAGCTTCATGGTGGATGCCGTA
Hs_HeLa_primer	TCCTGTAGTGATACACACGTCGTGGATGCCGTA
Hs_HeLa_primer	ACAACTGCAGTCACCTCTTCGTGGATGCCGTA
Hs_HeLa_primer	GCCCATCAGCCACTGTGGAGGTGGATGCCGTA
Hs_HeLa_primer	CCTTGGAGCTCCACCTGATAGTGGATGCCGTA
Hs_HeLa_primer	CTCTCTGGAGAGATAACCAGACCTGTGGATGCCATT
Hs_HeLa_primer	GGGATGGTGCTAGTTTCGGAGTGGATGCCATT
Hs_HeLa_primer	TGCCCTGTGAGTGATCGCTTGTGGATGCCATT
Hs_HeLa_primer	CTCAGCACGGGAAAACTGGAGTGGATGCCATT
Hs_HeLa_primer	GCTCTGCAGGGTACACACGTGTGGATGCCATT
Hs_HeLa_primer	CCCTGGGGTATCCATGGGAACCAAGTGGATGCCATT
Hs_HeLa_primer	TCAGGCAACTCGTAACTCTTGTGGATGCACGT
Hs_HeLa_primer	AGCGGAAACGTTCATTTCCGGTGGATGCACGT
Hs_HeLa_primer	AGCATCGTCCCCAGCAAAGGTGGATGCACGT
Hs_HeLa_primer	ACTCCATCCCGATGAAGGATGGTGGATGCACGT
Hs_HeLa_primer	TAGAGAGACAGCACCGCCTGTGGATGCACGT
Hs_HeLa_primer	CCCGGACAATCTCACGCTCGTGGATGCACGT
Hs_HeLa_primer	ACTCACAGGTTTGACTAGCGAACGTGGATGTATAG
Hs_HeLa_primer	GCGGAGCTTTCCTTGTTTGGGGTGGATGTATAG
Hs_HeLa_primer	TGCACTCCCATCTCTTGTCACGTGGATGTATAG
Hs_HeLa_primer	AGCTCGCCAATCTTCCTGACCGTGGATGTATAG
Hs_HeLa_primer	GCACAATGTCACTGGATTCCAGTGGATGTATAG
Hs_HeLa_primer	GCACGGTCGCTGCAGGACTGTGGATGTATAG
Hs_HeLa_primer	TGGGTGTCTATCTGCTGGTTCTGTGGATGACGGC
Hs_HeLa_primer	ATGATGCTCGAGAAGTAAATGGGCGTGGATGACGGC
Hs_HeLa_primer	TGACCTCAATAGCGGAGTCGGTGGATGACGGC
Hs_HeLa_primer	CTGGGCGCAGTTCGTTCAAGTGGATGACGGC
Hs_HeLa_primer	AGCACCCCGTCCCACGTTTGGGTGGATGACGGC
Hs_HeLa_primer	AGCCCCGCCTTGATGAAGGCTGTGAGTGGATGACGGC
Hs_HeLa_primer	GGTGATAATCCGGTGGGTTTCTGGTGGATGGAATA
Hs_HeLa_primer	CCTGTGGAAAGCCATTGGCGTGGATGGAATA
Hs_HeLa_primer	TGGGCCACTTTTCTGCTTGGTGGATGGAATA
Hs_HeLa_primer	ACTTTGGCACTACCAGGGGCTGTGGATGGAATA
Hs_HeLa_primer	TGCACCGGCTTATCAGGGGTGTGGATGGAATA
Hs_HeLa_primer	CCCCACCTGGTGAAACGCAGCAGTGGATGGAATA
Hs_HeLa_primer	GCCTCCATCTTGTTGGCTACAGTGGATGACCGC
Hs_HeLa_primer	CTCCCGAAAACGCTTGTGGTCGTGGATGACCGC
Hs_HeLa_primer	AGGTTCTCCAAGGACTCCGGCGTGGATGACCGC
Hs_HeLa_primer	CCTCCGGCGTGGGTTGGGGAAGTGGATGACCGC
Hs_HeLa_primer	ACCTGCCAGCCCACCGTGTCACTAGGTGGATGACCGC
Hs_HeLa_primer	AGCACGTAGGGCAGCACTCTGCGTGGATGACCGC
Hs_HeLa_primer	ACACTGGGTGTCGTGAAGCGTGGATGGTGTG
Hs_HeLa_primer	ACTGCTCACGCTCTCACGGGTGGATGGTGTG
Hs_HeLa_primer	TCTCCAGGAAGATGGACCCAGTGGATGGTGTG
Hs_HeLa_primer	CTGGTGAGCTGGTACTTCTCGTGTGGATGGTGTG
Hs_HeLa_primer	CTGACAGCATCTCGTCATCGGTGGATGGTGTG
Hs_HeLa_primer	TTCCGGGCGTGGGTAGGCAGTGGATGGTGTG
Hs_HeLa_primer	ACGGGTTCCTCTCGGAACTGAAAGTGGATGTCAAG
Hs_HeLa_primer	CCATCTTGCTCAAGACGCGGGTGGATGTCAAG
Hs_HeLa_primer	GGGGCGACCATGACGATCAGTGGATGTCAAG
Hs_HeLa_primer	AGGTTTTGACAGTCTGCGCCAGTGGATGTCAAG
Hs_HeLa_primer	CCTTCCCGTGCATAATGGATTGTGGATGTCAAG
Hs_HeLa_primer	AGAGCGCATACCGGAACCGGCGGTGGATGTCAAG
Hs_HeLa_primer	ACCCAGTCTCATTGACTGACCAGTGGATGACATA
Hs_HeLa_primer	GGGTGCATTTGTCTTATCCTGGCGTGGATGACATA
Hs_HeLa_primer	TGGGAGCAATTAGCATCAAGGGGTGGATGACATA
Hs_HeLa_primer	GCCCACTCTCAGATGGAGAAGTGGATGACATA
Hs_HeLa_primer	ACCCAAGCCCATAAGACCTGTGGATGACATA
Hs_HeLa_primer	ACTCCGGCTAAGCTGCCATGGTGGATGACATA
Hs_HeLa_primer	AGAACTCCCGACACAACAGGGTGGATGCGGAC
Hs_HeLa_primer	GGGCTTGGACTGTTCTGTGGGTGGATGCGGAC
Hs_HeLa_primer	GGTGCAGCCAAATGTGCTGCGTGGATGCGGAC
Hs_HeLa_primer	AGACCTTTGATATCATGGAAGGTGCGTGGATGCGGAC
Hs_HeLa_primer	GCCTTCCCACAACTTTGGGGTGGATGCGGAC
Hs_HeLa_primer	CCTCCCCATGCCGCTGGTCTTCGTGGATGCGGAC
Hs_HeLa_primer	CACCTCCATTGCCATAGGAGCGTGGATGAAGGT
Hs_HeLa_primer	AGCAATGCCATTCCCTAGCTCGTGGATGAAGGT
Hs_HeLa_primer	GCCCAGGAGTTGCTTGAGAAAGTGCGTGGATGAAGGT
Hs_HeLa_primer	ACATGACGCAGGACTGACGTCGTGGATGAAGGT
Hs_HeLa_primer	ACCCAGGGAGGAGGCGTGTGTCAGGTGGATGAAGGT
Hs_HeLa_primer	GTACAAGGCTTCTGTCCGCTCGTGGATGAAGGT
Hs_HeLa_primer	TGGTGAGCGTCTGCAGCCGCGTGGATGTTAGA
Hs_HeLa_primer	GCTGGGCCGCCGAGGAAACGTGGATGTTAGA
Hs_HeLa_primer	ACTGCTGAGACAGCGGCTCGGTGGATGTTAGA
Hs_HeLa_primer	AGCACGATGAGCGCCATCAGGTGGATGTTAGA
Hs_HeLa_primer	CGTCGCTCTCCGCCCGCCAGTGGATGTTAGA
Hs_HeLa_primer	GAGCCACGATGATCGATTTTGTGGATGTTAGA
Hs_HeLa_primer	ACTGGGCAGCATTCGAACCGTGGATGTGCAG
Hs_HeLa_primer	TGTGGACGATCCCGTCTCTGGTGGATGTGCAG
Hs_HeLa_primer	GCCGGAACACTGGAGACTGTGGTGGATGTGCAG
Hs_HeLa_primer	CCGGAACGTCAGAGGATGTTTGTGGATGTGCAG
Hs_HeLa_primer	CGAGCCGTTGATGCACGGGGTGGATGTGCAG
Hs_HeLa_primer	AGGATCGCCTGCGGCTTCCGTGGATGTGCAG
Hs_HeLa_primer	TGGCTCAGCTGTACTAGGCGTGTGGATGTCTCC
Hs_HeLa_primer	AGCTTTTGGCATGGAGACTTGGCGTGGATGTCTCC
Hs_HeLa_primer	AGCTCCCTCTCTGGAGCCGGTGGATGTCTCC
Hs_HeLa_primer	ACTTGGATGACTGGCTTTCAGGTGGATGTCTCC
Hs_HeLa_primer	ACACTGCCAGCACTTGACTGGGTGGATGTCTCC
Hs_HeLa_primer	TCTTGTAGCTGCTGAAAACCCGTGGATGTCTCC
Hs_HeLa_primer	CCCCTCGCAGTACAGGAGAGTGGATGCAGTA
Hs_HeLa_primer	AGCAGCATGACCAGTTGGCTGTGGATGCAGTA
Hs_HeLa_primer	TCCTATCAGTCTGCGAACTCGTGGATGCAGTA
Hs_HeLa_primer	AGCTGCTCCCACAAACCCCGTGGATGCAGTA
Hs_HeLa_primer	AGGAGGGTCCACGGCCTCCGTGGATGCAGTA
Hs_HeLa_primer	CCCCAGCACTCCGAAGCGCGTGGATGCAGTA
Hs_HeLa_primer	AGGAGACCACTAGTCACTTGGTGGATGTTATC
Hs_HeLa_primer	TCGAGCCAGTGATCTCTCCGTGGATGTTATC
Hs_HeLa_primer	ACTGAGAAACCAGTCCATCAATCGTGGATGTTATC
Hs_HeLa_primer	CTGCCAGGTAAAGACTGAAACAGTGGATGTTATC
Hs_HeLa_primer	ACTCGTCTGTCCCCTCAAAGGGAAGTGGATGTTATC
Hs_HeLa_primer	AGGTCCGGCAACAAGATGGGTGGATGTTATC
Hs_HeLa_primer	GCTGGCTTCCTTCTGTTTGTTGTGGATGCCCCG
Hs_HeLa_primer	TACAGTCCTGCATTTGGGGTGTGGATGCCCCG
Hs_HeLa_primer	ACCACCCCAGTGCGGGCCGGTGGATGCCCCG
Hs_HeLa_primer	CGCCTCGCGGAAGGTATTCCGTGGATGCCCCG
Hs_HeLa_primer	CCCCTTGCAAGTAAAGAAATGCACGTGGATGCCCCG
Hs_HeLa_primer	CCATCTTTGCAGGATTCCGCGTGGATGCCCCG
Hs_HeLa_primer	CTCCACCTCTGTCTTCAGCGTGTGGATGAGCCA
Hs_HeLa_primer	TGGATGGATGGATCCTGACCTCGTGGATGAGCCA
Hs_HeLa_primer	TGCTGTGGCACTAGAAAGGGAAGGGTGGATGAGCCA
Hs_HeLa_primer	CCTCGCTGTGGGGTACTAAGGTGGATGAGCCA
Hs_HeLa_primer	TGGTAGGAGATGAGGAGAACCCTAGTGGATGAGCCA
Hs_HeLa_primer	AGTCCTAGAGTGTTGAGTCATTGTGTGGATGAGCCA
Hs_HeLa_primer	AGGGTGCACCTGGTCCTCACCGTGGATGCCATC
Hs_HeLa_primer	TCCGTCTGATGGAAGCCCAGAGTGGATGCCATC
Hs_HeLa_primer	AGGTGCGAGATGTACACCTGTGTGGATGCCATC
Hs_HeLa_primer	CGGCGGGTGAGAGATGGGCGTGGATGCCATC
Hs_HeLa_primer	TCCTGCTGAGTAATTGGGTTTGTGGATGCCATC
Hs_HeLa_primer	ATGGGGCCCTGGCGGGAACGTGGATGCCATC
Hs_HeLa_primer	ACTGCAACAGCTATCCACGGAGTGGATGTATCG
Hs_HeLa_primer	TGCTGTTCTCCAATTCCAAGACAGTGGATGTATCG
Hs_HeLa_primer	TCTGCTTCCGGTGAAAACTGGTGTGGATGTATCG
Hs_HeLa_primer	TGGGACAGACGTCTTCCACGGTGGATGTATCG
Hs_HeLa_primer	GCTGTCTACCCACTGGGCAAGGCGTGGATGTATCG
Hs_HeLa_primer	AGCCGAGGAGCGCCAGCATGTGGATGTATCG
Hs_HeLa_primer	TCTGTGTTGGAGCGGAAGAGGTGGATGGTGTC
Hs_HeLa_primer	ACCCGTTCCTCACCACTGAGTGGATGGTGTC
Hs_HeLa_primer	TCCCATGGCTGTAGAATCCATCAGTGGATGGTGTC
Hs_HeLa_primer	GCCGTGTCATCGGTGGATGAAGTGGATGGTGTC
Hs_HeLa_primer	ATCCTCATCAGCTTGGTATGTGGTGGATGGTGTC
Hs_HeLa_primer	AGGGAGCTCGGGCGGGACAAGGTGGATGGTGTC
Hs_HeLa_primer	CCAGGTCCCCATACTCAGTTCGGGTGGATGAAGTT
Hs_HeLa_primer	ATGACGTGCCCAGACACCTTGTGGATGAAGTT
Hs_HeLa_primer	AGCCTCCTTCCCTCCTTTGAGGTGGATGAAGTT
Hs_HeLa_primer	TGGCTAACAGGATCTCATCACGCGTGGATGAAGTT
Hs_HeLa_primer	ACAGATCCCTTCGCTGTGCCGTGGATGAAGTT
Hs_HeLa_primer	TCCTCCAGATCGCGCCATTTCTCGTGGATGAAGTT
Hs_HeLa_primer	TGTCCAAGGTCTCGAGTGAGGTGGATGGGGCT
Hs_HeLa_primer	ATCCAAGTCCAAGGCGTAAGGTGGATGGGGCT
Hs_HeLa_primer	CCTTCTGGCCAAGCTGGATGGTGGATGGGGCT
Hs_HeLa_primer	CCGGTGGTAGGGTTGACCGGTGGATGGGGCT
Hs_HeLa_primer	GCCGGGGCAAGTTTCCAACGTGGATGGGGCT
Hs_HeLa_primer	AGGAGTAGCGGGCGGTCCTGCGTGGATGGGGCT
Hs_HeLa_primer	AGGTCACATACTGGCCAAGGTGGATGGCGCA
Hs_HeLa_primer	TCAGATGAACCCTCTCCCAATCTGTGGATGGCGCA
Hs_HeLa_primer	AGGCTCACACAGAAACCCTGTGGATGGCGCA
Hs_HeLa_primer	ACTCCAAGGGTCCACCCGAAGTGGATGGCGCA
Hs_HeLa_primer	ATGCCTGTGGTGTATTCCTCTGTGGATGGCGCA
Hs_HeLa_primer	CGCGGCTCTCGGCGAAACAGTGTGGATGGCGCA
Hs_HeLa_primer	GAGCAGGGTCCCTGTTGTTGTGGATGGAGGT
Hs_HeLa_primer	AGAGCAGTCCTCTGAGGACTCGTGGATGGAGGT
Hs_HeLa_primer	GCCCGCCTTATAGTTGTCCCGTGGATGGAGGT
Hs_HeLa_primer	ACTTTGTTTCCAACCGGGGGTGGATGGAGGT
Hs_HeLa_primer	TGTCCTGAGGCCGTATGCAGTGGATGGAGGT
Hs_HeLa_primer	AGGCCCTTCTCAGCGCGGGGTGGATGGAGGT
Hs_HeLa_primer	GCTGCCATTCCGTGAGTGGTTGGTGGATGATGTG
Hs_HeLa_primer	AACTTGTGGAGCTTGTCGGCGTGGATGATGTG
Hs_HeLa_primer	GCTGGAGGAGTCTGTCTTCCCGTGGATGATGTG
Hs_HeLa_primer	ATGCCCTTCGTATTCCCTGGTGGATGATGTG
Hs_HeLa_primer	AGGATCTCGATGTGTCTCCGATGTGGATGATGTG
Hs_HeLa_primer	AGCTGCTGACCCGGCCTCTGGTGGATGATGTG
Hs_HeLa_primer	AGTCTGGGTGCTCCCATCTCTGGTGGATGTCGCA
Hs_HeLa_primer	ATGGCAAACTGCCTCATGGGTGGATGTCGCA
Hs_HeLa_primer	GGCGTCTGCTGTTTGTCGCGTGGATGTCGCA
Hs_HeLa_primer	GGCGGCGATTTGCAGATTCGTGGATGTCGCA
Hs_HeLa_primer	TCCAGGATCTGGGCATGGAGTGGATGTCGCA
Hs_HeLa_primer	AGGAGGCCTGGGCACTCACTGTGGATGTCGCA
Hs_HeLa_primer	GGGTCGACGTCTGCACATTCAGTGGATGTAGAT
Hs_HeLa_primer	AGGTACAGGTCCACCACGTAGTGGATGTAGAT
Hs_HeLa_primer	GCAGCAACATGCATCACGTTGTGGATGTAGAT
Hs_HeLa_primer	TGGGTTCCCTTCAGCTGGCGTGGATGTAGAT
Hs_HeLa_primer	GGGGCTGCCTCCATAGCGGGTGGATGTAGAT
Hs_HeLa_primer	GCCCAGGCCTGGCTTTGCGGTGGATGTAGAT
Hs_HeLa_primer	ATGCCGGCAACAATACAAAGTCGTGTGGATGCACAC
Hs_HeLa_primer	AGAGGAGTAGTCAGACTCGCTTGTGGATGCACAC
Hs_HeLa_primer	CCCGGCAGTGAACCCGCAGGTGGATGCACAC
Hs_HeLa_primer	GGCCCTGCTTGCTCTGGTTCGCGTGGATGCACAC
Hs_HeLa_primer	ACGGCAGCCGGTGGGCAGTGGTGGATGCACAC
Hs_HeLa_primer	AGGATAGCACCGACGTAGGGGTGTGGATGCACAC
Hs_HeLa_primer	AGCCCCATTTTCTAGCAGCAGTGGATGGGCTC
Hs_HeLa_primer	GCTGACGTTCCAGTTTGCCTGAGTGGATGGGCTC
Hs_HeLa_primer	TCCAGTCTAGCCTGTGTTTCTGGTGGATGGGCTC
Hs_HeLa_primer	GGGGCATCCCATTGGTGTCTGGTGGATGGGCTC
Hs_HeLa_primer	AGGAGCAGGTCGCAGACTCGCACGTGGATGGGCTC
Hs_HeLa_primer	GCGAGGCACCATGTGAGGCTGTGGATGGGCTC
Hs_HeLa_primer	CCACACATTCAACATGGCCCTTGTGGATGGTGGG
Hs_HeLa_primer	ACTGCAATAGGAGCTAGGTTCAGTGGATGGTGGG
Hs_HeLa_primer	GCTGACTGCAAAAGGGCTCCAGTGGATGGTGGG
Hs_HeLa_primer	AGGTCATTCACACTTGCTCCTGGTGGATGGTGGG
Hs_HeLa_primer	AGCCAGGCAATCAGCCACATCCGTGGATGGTGGG
Hs_HeLa_primer	ATGGCCTGTAACTGCCCCTCTGTGGATGGTGGG
Hs_HeLa_primer	GGAACGCACTTCCTCCACATCGTGGATGGGACC
Hs_HeLa_primer	TCTGGGAGCGTGTGAAACGGTGGATGGGACC
Hs_HeLa_primer	AGCGCACTGTTGGTAGCATGTGGATGGGACC
Hs_HeLa_primer	AGCATTGGGTTCATCGATCTCCGTGGATGGGACC
Hs_HeLa_primer	ACAGGGGTGCCAGAGCCTCAGCGTGGATGGGACC
Hs_HeLa_primer	TGCCACGCCGGGCGGTATCGTGGATGGGACC
Hs_HeLa_primer	CGCCACCTCTGCGGAATCCCGTGGATGTCTAG
Hs_HeLa_primer	ACTCCAGGAGAGAGTCCGTTGTGGATGTCTAG
Hs_HeLa_primer	AGAGAACGCGGCAAAACCAAGTGGATGTCTAG
Hs_HeLa_primer	AGGCTGCTTAGCTCCACAGATCGTGGATGTCTAG
Hs_HeLa_primer	TGGCGGCGTTCCAAAAGGCGTGGATGTCTAG
Hs_HeLa_primer	TCTAGGTGGAGACGTTTGGGTGGATGTCTAG
Hs_HeLa_primer	AACGACCCAGGATATTTATGGCTGTGGATGAGGGA
Hs_HeLa_primer	AGCAGAAGATGGTTTGCTTGTAGTGGATGAGGGA
Hs_HeLa_primer	AGCTTGAGGCACTCCAACTGTCCGTGGATGAGGGA
Hs_HeLa_primer	ATGGTCCCCGTGTTAAATGCTGGTGGATGAGGGA
Hs_HeLa_primer	CCCAGAGGGTGGCGGTTTGGTGGATGAGGGA
Hs_HeLa_primer	GGCACAAGCTTTCTGAAATGCGGTGGATGAGGGA
Hs_HeLa_primer	AGAGGCCAAAGAACCAATGTGGTGGATGAAGTG
Hs_HeLa_primer	ACAGGGTCAGTTGAGAGAAGGTGGATGAAGTG
Hs_HeLa_primer	AGACTTCAGGAGCTCTACACTTCGTGGATGAAGTG
Hs_HeLa_primer	AGGTAGCCAGACAGCCTTAGGTGGATGAAGTG
Hs_HeLa_primer	AGGTTGCAGGCACCGATGAGTGGATGAAGTG
Hs_HeLa_primer	ATCCTGTGTTGCCAAACTCAAGAGTGGATGAAGTG
Hs_HeLa_primer	ATCTCGTCCACGACCGTGTGTGGATGTAAAC
Hs_HeLa_primer	AGCACCTTCGTCTGGCTGGTGTGGATGTAAAC
Hs_HeLa_primer	AGACCTCCACAAAGTTGGTGTGTTGTGGATGTAAAC
Hs_HeLa_primer	GTCTTGCCTGCCCGGTTCTGTGGATGTAAAC
Hs_HeLa_primer	CTGTTTCTCATCATCATCAAACTGCGTGGATGTAAAC
Hs_HeLa_primer	CCCGGTTCTGGATGAGGATAAAGCGGTGGATGTAAAC
Hs_HeLa_primer	GGGAAACCTTGGTCTGTTCGCTGTGGATGTGTTG
Hs_HeLa_primer	TGAGCGCAAGCATGGCGTGGTGGATGTGTTG
Hs_HeLa_primer	GGCCCAAGTGGACACCACAGTGGATGTGTTG
Hs_HeLa_primer	GTCCACCTGATCCAAGAGGTGTGGATGTGTTG
Hs_HeLa_primer	AGCTCTCGCAGGCACTCGCAGGCGTGGATGTGTTG
Hs_HeLa_primer	AGCCGGCGGAGCAGCAACGGTGGATGTGTTG
Hs_HeLa_primer	GGAACAGGCACATAACTTGCGTGGATGTAATC
Hs_HeLa_primer	TCCAAATCACACTTGCAAGTCAGTGGATGTAATC
Hs_HeLa_primer	AGAAGCAAGTCAGGCAACTGTGGATGTAATC
Hs_HeLa_primer	ACTTGTGGTTTTCCTTTGTACGTCGTGGATGTAATC
Hs_HeLa_primer	AGTGGAGTTCCCGGTTCGTGGGTGGATGTAATC
Hs_HeLa_primer	AGCCTTGTGAAACTCCACTGACACTGTGGATGTAATC
Hs_HeLa_primer	GCCTGTCTGTCGGCTTTAGGGTGGATGTGACG
Hs_HeLa_primer	GGCTCCACGAAGTAATCATCTACTGTGGATGTGACG
Hs_HeLa_primer	TCCCTCTGAATCTCCGATGAGGTGGATGTGACG
Hs_HeLa_primer	GGGTGGGAGTGACTTTGCCGTGGATGTGACG
Hs_HeLa_primer	GCCCATTCACGCATCACCTCATTAAGTGGATGTGACG
Hs_HeLa_primer	CCCGGTGAAGGGTTAGGCGCCGTGGATGTGACG
Hs_HeLa_primer	GGAAGTGGTCCAGACCGCTGTGGATGTGATC
Hs_HeLa_primer	CGGCTCTGCTGTTGTACTTCTCCGTGGATGTGATC
Hs_HeLa_primer	GGACGCCTTCTGACTCGCTGTGGATGTGATC
Hs_HeLa_primer	GGGCCCCTTGATAGGAGCCGTGGATGTGATC
Hs_HeLa_primer	CCGAGGAGGCGGTCACACTCGTGGATGTGATC
Hs_HeLa_primer	ACTGTGGCCCTCCGAGGGGGTGGATGTGATC
Hs_HeLa_primer	GGGTGATTGGGAGCTTGGATTGTGGATGAGACG
Hs_HeLa_primer	AGAGTCGTTTCCAGTGTGGAATGGTGGATGAGACG
Hs_HeLa_primer	ATCTTCCCCAGGAGAGAGTCGTGGATGAGACG
Hs_HeLa_primer	CCACTTATCTTGATGGGCTCGTGGATGAGACG
Hs_HeLa_primer	ACCAAGTCTCCTTCCATCACCGCCGTGGATGAGACG
Hs_HeLa_primer	ACACAGGCTTCAATGGGCAGCGTGGATGAGACG
Hs_HeLa_primer	CCGAATACTTCCACCAACTCGCTGTGGATGAACTG
Hs_HeLa_primer	AGGCCTGGGAAGACGTGCTGTGGATGAACTG
Hs_HeLa_primer	GCCGCCCTTCACTGATGAGTGTGGATGAACTG
Hs_HeLa_primer	ACTGCGACACAGATCCCACGTGGATGAACTG
Hs_HeLa_primer	ATGAGAGGTGCTTCGACGTCGGTGGATGAACTG
Hs_HeLa_primer	AGACTGATGCCTTAAAGGCTGCGGGTGGATGAACTG
Hs_HeLa_primer	ATGTACCGCTCAACACCTTCGTGGATGTAACG
Hs_HeLa_primer	CGCGGGTCTTCGTCTGTTTGTGGATGTAACG
Hs_HeLa_primer	ACGGCTGACTTGTGACAGGCGGTGGATGTAACG
Hs_HeLa_primer	AGGGGCTAGAAGACACAGACGTGGATGTAACG
Hs_HeLa_primer	GTGGGGCTGAAATGTTGGCGGTGGATGTAACG
Hs_HeLa_primer	AGCTGGTCCGGTAACTAGCAAACCGGTGGATGTAACG
Hs_HeLa_primer	AGGTCAGTCCCATACTACGTTTGTGGATGTCTTC
Hs_HeLa_primer	TGGGAGACATATGTCCAATGACTGGTGGATGTCTTC
Hs_HeLa_primer	ACTTTCGAAAGGGCTTTGGTGTGGATGTCTTC
Hs_HeLa_primer	CTGTCTGGACTCTGCAAACCGTGGATGTCTTC
Hs_HeLa_primer	TCTGCCTCACTGACTGTTAGGGTGTGGATGTCTTC
Hs_HeLa_primer	ACCCACTCTGGCGCAACTTGTGGATGTCTTC
Hs_HeLa_primer	ATGGGCTTCTCAGAGCAGGTGTGGATGATGGG
Hs_HeLa_primer	AGGCTCAAATCCTCCATCCCGTGGATGATGGG
Hs_HeLa_primer	ACAGACCAGTCACTGTGACCAGTGGATGATGGG
Hs_HeLa_primer	CCCCACTGCTGAGTCGGAAGTGGATGATGGG
Hs_HeLa_primer	GCAGGGAGCCTGACTTTCGGTGGATGATGGG
Hs_HeLa_primer	GTGGTGCCCGTGGGCAGCTGGTGGATGATGGG
Hs_HeLa_primer	CCTGTTGCTGCGAGTATGGGTTAGGTGGATGGCTAG
Hs_HeLa_primer	CCCCGAGATGTTGGCGAGTGGTGGATGGCTAG
Hs_HeLa_primer	GCTGGAGGGTCTTGACTGAAGTGGATGGCTAG
Hs_HeLa_primer	ATCCCTGACCCAACCTGAGGGTGGATGGCTAG
Hs_HeLa_primer	CCCTCCTGGTCTGTTGTCCGTGGATGGCTAG
Hs_HeLa_primer	GGCCGGCAGCACGACTGTAGGTGGATGGCTAG
Hs_HeLa_primer	AGGCGACATGGATGGTCCTGTGGATGACCGT
Hs_HeLa_primer	ATGCCTTCGGTCGTAACTGGGTGGATGACCGT
Hs_HeLa_primer	CTGCCCGGAAATGTTGGCCGTGGATGACCGT
Hs_HeLa_primer	AGGACCGAGTTGGGTCCCAGTGGATGACCGT
Hs_HeLa_primer	AGGCCTGGATGTTTGGACATGTGGATGACCGT
Hs_HeLa_primer	TGGCATTCGTCCCAGGGGCACAGTGGATGACCGT
Hs_HeLa_primer	CCCTGTGATTGAGGGGTAGAGGGTGGATGGTCAG
Hs_HeLa_primer	CCGCCTAAAGTAGTGACTCTGGTGTGGATGGTCAG
Hs_HeLa_primer	TGGTGCAATGTTCTGAAACCCTACGTGGATGGTCAG
Hs_HeLa_primer	ACAGGAGTGCCTGAAGGGAGTGGATGGTCAG
Hs_HeLa_primer	GGCTTGGTTACTGGCCACCTGATAGTGGATGGTCAG
Hs_HeLa_primer	AGCTGGCTGGCTTACAATCACTAGTGGATGGTCAG
Hs_HeLa_primer	GGGCCTGACATGGTCATGGGTGTGGATGAATAA
Hs_HeLa_primer	GCTCGGTGTGTCTGTAGAGGGTGGATGAATAA
Hs_HeLa_primer	AGGCTCCCGGAATACAGACGTGGATGAATAA
Hs_HeLa_primer	ACGACTGGACCACAAGGACCGTGGATGAATAA
Hs_HeLa_primer	ACCAGGGCACTAGGAGAGGTGAGTGTGGATGAATAA
Hs_HeLa_primer	AGCGAGTGGAAAGCCAGGGGTGGATGAATAA
Hs_HeLa_primer	AGCAGAGTCCAGCCCAATGAGTGGATGGTTGG
Hs_HeLa_primer	TGAAGCCTTTGGTGGGGACGTGGATGGTTGG
Hs_HeLa_primer	ACCAGCACTGGCACGCCCTGGGTGGATGGTTGG
Hs_HeLa_primer	ACCGTCTGTCCGGCGGGTATGTGGATGGTTGG
Hs_HeLa_primer	ACAGCGCTGCAGCCTTGCACGTGGATGGTTGG
Hs_HeLa_primer	AGTCAAGTGGTTCCCCATAGTGAGTGGATGGTTGG
Hs_HeLa_primer	CGGCAGGCAATTTGGTAGGGAGTGGATGCCAAT
Hs_HeLa_primer	ACGCTGGATGAACTGGGTTGTGGATGCCAAT
Hs_HeLa_primer	AGGGTCCTGAGTGTAATCTGCGTGGATGCCAAT
Hs_HeLa_primer	ACAGAAGTGACTGCAAAGTTGCGGTGGATGCCAAT
Hs_HeLa_primer	CCGGCCAAAGAGCACCTCGGAGTGGATGCCAAT
Hs_HeLa_primer	TGCCAAAATCCAGTGAAGGGACCCGTGGATGCCAAT
Hs_HeLa_primer	CCCGTAGGACAGCAAGAGCTTCAGTGGATGACACG
Hs_HeLa_primer	AGCTGTGACAGAGTCAGAGGGTGGATGACACG
Hs_HeLa_primer	CGTCAATAAGAAGCCTCACACATGTGGATGACACG
Hs_HeLa_primer	CGGGCGTAGATGTTGCCGCGTGGATGACACG
Hs_HeLa_primer	GGGCTGCCTCGTGCACAGGGGTGGATGACACG
Hs_HeLa_primer	GGGGTCCCAAAATGGCAATCGTGGTGGATGACACG
Hs_HeLa_primer	CCCGGTCCCTCCGATTAACGTCGTGGATGTACCC
Hs_HeLa_primer	CCCAGGGAGCCCAGAATCGCGTGGATGTACCC
Hs_HeLa_primer	CCGCAGGACGGCGATGTGCGTGGATGTACCC
Hs_HeLa_primer	TCGGCTCTCCTCGCTGGCGGTGGATGTACCC
Hs_HeLa_primer	AGATTGGCCCCATGCCGCAAGGTGGATGTACCC
Hs_HeLa_primer	CTCCTTCCAGTAAGAGACGAATGTGGATGTACCC
Hs_HeLa_primer	TCCTCAGCTCGAAATCGTTCTAGGTGGATGGGACT
Hs_HeLa_primer	AACCGACGGGATGGAGAGTGGTGGATGGGACT
Hs_HeLa_primer	GGCTTCTTACAGTTACAGGTGGTGTGGATGGGACT
Hs_HeLa_primer	ACTGACGGACCGGGTGGCCGTGGATGGGACT
Hs_HeLa_primer	CGACAGCCTGAAGGGGACATTTCGTGGATGGGACT
Hs_HeLa_primer	AGCCTTAAGCGGTTCCTGAGGTGGATGGGACT
Hs_HeLa_primer	CCCGAGGGGTCTGTCGCTGGTGGATGTGGAG
Hs_HeLa_primer	AGGGGCTACCTCGGCTTTTGTGAGTGGATGTGGAG
Hs_HeLa_primer	ACAGCCCATATGCAGGTCTTCGTGGATGTGGAG
Hs_HeLa_primer	ACATCAGTGTTGTGTGACACAGTGGATGTGGAG
Hs_HeLa_primer	TCTGGAGTCCTCCCATTCTGAGCGTGGATGTGGAG
Hs_HeLa_primer	AGCTCTTCCTTGACAAAGGGTGGATGTGGAG
Hs_HeLa_primer	AGCGTGAAACAAGTTGGAATTCGGTGGATGAAATG
Hs_HeLa_primer	TCTGCAGGATATTCCATGAGTTTCCGTGGATGAAATG
Hs_HeLa_primer	ATCTGTATAGTATGGTTCTGCTGTGGATGAAATG
Hs_HeLa_primer	GGCTTGCAGCAGCGAAGTGTTGTGGATGAAATG
Hs_HeLa_primer	CCTCTAGGGCATTGTAGGCGTGGATGAAATG
Hs_HeLa_primer	AGCAGAGGTGATGCAAAGTAAGAGTGGATGAAATG
Hs_HeLa_primer	AGAGCTGAACTGAGACTCCATCGTGTGGATGACCCC
Hs_HeLa_primer	CGGTGGTGTTGTAAGAGTCTGGTGGATGACCCC
Hs_HeLa_primer	CCGAGGATCAGGGTTCCTACTGTGGATGACCCC
Hs_HeLa_primer	AGGCATGACAGAAAACTGCATCGTGGATGACCCC
Hs_HeLa_primer	GGTCATCCGTTGGACTTTCTATGTGGATGACCCC
Hs_HeLa_primer	GTGCTGTTCTACTGGCGTAGGGACAGTGGATGACCCC
Hs_HeLa_primer	AGGCTTCTACCAAAGGTACCGTGGATGGTAAG
Hs_HeLa_primer	GGGGCTACTGAAAGCAGCCTGGTGGATGGTAAG
Hs_HeLa_primer	TGGCCCTGAATCATCATCCCGTGGATGGTAAG
Hs_HeLa_primer	CCCCAGTGAAGGGTGTCTGGTGGATGGTAAG
Hs_HeLa_primer	GCCCTGGCGGCATACACTAAGGCGTGGATGGTAAG
Hs_HeLa_primer	GGGGTCTGAGAGGACTTGCGGTGGATGGTAAG
Hs_HeLa_primer	GCACTGGCTCTTAGTCTGGACGTGGATGCTCAA
Hs_HeLa_primer	ACAATGTCCCCAACTCGCAGGTGGATGCTCAA
Hs_HeLa_primer	AGACGATCCTGTTGTCTGGGGTGGATGCTCAA
Hs_HeLa_primer	GCTCCTCTAAGCAGCAGGTTTTGTGGATGCTCAA
Hs_HeLa_primer	AGCACCAAAGAAGAACACCAGTGGATGCTCAA
Hs_HeLa_primer	AGGACCTGCCCGTTGCAGATGAGTGGATGCTCAA
Hs_HeLa_primer	TCGGTCTCCTCCTTTTACTTCCGTGGATGTGCTT
Hs_HeLa_primer	GCTGCACGAGCAGATGTTAATCGTGGATGTGCTT
Hs_HeLa_primer	GCAAGTGTGGCAATTCTTCCCGTGGATGTGCTT
Hs_HeLa_primer	AGAGCAAGCCAGGTAGCTGGTGGATGTGCTT
Hs_HeLa_primer	AGGAGGATAGAGCTGCAACGGTCTGTGGATGTGCTT
Hs_HeLa_primer	ATCACCAACAGGTGTTGGGGGTGGATGTGCTT
Hs_HeLa_primer	CTCGGCCATCGAGTTGGCAGGTGGATGAGGGT
Hs_HeLa_primer	ACCCATGTTCTGTCGCCTTAGTGGATGAGGGT
Hs_HeLa_primer	AGCCTGATAATCCTGCTTCAGATCGTGGATGAGGGT
Hs_HeLa_primer	ACGTTGTGTCCAAACACCTGCGTGGATGAGGGT
Hs_HeLa_primer	TCAGGGATCGGGTAGGTATTGTGGATGAGGGT
Hs_HeLa_primer	AGTGGGAGAAGATCGCGCCGTGGATGAGGGT
Hs_HeLa_primer	ACCCCGCAATTACAGTGCTTCGTGGATGTCAAT
Hs_HeLa_primer	CCTGGAAGTCCGTGCAGTATGTGGATGTCAAT
Hs_HeLa_primer	ACACATGACTGGCAAGTCATGGTGGATGTCAAT
Hs_HeLa_primer	TGCAGTTTCCGGACCTTGCCGTGGATGTCAAT
Hs_HeLa_primer	GCCTTTCCTGCCATCAAGGCAGTGGATGTCAAT
Hs_HeLa_primer	AGGGCTTTGCTGGTGGCAAGTGGATGTCAAT
Hs_HeLa_primer	ACAGCTTTGCATGACAAAGCGTGGATGAGATT
Hs_HeLa_primer	GCTCCTTTGCAGTAGAGTCGGTGGATGAGATT
Hs_HeLa_primer	GCCTGTTCTGCACAGATGTAGATGGTGGATGAGATT
Hs_HeLa_primer	TCCGGAGAGCATCACCAAGGTGGATGAGATT
Hs_HeLa_primer	AACCTTCGGCGCGCGAGCGGTGGATGAGATT
Hs_HeLa_primer	ATGGACCAGACTGGAATTGGTTAGCGTGGATGAGATT
Hs_HeLa_primer	CCCACCAGGGTTAAGCCCACACGTGGATGAAGCC
Hs_HeLa_primer	CCCATCCAGCTGATCCGTCGTGGATGAAGCC
Hs_HeLa_primer	ACGGCCTGCAAAGTGCTGAAGGTGGATGAAGCC
Hs_HeLa_primer	TCGAGTCCCTTCGAATCACCCGTGGATGAAGCC
Hs_HeLa_primer	GTGGGGAGCCTCTGCGTGCAGTGGATGAAGCC
Hs_HeLa_primer	TGCCCGTGCGCTCCTGAAGGTGGATGAAGCC
Hs_HeLa_primer	AGGGCTGCAAGAGGACCAAGTGGATGTTTTC
Hs_HeLa_primer	GGCACAGCATAGGGAAGGCTATAGTGGATGTTTTC
Hs_HeLa_primer	GGCCATTGGCTCTCCTGAATGTGGATGTTTTC
Hs_HeLa_primer	TCCCCTCACTGTCACATAGCTCTGTGGATGTTTTC
Hs_HeLa_primer	AGGTAGCCTGGACATCTGAGTGGATGTTTTC
Hs_HeLa_primer	GCCGATGGCAGGGCAGAGAGAAGAGGTGGATGTTTTC
Hs_HeLa_primer	GCGATGGCCTCTAGCTTGTGTGGATGTTAGG
Hs_HeLa_primer	ACTGGCTGAATGCCAAAATCCTTGTGGATGTTAGG
Hs_HeLa_primer	CCCAGGGGATCATAACCGAATCGTGGATGTTAGG
Hs_HeLa_primer	GCCTTGTCCTCAAGTCAGCGTGGATGTTAGG
Hs_HeLa_primer	CCACAGGACCAGTCTATGTTGTGGATGTTAGG
Hs_HeLa_primer	GCAGGCCACTGATCACGGCGTGGATGTTAGG
Hs_HeLa_primer	ACCTGAACTCTCTGCCTTCGCTGTGGATGGTACT
Hs_HeLa_primer	CCTGCTTCAGGAAAGTCCTGAGTGGATGGTACT
Hs_HeLa_primer	CGGGGAGCATCTTCGGTGAAACGTGGATGGTACT
Hs_HeLa_primer	CCGCAGAAGTAGTACGCCACGTGGATGGTACT
Hs_HeLa_primer	AGGTCGGCAGGTATCCAGAGTGGATGGTACT
Hs_HeLa_primer	TCCTCCGAGGCACCTGGCACCTCGTGGATGGTACT
Hs_HeLa_primer	GGCGCAGGTAGTGCACCAGGGTGGATGTTCAG
Hs_HeLa_primer	CGAAGGAGTCGTCGTCCGCGTGGATGTTCAG
Hs_HeLa_primer	GCGCGTAGGGCAGGTAGTAGTGTGGATGTTCAG
Hs_HeLa_primer	AGGGCGGCGCGGACCAGTCGTGGATGTTCAG
Hs_HeLa_primer	TGCTGCAGCCGCGGGACCGGTGGATGTTCAG
Hs_HeLa_primer	GCCTGACCCTGATGCTCGAGACGTGGATGTTCAG
Hs_HeLa_primer	CCTTCTGGCAAAATGTGGAGTGTGGATGTCTAC
Hs_HeLa_primer	AGCAGGAAGACTCGCACCACGTGGATGTCTAC
Hs_HeLa_primer	GGCAGGAAGTACTTACCCACCGTGGATGTCTAC
Hs_HeLa_primer	TGGTGCTTCTCACTCTCAAATTTCGTGGATGTCTAC
Hs_HeLa_primer	CGAGGCCGAGTTTCTGAAGGTGGATGTCTAC
Hs_HeLa_primer	TCTCTTGCTCTCGGTTCCAGTGTGGATGTCTAC
Hs_HeLa_primer	ACCAGGGAGTCGAAGAAGGTCGTGGATGGACCA
Hs_HeLa_primer	CTCCACACATCTGCATGGAGAAAGTGGATGGACCA
Hs_HeLa_primer	CCCGTCCAGCTTCCTTGTGTGTGGATGGACCA
Hs_HeLa_primer	ACCCAAGACAAGACTACCTCCGTTGGTGGATGGACCA
Hs_HeLa_primer	TTGGGGATGGTGACGAGGTCGTGGATGGACCA
Hs_HeLa_primer	GGAGTGCGGGGTTCCTGCCGTGGATGGACCA
Hs_HeLa_primer	CCGTCTCAGAGTCGTCTCCCGTGGATGCTAGC
Hs_HeLa_primer	AATCTGAGATCCCACCACTCGTGGATGCTAGC
Hs_HeLa_primer	TGCTGCATGCCGCCAGCACGGGTGGATGCTAGC
Hs_HeLa_primer	TTGGGGCATAAAGAAGGCAAGTGGATGCTAGC
Hs_HeLa_primer	AGCCTGATTTTAGGAGCCGGTGGATGCTAGC
Hs_HeLa_primer	GCATTTCCTTGATACCTGCGGTGGATGCTAGC
Hs_HeLa_primer	AGTTCCGATCCCACCAGGACTGGAGTGGATGGATAA
Hs_HeLa_primer	CCCTTCTTAAAGGAGTCCACAAAGTGGATGGATAA
Hs_HeLa_primer	ATCCTCCGGAGCTCGCGGCCGTGGATGGATAA
Hs_HeLa_primer	AGCTTTGCCGCATCTGCGTTGCTGTGTGGATGGATAA
Hs_HeLa_primer	CCGGTGACGCAACGGTTAAACCTGGTGGATGGATAA
Hs_HeLa_primer	GGCCTGAGGGAAGTACTTCGTGGATGGATAA
Hs_HeLa_primer	AGGTGTGGAGGTCTTTCGTGGTGGATGTCCCG
Hs_HeLa_primer	CTCCTGGCTCAGTTTTAGGAAAGCGTGGATGTCCCG
Hs_HeLa_primer	CCTTGGGCTTCTCAGGAACCAGTGGATGTCCCG
Hs_HeLa_primer	ACTCCAGTGTCCTCGCTAGAGGTGGATGTCCCG
Hs_HeLa_primer	CGGCCTCCCTGTAAGTGCTGTGGATGTCCCG
Hs_HeLa_primer	CGCCCTGTGAGGTGACCTGGGCGTGGATGTCCCG
Hs_HeLa_primer	ACATCCTTGCTCACCGATGGAGTGGATGTTCTC
Hs_HeLa_primer	CTGCGGGCAAACTCCAACAGCTCGTGGATGTTCTC
Hs_HeLa_primer	AGCCAGTACCAGTGGGGTGCGGTGGATGTTCTC
Hs_HeLa_primer	AGGCGGTTCCCAGGCACGATGCGTGGATGTTCTC
Hs_HeLa_primer	CTGGGCGGCCTCGTATACATAGCGTGGATGTTCTC
Hs_HeLa_primer	AACCAAGGCCCATGTTCATAGTGGATGTTCTC
Hs_HeLa_primer	AGTTCCACAAAAGTATCCTGTTCAGTGGATGAGGCG
Hs_HeLa_primer	AGCGCTTGCTTTACTGCTGCCAGTGGATGAGGCG
Hs_HeLa_primer	TCTCCTGGATCCAAGGCTCTGTGGATGAGGCG
Hs_HeLa_primer	AGTGTCTGGTCATTTCCGACTGTGGATGAGGCG
Hs_HeLa_primer	GGGCTCCCATAGCTGTTCCTGAGTGGATGAGGCG
Hs_HeLa_primer	GTTTCCCCTGAAGAGACAGGGTGGATGAGGCG
Hs_HeLa_primer	TCGCTGCTCTCCAGAGTCCAGTGGATGCTATA
Hs_HeLa_primer	CGGTTTGGGGCTGAATGCACGGGTGGATGCTATA
Hs_HeLa_primer	TCTCAGAGGGGATGATCCTCGTGGATGCTATA
Hs_HeLa_primer	ATCAGGGCTGAACATGTCTTGGTGGATGCTATA
Hs_HeLa_primer	TGGGGTGGGGTAACCTTGTGTGGATGCTATA
Hs_HeLa_primer	CCATTTGGGGACGAGACAGGAGTGGATGCTATA
Hs_HeLa_primer	GGCTTTGACAGGGCAACTGAGTGGATGAGGAA
Hs_HeLa_primer	GCTGGGCTGAATTTGCACATCGTGGATGAGGAA
Hs_HeLa_primer	AGGTCCTTTGCCATGTAAGGAGGTGGATGAGGAA
Hs_HeLa_primer	GGATGGAGCCCTTTAGAGACTCGGTGGATGAGGAA
Hs_HeLa_primer	GTGGCTCCAGGAATGGAGTCGTGGATGAGGAA
Hs_HeLa_primer	ACTCTGGACGGCCGGTGGGGTGGATGAGGAA
Hs_HeLa_primer	ACCAGCATCAGGAAACAGATGTGGATGGGCGG
Hs_HeLa_primer	CCCAGTCCTGCAGTTTGTGAATCTGTGGATGGGCGG
Hs_HeLa_primer	ACACAAGCGGTGACGTTGTGTGGATGGGCGG
Hs_HeLa_primer	AGGTCCCGTTAAGAGTGGGCGTGGATGGGCGG
Hs_HeLa_primer	AGCTGGAGAGGATGCCGAGGCGTGGATGGGCGG
Hs_HeLa_primer	AGCAGCACAACCAGGACTAGCGTGGATGGGCGG
Hs_HeLa_primer	GCTTCACGCCTAATGCTTTGGTGGATGTGAGA
Hs_HeLa_primer	TCCACGTAGGCTCCTTAAGAGTGGATGTGAGA
Hs_HeLa_primer	AGCAACCTGAGGAGAATACTGGTGGATGTGAGA
Hs_HeLa_primer	ATGATGAGAAACCGTGATGTCCGTGGATGTGAGA
Hs_HeLa_primer	AGGGCCCAGTAAAACAAACAGTGTGGATGTGAGA
Hs_HeLa_primer	AGATGCCCACCATAAAGCAAGGTGGATGTGAGA
Hs_HeLa_primer	AGCTGTCTGCTTGTTGGCTTTCAAGTGGATGGCCCC
Hs_HeLa_primer	CGCTGCTCTTTGACGAGACAGTGGATGGCCCC
Hs_HeLa_primer	ACTGGTTCAGATGAGGTCCTTGTTGTGGATGGCCCC
Hs_HeLa_primer	CGTCGGGACTGCTCATGGTGTGGATGGCCCC
Hs_HeLa_primer	ATCGGGCCCTTTCAGGCTGCCGTGGATGGCCCC
Hs_HeLa_primer	CCGGGGATGACACACCCCGGTGGATGGCCCC
Hs_HeLa_primer	AGCAGGAAGAGAGCTCTGAGAGTGGATGGCATC
Hs_HeLa_primer	AGCCTCGTGCATGGCTTTGACGTGGATGGCATC
Hs_HeLa_primer	TCCCCAGCTTCTGGAGAACCTGTGGATGGCATC
Hs_HeLa_primer	TGCACACCCTCGTGCCCCGGTGGATGGCATC
Hs_HeLa_primer	CCTGGGCCCCGCCGTCATGGTGGATGGCATC
Hs_HeLa_primer	CCAGGAAAAGAGGACCCTTGCGTGGATGGCATC
Hs_HeLa_primer	AGGGCCAGTTCTTGAATGTAGAGAGTGGATGTGACA
Hs_HeLa_primer	AGAAACACTGGGCCAAGTCTGGTGGATGTGACA
Hs_HeLa_primer	AGACATTGCTAAGGGGCCCACAGTGGATGTGACA
Hs_HeLa_primer	GCTGCTCGATGGCACGGCGGTGGATGTGACA
Hs_HeLa_primer	CCCCGTGTGGAGAACGTGACAGTGGATGTGACA
Hs_HeLa_primer	GGGCCTACGGCTTTATTAACAGATGTGGATGTGACA
Hs_HeLa_primer	CCCGAGCTCCCTTCTCGACACGTGGATGAAGTC
Hs_HeLa_primer	AGGAAAGCGAATTCCTCCAGTGGATGAAGTC
Hs_HeLa_primer	TTCACTCCTACATTTGGCACGTGGATGAAGTC
Hs_HeLa_primer	CGGCCGCCAATGACAGTGTCGTGGATGAAGTC
Hs_HeLa_primer	TCCGCAAGTCCCTCATCCGCACGGTGGATGAAGTC
Hs_HeLa_primer	AGGGAGACCAGCCAGGTCAGGTGGATGAAGTC
Hs_HeLa_primer	CGCCCCAGTTAGTGGCTGGTCGTGGATGGGCAC
Hs_HeLa_primer	CGCCCTCGGACATCACTGTCGTGTGGATGGGCAC
Hs_HeLa_primer	GGGTAGGTGCTGTGTCCGTGTGGATGGGCAC
Hs_HeLa_primer	TGGTAGGGTCCCAGAGCAGGAAAGGTGGATGGGCAC
Hs_HeLa_primer	CCGGTCTGGCCAGTGGCGCGTGGATGGGCAC
Hs_HeLa_primer	TGCCTGCAGAACATCTCCCACTGTGGATGGGCAC
Hs_HeLa_primer	ATCCTGTATGGCTTGGTGGAAAGAGTGGATGTAGGT
Hs_HeLa_primer	TGGGGATGAGGTCCTCAGGGTGGATGTAGGT
Hs_HeLa_primer	ACACACTTTCCTCGCTGTCGGAGGTGGATGTAGGT
Hs_HeLa_primer	CGGGCGGTTGGTCACCGGGGTGGATGTAGGT
Hs_HeLa_primer	ACCTGCGTCACTGGCTTCCCGTGGCGTGGATGTAGGT
Hs_HeLa_primer	AGCGTCCGTAGGCAGGCACGGGTGGATGTAGGT
Hs_HeLa_primer	GGACAGGTTGGAGACGTCAAGGTGGATGCAGTC
Hs_HeLa_primer	ACGACCCGCACGATCCAGAAGAAGGTGGATGCAGTC
Hs_HeLa_primer	CGTACTTGTGCAGGATGTACAGTGGATGCAGTC
Hs_HeLa_primer	TCCACAGTGTCTCCACGAAGTGGATGCAGTC
Hs_HeLa_primer	TCGAGCACCCGGTTGAGACGTGGATGCAGTC
Hs_HeLa_primer	ACGTTGTCCTCGCCGAACAGGTGGATGCAGTC
Hs_HeLa_primer	AGGAAGATGTCGTTGGTCTCAGTGGATGTTTTG
Hs_HeLa_primer	GCGCCATTGGTTGCTTCGATAGGTGGATGTTTTG
Hs_HeLa_primer	CCTCTGCAAGTTCTCCGTAAAACAGTGGATGTTTTG
Hs_HeLa_primer	GGGGCCGGGATAAGGTTGTGTGGATGTTTTG
Hs_HeLa_primer	TCGCAGAATCCCTCAGACTTGAGTGGATGTTTTG
Hs_HeLa_primer	ATCGAGGGCCATTGTGGGTGTGGATGTTTTG
Hs_HeLa_primer	ACTGTGAGGGGCTTTGGGTGTGGATGTCTCA
Hs_HeLa_primer	ATGAGGGGCTTAGAGCCTAGTGTGGATGTCTCA
Hs_HeLa_primer	CAACCGTGGCCAAGATGGGAGTGGATGTCTCA
Hs_HeLa_primer	AGGGCAGGCGCAACCCCACGTGGATGTCTCA
Hs_HeLa_primer	ACCATGAAGAGGCCGTCTGGTGGATGTCTCA
Hs_HeLa_primer	TCTTCTGGCCGAGCAGGGTGTGGATGTCTCA
Hs_HeLa_primer	TCAGGCTGACTTATTGGTATGTGGATGCGTTA
Hs_HeLa_primer	TCTTGCTCACTTTCTATCTCGTGGATGCGTTA
Hs_HeLa_primer	TAACCCTTCACTTCGACGTGTGGATGCGTTA
Hs_HeLa_primer	TCCTGGAGGCTCTCTCTTAGTGGATGCGTTA
Hs_HeLa_primer	TCTCTCCCTTGGCGTTGCTGTGGATGCGTTA
Hs_HeLa_primer	GGTCTTAACTCCACAACCACTGTGGATGCGTTA
Hs_HeLa_primer	TGCAGTTCGTCCCGAAGTTGGTGGTGGATGGCCAG
Hs_HeLa_primer	GGGCCACAGAGATTCCACTTTCGTGGATGGCCAG
Hs_HeLa_primer	GGCTTTCCGCTTGTAAAAGAGTGGATGGCCAG
Hs_HeLa_primer	CTCAGCCGTTGCCAAGGTAGTGGATGGCCAG
Hs_HeLa_primer	AGGTCCAAAGCCCGAACACATGTGGATGGCCAG
Hs_HeLa_primer	GCCACTCATATCTCCCTCCAGGACGGTGGATGGCCAG
Hs_HeLa_primer	GGGGACTGCACTCTGAAGCTCAGTGGATGATCCC
Hs_HeLa_primer	AGAGTGCAGGGATGATCTTAAATGGTGGATGATCCC
Hs_HeLa_primer	AGCCCGACACCTCTGACATGTGGATGATCCC
Hs_HeLa_primer	AGCACCCGGTAAGGCAGTGGTGGATGATCCC
Hs_HeLa_primer	AGCATGGCCGCACTGGAGTGTGGATGATCCC
Hs_HeLa_primer	GCCGCGGGCTTGTCCCCAGGTGGATGATCCC
Hs_HeLa_primer	GCCAGGCACAACTCAAAGTGGTGGATGGCCAC
Hs_HeLa_primer	TCCTCTCGCAAACGTAGCCGTGGATGGCCAC
Hs_HeLa_primer	AGCAGTACTGCTTCGTGCTGTGGATGGCCAC
Hs_HeLa_primer	ATGGGCTGATTATGGTCATGAGTGGATGGCCAC
Hs_HeLa_primer	TGCTCGGACGACTGCTATTGTGGATGGCCAC
Hs_HeLa_primer	CGGGCGGGCTTTCTCCATAGGTGGATGGCCAC
Hs_HeLa_primer	CTGCCCCAGACACACTAAGCGTGGATGCGATC
Hs_HeLa_primer	AGACATCAGAGGAGGGGAAGGTGGATGCGATC
Hs_HeLa_primer	GCACTGCCTTAGCTACCAGGTGGATGCGATC
Hs_HeLa_primer	AGCCACTGCTTGGTAAAACTTTGTGGATGCGATC
Hs_HeLa_primer	AAGAGAGATGGGAAGGATAGGTGGATGCGATC
Hs_HeLa_primer	TGCTGGTTACTTCAGACCATAATCCGTGGATGCGATC
Hs_HeLa_primer	ACCATGTTGCCCACATCTGGGTGGATGGCTCC
Hs_HeLa_primer	AGTCGCCAGAGTCCAGTCAACATGTGGATGGCTCC
Hs_HeLa_primer	AGGGCTACCTCCTCCTTAAGTGGTGGATGGCTCC
Hs_HeLa_primer	AGCTGAGGTGGGCGTGGACGGTGGATGGCTCC
Hs_HeLa_primer	CGCGCCACTGCAGGCCGAGGTGGATGGCTCC
Hs_HeLa_primer	ACAGACAAGGGCTGTTGAGCGTGGATGGCTCC
Hs_HeLa_primer	ACTCGCTGATGGACCACCGGTGGATGTCTAA
Hs_HeLa_primer	CCAGCCTCTAGACTATGCTGGTGGATGTCTAA
Hs_HeLa_primer	GGGTGAAACTCCAAGGGGCGTGGATGTCTAA
Hs_HeLa_primer	CCCTCATGTGCCTCAGGCGGGGTGGATGTCTAA
Hs_HeLa_primer	ACCAGATAGGCCGCGCTCCTCAGTGGATGTCTAA
Hs_HeLa_primer	CGCAGTGCTGGGGCGTAAAGTGCGTGGATGTCTAA
Hs_HeLa_primer	CAGGTGACACGTGAAGGGTGTGGATGCTTTT
Hs_HeLa_primer	ACTGGCGGGTCAGGATGGTTGGGTGGATGCTTTT
Hs_HeLa_primer	GCTGAAGCTGAGTGTGAGGAACGTGGATGCTTTT
Hs_HeLa_primer	CTGGGGCAGAGTGGTCTATGCGTGGATGCTTTT
Hs_HeLa_primer	TCCACATCACTGCGGTGGCGTGGATGCTTTT
Hs_HeLa_primer	TGGTTATGATGACCCTGTCCGTGGATGCTTTT
Hs_HeLa_primer	GGCCTGGAAGGCTTGGTTGTCGTGGATGGATCG
Hs_HeLa_primer	CTGGAGACAGCGAATAAGCTCCGTGGATGGATCG
Hs_HeLa_primer	GCTGGCATAGCCGTTGTCCTCCAGTGGATGGATCG
Hs_HeLa_primer	CCTGGCATCCCATGCCAATGTGGATGGATCG
Hs_HeLa_primer	TCTCCTGCTCTTTGTAGCGCTCGTGGATGGATCG
Hs_HeLa_primer	TCTGGTTGGAGCTCGGGCTGTGGATGGATCG
Hs_HeLa_primer	TGGCTGTGGATGGAGAACTGGTGGATGCAGCC
Hs_HeLa_primer	ACAGAGGAGTAGGCGAGGGATGGTGGATGCAGCC
Hs_HeLa_primer	TCTGATCTAGGCGATGGTATTCGTGGATGCAGCC
Hs_HeLa_primer	GTGAATCAGTCCGTGATACAGTGGATGCAGCC
Hs_HeLa_primer	CTTGGTACTCGTCGTGGGAGGTGGATGCAGCC
Hs_HeLa_primer	AAGCAGGAGCGCCAAGACCAGCGGTGGATGCAGCC
Hs_HeLa_primer	AGCTGGTACTGTAGCACTTCGTGGATGTGGGA
Hs_HeLa_primer	CTCTTCACCTCCTGTGCACGTGGATGTGGGA
Hs_HeLa_primer	TCTAGATTGAGGTAGTCCAGAGATGTGGATGTGGGA
Hs_HeLa_primer	AGGTAAAGATTTAGTGCACTTGTGGATGTGGGA
Hs_HeLa_primer	ACGAGAGGAACGGGCAAGTGTGGATGTGGGA
Hs_HeLa_primer	AGCCCCAGGGAAGGGCAAGGTGGATGTGGGA
Hs_HeLa_primer	GGGTGGTGTCGACATAGCCGAGTGGATGCTGGA
Hs_HeLa_primer	ATCACCAGTGGATGGAGCCGTGGATGCTGGA
Hs_HeLa_primer	CTGCTCACAGTCGTTTGTCCACGTGGATGCTGGA
Hs_HeLa_primer	GTCTCCTCCATGGATAAGGAAGTGGATGCTGGA
Hs_HeLa_primer	GGCACAGCCAGTGCAGTTGGTGGATGCTGGA
Hs_HeLa_primer	ATGGCCACAGACTGACAATGTGTGGATGCTGGA
Hs_HeLa_primer	GTGGTTGTAGATTGGGCCGATGGTGGATGGGACA
Hs_HeLa_primer	CGCCTGTAGGGCAATTGTGGTGTGGATGGGACA
Hs_HeLa_primer	AGACAGGACAGTTTGCTTGGAGCGTGGATGGGACA
Hs_HeLa_primer	ACTGTTTTGCCAGATCCGTTCGTGGATGGGACA
Hs_HeLa_primer	ACTCCTGACACTAGTCGAAGTGGGTGGATGGGACA
Hs_HeLa_primer	ACTCCGAGATCCTTCGAGGACGGGTGGATGGGACA
Hs_HeLa_primer	TCTCCATCGATGTCAGCCTGTGGATGGAACA
Hs_HeLa_primer	GCAGCTCTGCTTCAGTGGGGTGGATGGAACA
Hs_HeLa_primer	GTCATCATCTGTACAAACTCGTGGATGGAACA
Hs_HeLa_primer	GGCCGACAAGACTGTTTTATTGCGTGGATGGAACA
Hs_HeLa_primer	GCACCAGGTATTTACAGAACAGCTCGTGGATGGAACA
Hs_HeLa_primer	AGAGAACCAGCACATTACAAGTGGATGGAACA
Hs_HeLa_primer	ACCAGTAGGTTTCCTGGAGCGTGGATGACAAC
Hs_HeLa_primer	CTCCTCCGAGAAGGGCTTGTCGTGGATGACAAC
Hs_HeLa_primer	GCCCCTTTCTCAGGAGGTCGTGGATGACAAC
Hs_HeLa_primer	CCCGTTCTTGGTCACCCAAGGGTGGATGACAAC
Hs_HeLa_primer	CACTTCCCATAGACAAAGCAGTGGATGACAAC
Hs_HeLa_primer	AGGCCCAGGATGACGTCCCGTGGATGACAAC
Hs_HeLa_primer	AGGTCGTACGGAAGTTCTTTCGAGTGGATGCTGGG
Hs_HeLa_primer	ATCCTCCAACAACGGGAAGTAGGGTGGATGCTGGG
Hs_HeLa_primer	GCCTAGGAAACTGCGTTTGGTCGTGGATGCTGGG
Hs_HeLa_primer	ATGGAGCCTGTAACTGTCGAAGAGGTGGATGCTGGG
Hs_HeLa_primer	ACAGGTGGTTGTGGATTGTGAGGTGGATGCTGGG
Hs_HeLa_primer	ATCCGCCAAGGGCCAGAGGGTGGATGCTGGG
Hs_HeLa_primer	GCCCACACTAATGCTGCCTAGTGGATGCATCA
Hs_HeLa_primer	ATCTGTGACTGGAATTCACTCATGTGGATGCATCA
Hs_HeLa_primer	AGGAGTTGCATCAAACGAGGTGGATGCATCA
Hs_HeLa_primer	TCGGGCATATGATGAGCCTGTGGATGCATCA
Hs_HeLa_primer	ATGGCTCAACAAGTCGGTCCAGTGGATGCATCA
Hs_HeLa_primer	TCCTCACTGCAAGTCTAGGGCGTGGATGCATCA
Hs_HeLa_primer	CGTGTCACTCCAGCAGGCAGGTGGATGGGGAC
Hs_HeLa_primer	CGATGCCTTCGTATTTCACGGTGGATGGGGAC
Hs_HeLa_primer	TCCCATTGAAAACAATCAGGTCGGGTGGATGGGGAC
Hs_HeLa_primer	GGGGATGAACTTGAAGGACGAGAGTGGATGGGGAC
Hs_HeLa_primer	AGCAGCCCGCAGGGCGTTGGTGGATGGGGAC
Hs_HeLa_primer	TGCCCAGGCCGCCCACGTAGTGGATGGGGAC
Hs_HeLa_primer	ATGTCCATCATGAGCCTCAGTGGATGCATAA
Hs_HeLa_primer	GCAGAGATGGCATGATGCTTGGTGGATGCATAA
Hs_HeLa_primer	GGAACACAGGAAGGGCTACGTGGATGCATAA
Hs_HeLa_primer	GGGTCCTCAATTTCACGTGAGTGGATGCATAA
Hs_HeLa_primer	AGGCTCATCATCTAACCAGCGTGGATGCATAA
Hs_HeLa_primer	CCCTGGTAACTGGGATTGTCAATCGTGGATGCATAA
Hs_HeLa_primer	CGTGCACCTCCATGAGCAACGTGGATGATTTC
Hs_HeLa_primer	ACTTCTCGATGCTCTAGCATCTTGGTGGATGATTTC
Hs_HeLa_primer	GCCGCTTGACATCCGCTATGTGGATGATTTC
Hs_HeLa_primer	AGGTGTTGAGGAACGCGATGTGGTGTGGATGATTTC
Hs_HeLa_primer	AGCGTTTCAACTTGCTGAGTTGTGGATGATTTC
Hs_HeLa_primer	AGGCATCGCTGGCACCCTTTTCTGTGGATGATTTC
Hs_HeLa_primer	CCTCATCAAACTCCAGACAGGTGGATGTTTAC
Hs_HeLa_primer	ACAGATTGGTTCCTGTGGCCACAAGTGGATGTTTAC
Hs_HeLa_primer	ATTCGCGTGTCCTTCTCCGAGTGGATGTTTAC
Hs_HeLa_primer	AGGCGTTCTGGAAGCGTGCCTGTGGATGTTTAC
Hs_HeLa_primer	CCCTGAAGCCCGTGTACTTAATCTCGTGGATGTTTAC
Hs_HeLa_primer	AGGGCTCATGATCTTAATGCGTGGATGTTTAC
Hs_HeLa_primer	AGGATTTTGGGAGAGGCATGACCGTGGATGCCACT
Hs_HeLa_primer	AGCGGCAGATTATGGACATCTCTGTGGATGCCACT
Hs_HeLa_primer	CCTTGTTGCCTCCAGTCACCGTGGATGCCACT
Hs_HeLa_primer	TGTGCACACATCTCGGGTAGTGGATGCCACT
Hs_HeLa_primer	TCCTGGACAGAACGGTGACGCCGTGGATGCCACT
Hs_HeLa_primer	ATCACAAAAGACCTGACAGATTGTGGATGCCACT
Hs_HeLa_primer	GGTTCCCAAGTATTGTCAGGTGGATGTACCG
Hs_HeLa_primer	GCTGTCTGTGGCACCAATTATTCTGTGGATGTACCG
Hs_HeLa_primer	ACTTCATATTTGCCTCTTTCGTGGATGTACCG
Hs_HeLa_primer	ACAGCAGGTCCTAAACTGCGTGGATGTACCG
Hs_HeLa_primer	CTGGCTTTTGCTGAACCAGGTGGATGTACCG
Hs_HeLa_primer	TTGCAGACTTGAAGAGCTAGTGGATGTACCG
Hs_HeLa_primer	ACGACGGGCAAAGGTAGGCACGTGGATGTTTGT
Hs_HeLa_primer	TGCTCATCACGATCACGATGTGGATGTTTGT
Hs_HeLa_primer	ACCGTCACGTACTCCTTGAAAGTGTGGATGTTTGT
Hs_HeLa_primer	ACGTCGGTGATAATTATATTCCCGTGGATGTTTGT
Hs_HeLa_primer	GCTGCGCGTCTTGACGCAGGTGGATGTTTGT
Hs_HeLa_primer	CCCCTGGCCCTTCCCCTGCGTGGATGTTTGT
Hs_HeLa_primer	TGTGGCGGATCTGTGTACGCAGTGGATGCGAGA
Hs_HeLa_primer	AGGCTTGTACAGCGCAAAGGGTGGATGCGAGA
Hs_HeLa_primer	AGGAGGAAAGTTTTGGGTTTGGGGTGGATGCGAGA
Hs_HeLa_primer	CGGCAGCAGCTGTGACCTCAGGCGTGGATGCGAGA
Hs_HeLa_primer	TGCCTATAACGCGGTTCCGCGAGGGTGGATGCGAGA
Hs_HeLa_primer	GTCTCCGAGAAGGGCGAAATGGTGGATGCGAGA
Hs_HeLa_primer	TGCAGGCAGCTCAAATACGCGTGGATGATTCT
Hs_HeLa_primer	TCTGGGACTCCCTAGACCAGTGGATGATTCT
Hs_HeLa_primer	ATCCCAGCATTGGAACCAACGTGGATGATTCT
Hs_HeLa_primer	CCGCTTGCTGCGAGGAAGAGTGGATGATTCT
Hs_HeLa_primer	ACCGGCTGCCATCTCTAGGTCAGCGTGGATGATTCT
Hs_HeLa_primer	ACTGAGCGACAGCACGCCGGTGGATGATTCT
Hs_HeLa_primer	AGAGACAGCAAGTCCGCTGTGTGGATGTCGGA
Hs_HeLa_primer	ACGAGAAGTGAACGTTGAAAACGTGGATGTCGGA
Hs_HeLa_primer	AGACTTCTGGAGTCTAGCTATGGTGGATGTCGGA
Hs_HeLa_primer	AGCTGGTTGTGACTGAGTAGGGGTGGATGTCGGA
Hs_HeLa_primer	AGACAACCTGATGGGCCATGACGTGGATGTCGGA
Hs_HeLa_primer	TGCCTGAGATTCAGAATGAGAGGGGTGGATGTCGGA
Hs_HeLa_primer	AGGCAGCTGAAAGGACATCTGTGGATGGTAGA
Hs_HeLa_primer	TGGTCCTCTCAGCCCTTGTGGTGGATGGTAGA
Hs_HeLa_primer	AAGCCTTCAGCTCCTGTAGTGTGGATGGTAGA
Hs_HeLa_primer	CTGTGCTCGAGAGTAGCCAGTGGATGGTAGA
Hs_HeLa_primer	GCTCCAGCAAGAAGCTGGGCATGTGGATGGTAGA
Hs_HeLa_primer	CTGCTGGCGGGAGTAGCTAGAGTGGATGGTAGA
Hs_HeLa_primer	CCTCATCTGGGCAATCGCGTTTGTGGATGCCGAG
Hs_HeLa_primer	CCTGCCTCAGCTTAGCTGCGTGGATGCCGAG
Hs_HeLa_primer	ACCTCCAGGTGTACCTGGTCCACGTGGATGCCGAG
Hs_HeLa_primer	AGCACCTTCTGTCTGAGTCGTGTGGATGCCGAG
Hs_HeLa_primer	GTCTCTGCAGAGCAAGCTCGTGGATGCCGAG
Hs_HeLa_primer	TGGGCAGACCCTCCAGTCGTCTCTGGTGGATGCCGAG
Hs_HeLa_primer	GCAGAACTCGTGGATAGAGGCCCGTGGATGAAACA
Hs_HeLa_primer	ACCAGGTGTGCAGCGTCATCGTGGATGAAACA
Hs_HeLa_primer	GTCAGTGATGATGCCGCGGGTGGATGAAACA
Hs_HeLa_primer	ATGGATGGGCACCCTGAGGATGATGTGGATGAAACA
Hs_HeLa_primer	AGGTATCCTGGTATGGACGGTGGATGAAACA
Hs_HeLa_primer	GTCGCTGCTGATGTCCGAGAGTGGATGAAACA
Hs_HeLa_primer	CCTTCATGGAGACATCCTCAGGTGGTGGATGTCAAA
Hs_HeLa_primer	ATAATGCCAACGCACATGTAGTGGATGTCAAA
Hs_HeLa_primer	CCCCGGCTTTTGATGCTCGGTGGATGTCAAA
Hs_HeLa_primer	AGTGGACTTGTACCAGCCAATCCGTGGATGTCAAA
Hs_HeLa_primer	TCTCCAAATCACTGGACACCGTGTGGATGTCAAA
Hs_HeLa_primer	GCTGAGGGTTCTCCCAATCGTGGATGTCAAA
Hs_HeLa_primer	CCGGGTCACACTTGATCACTCTGGGTGGATGATTTA
Hs_HeLa_primer	AGAGGAAGTGTTCAATGAAATCGTGTGGATGATTTA
Hs_HeLa_primer	CTGCCACCATGGAGGGCGGGTGGATGATTTA
Hs_HeLa_primer	AGGTGGCGACGATCTTCCGCGTGGATGATTTA
Hs_HeLa_primer	TGTCCACGTCCCGCACGTCGGTGGATGATTTA
Hs_HeLa_primer	GGGCCTGGCGCAGGCTTGAGTGGATGATTTA
Hs_HeLa_primer	GGCTGTCTTGTGTCACTCCTAATGGTGGATGCAAAT
Hs_HeLa_primer	AGGATGTGAAAGAGCACATCTTCGTGGATGCAAAT
Hs_HeLa_primer	GGAAGCTCTCACCTCCAGTCCAGTGGATGCAAAT
Hs_HeLa_primer	TCGCCCAGGATCTGACACATCTGTGGATGCAAAT
Hs_HeLa_primer	GCGTCATCATGGAAGCACTTCTTGTGGATGCAAAT
Hs_HeLa_primer	AGGATGCCGCTGGGAGCTGTCGTGGATGCAAAT
Hs_HeLa_primer	TGAGGATGCTTCACATGGAGTGGATGGGCAG
Hs_HeLa_primer	AGCCCACCACGCGGAGGTCGGTGGATGGGCAG
Hs_HeLa_primer	ACCCTCAGAGGCTACCCATGGTGGATGGGCAG
Hs_HeLa_primer	AGGCGGTGAAACACATTGATGACGTGTGGATGGGCAG
Hs_HeLa_primer	GCAGTTCTCCAAGGTGATGAGGTGGATGGGCAG
Hs_HeLa_primer	AGCACGACAGAGGATTAACAAGGTGGATGGGCAG
Hs_HeLa_primer	TCTCGAGTGAAATACCACCGTTGTGGATGAGGTG
Hs_HeLa_primer	AGTCTGTGCTAAGTCCTTGCTGTGGATGAGGTG
Hs_HeLa_primer	TCTGGGTCCACGCCAAAACGGTGGATGAGGTG
Hs_HeLa_primer	AGCCTCACTTCTAGTATCAGGTGGATGAGGTG
Hs_HeLa_primer	CGGCCATGGATAACTGCTATGGTGGATGAGGTG
Hs_HeLa_primer	GGGGTTTGTCTGTATTGCCAGGTGGATGAGGTG
Hs_HeLa_primer	TGCAAGCCATCTACAGATTCAGTGGATGAGTTA
Hs_HeLa_primer	ATCTCGCCTAAGACCAAGGGGTGGATGAGTTA
Hs_HeLa_primer	GCTGCTGTGAAGTAAGCAGCCAGTGGATGAGTTA
Hs_HeLa_primer	ACTCTCCACCGCAAATGAATGGTGGATGAGTTA
Hs_HeLa_primer	CCACGCCGACCTCATGCATAACAGTGGATGAGTTA
Hs_HeLa_primer	ACATTTCCCAGTCGCTGGAAGTGGATGAGTTA
Hs_HeLa_primer	ACTTGGGATATGTGAATAAGACCAAGTGGATGAATTT
Hs_HeLa_primer	TGCTGGTAGCAAGTGCCTTGTGGATGAATTT
Hs_HeLa_primer	AGTGCTTTGCGAACATCTCCTGAAGTGGATGAATTT
Hs_HeLa_primer	ACAAGGAGGTAAATGGGGAGTGTGTGGATGAATTT
Hs_HeLa_primer	AGAGGCAGGGCTTTTACACGGTGGATGAATTT
Hs_HeLa_primer	ATCCATCTCGTCCAATACCAACACGTGGATGAATTT
Hs_HeLa_primer	TCTTCCCAGTTCCCAAAATGAAAGGTGGATGCAAGC
Hs_HeLa_primer	CCTTCCTTTCTGGTCAAGTCTGTCGTGGATGCAAGC
Hs_HeLa_primer	AGTTACAGAAGCACAAGAAACAGGGTGGATGCAAGC
Hs_HeLa_primer	AGTATCTGGTGTGCAAGGATTGTGGATGCAAGC
Hs_HeLa_primer	CCCAGTCTTCGGATGCTCGGTGGATGCAAGC
Hs_HeLa_primer	AGGTAATGGCTCAGGAACAGGTGGTGGATGCAAGC
Hs_HeLa_primer	AGAGCATCCCTGACCTCTTCACCGTGGATGCGAAT
Hs_HeLa_primer	TGGGTAGAGCGTCAAGGGACCCGTGGATGCGAAT
Hs_HeLa_primer	TGGCTAAATACACAAGGACCCCAGGTGGATGCGAAT
Hs_HeLa_primer	GAAACTGCAGTTGCAGATTCGTGGATGCGAAT
Hs_HeLa_primer	GGGGCCACAGAACTGGCCTCGGTGGATGCGAAT
Hs_HeLa_primer	TCTCCTGGAAGCAACACCCGGGGTGGATGCGAAT
Hs_HeLa_primer	TGGATGATTCAGTGCCATTTTGTGGATGCCCTT
Hs_HeLa_primer	CCACTTCTGGCCACACTTCATTAGTGGATGCCCTT
Hs_HeLa_primer	ACTGGAGTTGAGTAACGAGCTGTGGATGCCCTT
Hs_HeLa_primer	AGAAATTTCCCGAATTGCAGTACTGTGGATGCCCTT
Hs_HeLa_primer	TGACATGGGATGCTAGGCTGTGGATGCCCTT
Hs_HeLa_primer	GCCAAAGAAAGACCAGACTAGTGGATGCCCTT
Hs_HeLa_primer	ACCCTTCACAGACACCACTGATGTGGATGGCTGC
Hs_HeLa_primer	GGTCCCTGTGGATAATGAAGTGTGGATGGCTGC
Hs_HeLa_primer	GGAAAAGCCCGGCCAGATGTGTGGATGGCTGC
Hs_HeLa_primer	GCCAGGCCGAAATCCGCTGGTGGATGGCTGC
Hs_HeLa_primer	GGCGCAGCCCGGCCTCCGAGTGGATGGCTGC
Hs_HeLa_primer	AAGCAGTGGTTGCACATTTCGTGGATGGCTGC
Hs_HeLa_primer	GGGTCTGGACCAAGGATTCTGTGTGGATGCATGT
Hs_HeLa_primer	TGTGCTTCGATACCAAGCGGTGGTGGATGCATGT
Hs_HeLa_primer	TCCTACTGGGGAGTGGACTCGTGGATGCATGT
Hs_HeLa_primer	CCTGCTATAGGGACTGACAGATCTGTGGATGCATGT
Hs_HeLa_primer	GGTCGCTCCGATCTGATCCACGTGGATGCATGT
Hs_HeLa_primer	GCCCGACCACCGGGTGTAAGTGGATGCATGT
Hs_HeLa_primer	AGGCTCGGGAGGTCGTTGGTGTGGATGATGCG
Hs_HeLa_primer	TCCAGCTACTGAACTGGGAGTGGATGATGCG
Hs_HeLa_primer	ATGAACCAAGCCTGATTCCAGTGTGGATGATGCG
Hs_HeLa_primer	CCTCCTGCGCGCCTCTTGCGTGGATGATGCG
Hs_HeLa_primer	TCTCGGAGGAACTCGCACTGAAGAGTGGATGATGCG
Hs_HeLa_primer	GGCCGAAGGCGGCTCCTTGGTGGATGATGCG
Hs_HeLa_primer	AGTGGTGTCTCGGTGACAAAGTGTGGATGACACA
Hs_HeLa_primer	TCCTCTTGGAGAAGATCAGCCGTGGATGACACA
Hs_HeLa_primer	TCTGCCGCCGTTTTCGACCGTGGATGACACA
Hs_HeLa_primer	CCTGAGCGAGGCACAAGGGGTGGATGACACA
Hs_HeLa_primer	CCTCCTGGATGCAGCCCGCGTGGATGACACA
Hs_HeLa_primer	GGCGGCGGCAGGCCTTGCTGTGGATGACACA
Hs_HeLa_primer	CCTCACGCTGAAACGCAATGTGGATGACCTC
Hs_HeLa_primer	AGCTCCTTAATGCGAACCATCAGTGGATGACCTC
Hs_HeLa_primer	GGGGCTTTTAGGCACGAGGGTGGATGACCTC
Hs_HeLa_primer	GCTTTGGATTCCTCAAGCACAGTGGATGACCTC
Hs_HeLa_primer	AGGGCTCTCGCTCTGAAAGCCGTGGATGACCTC
Hs_HeLa_primer	ATCCTGGCCCTCTCGGCACCGTGGATGACCTC
Hs_HeLa_primer	ACCCTTCTTCCTTCCGCACAGTGGATGTTCCT
Hs_HeLa_primer	CGGTCGCTGGACAACCGGCGTGGATGTTCCT
Hs_HeLa_primer	AGAGGTGGTGCTCCGGCTCCGTGGATGTTCCT
Hs_HeLa_primer	GCGTGAGGCGGATGGTGGCGGTGGATGTTCCT
Hs_HeLa_primer	AGGCCTCCTGGGCGGTGAGGTGGATGTTCCT
Hs_HeLa_primer	AGCATGGCTTACGTTGCATGTGGATGTTCCT
Hs_HeLa_primer	TTCCGCTTGCAGTCCGCGGGCTGTGGATGTAACT
Hs_HeLa_primer	GCGCCCCAGGCTCACGTAGGTGGATGTAACT
Hs_HeLa_primer	ACCGCCTGGTAGCCGAGGTAAGCGTGGATGTAACT
Hs_HeLa_primer	AACAAGTTCCGCAGGGTGCTGTGGATGTAACT
Hs_HeLa_primer	GAAGTTGGCCACTTCCATGGGTGGATGTAACT
Hs_HeLa_primer	ACAGTTACACGTGGGTTGCGTCGTGGATGTAACT
Hs_HeLa_primer	AGATGGGATGCTTTTGTGGCAGTGGATGACACC
Hs_HeLa_primer	ACGTTTCCAGCAAAATCCATATCGTGGATGACACC
Hs_HeLa_primer	AGTGTGTGAACGGCATCATGTGGATGACACC
Hs_HeLa_primer	GGACGCTGGCTGAAAATCCTCGTGGATGACACC
Hs_HeLa_primer	CAAAAGCCTTCACCCGGCGGTGGATGACACC
Hs_HeLa_primer	AGTAGCCAGCATAAGGTAATCTGTGGATGACACC
Hs_HeLa_primer	ACGGGTGTGTTGATGATCGGGCGGTGGATGTTCGT
Hs_HeLa_primer	GTGTAGAGCCAGAGGTTCGACGTGGATGTTCGT
Hs_HeLa_primer	AGTTCCCTTTGTCCAAGCGCACGTGGATGTTCGT
Hs_HeLa_primer	AGGGCACTTCGTCGGGGCATGCGTGGATGTTCGT
Hs_HeLa_primer	TGGTCACACGCAGCGCGCACTGTGGATGTTCGT
Hs_HeLa_primer	ACAGGGGTGCCTGCTGGCTGTGGATGTTCGT
Hs_HeLa_primer	TCTGTGTCGATGCCAAGCAAGTGGATGCCTCT
Hs_HeLa_primer	ATGGTTGTTCTTCGCAGGATATATGTGGATGCCTCT
Hs_HeLa_primer	AGCTCACTCACATCAGAGGGTGGATGCCTCT
Hs_HeLa_primer	GGAGATGGTCCTGGAACAACTGGGTGGATGCCTCT
Hs_HeLa_primer	CCTGATGCCGGGCAATGTCGTGGATGCCTCT
Hs_HeLa_primer	GGGACTGTTCCCCAGAGCACTGTGGATGCCTCT
Hs_HeLa_primer	TCCACTCCTTGACATGTCACGGGTGGATGGCGGA
Hs_HeLa_primer	AGACACAAACTCCTCGGCTGTGGATGGCGGA
Hs_HeLa_primer	TCTGCAGCTCTTCAGACTGTTTAGTGGATGGCGGA
Hs_HeLa_primer	AGGGCTTCGTACAGAACAGAGTGTGGATGGCGGA
Hs_HeLa_primer	TGGTTGGGTTCTACATTGGCAGTGGATGGCGGA
Hs_HeLa_primer	AGGGCTGCAAAGTCACTCTGGTGGATGGCGGA
Hs_HeLa_primer	CCCGCTCTTCATTCTGCCAAGTGGATGTAGGG
Hs_HeLa_primer	AGTGCCAGTAAGACATGCCTTGTGGATGTAGGG
Hs_HeLa_primer	CTGGTTACGGTCTAGCAGCCGTGGATGTAGGG
Hs_HeLa_primer	GCACTTTGCCCTTCAGAGCTGTGGATGTAGGG
Hs_HeLa_primer	TGCCACGGTTCATTTCACCCGTGGATGTAGGG
Hs_HeLa_primer	AGCTTCTTGCCTGGTCGGCGTGGATGTAGGG
Hs_HeLa_primer	CCACAAAGAACTGCATGGAAGGTGGATGGCTAA
Hs_HeLa_primer	TCCCCACGGTAGTGTAGAAGACAGTGGATGGCTAA
Hs_HeLa_primer	TCGCTTAACTTGGCGGTTTGGTGGATGGCTAA
Hs_HeLa_primer	AGTGGTGGCAACCGCAAGGTAGTGGATGGCTAA
Hs_HeLa_primer	AGGCACTTGCCTGCGGACGGTGGATGGCTAA
Hs_HeLa_primer	CGCTGTTACTAGACGCCGAAGCCGTGGATGGCTAA
Hs_HeLa_primer	CTCTGGAACAAGGAACTTGTTCTGTGGATGCTCCT
Hs_HeLa_primer	ACATGTCAAATGTACCAGATAGGTGTGGATGCTCCT
Hs_HeLa_primer	ACATTGGAAGGCAAGCCATTATACGTGGATGCTCCT
Hs_HeLa_primer	AGAGCCCACAAGAGTCTTGGTGGATGCTCCT
Hs_HeLa_primer	TGGAGGTGGAGGGCAGAATGTGGATGCTCCT
Hs_HeLa_primer	AGAACATAATTCTGTGACCCGGTGGATGCTCCT
Hs_HeLa_primer	ATTCATGGTCTTCAATGTCGCATGTGGATGTCCGT
Hs_HeLa_primer	ACTTGGTTCTGGGGAGTGGTGAGGTGGATGTCCGT
Hs_HeLa_primer	ACTCCTACTCAGTTCTTTGGCCGTGGATGTCCGT
Hs_HeLa_primer	CCACTGCATCGACTCGCGCGTGGATGTCCGT
Hs_HeLa_primer	TGGTCACCTTGCCCATCGTCACCGTGGATGTCCGT
Hs_HeLa_primer	ATGGCATTTTCGGCGTGTATCCGTGGATGTCCGT
Hs_HeLa_primer	AGAGCGCTGAAGCGTTTGTGGGTGGATGCAACG
Hs_HeLa_primer	CCACAGGGTGCTTCTTCGAGACCGTGGATGCAACG
Hs_HeLa_primer	CCGACGCCCAGAGAGTCAAGTGGATGCAACG
Hs_HeLa_primer	AGTCGCACCTGGGAAGGGGCCGTGGATGCAACG
Hs_HeLa_primer	TCTGCACCAGCCCTGGCTCTAGTGGATGCAACG
Hs_HeLa_primer	AGGAGGCTCAGGCTCGTTCTCGTGGATGCAACG
Hs_HeLa_primer	TCCAATCTTCAACAACCTGATGGTGGATGTACCT
Hs_HeLa_primer	TCAGGTGTTCCACAGGACGGTGGATGTACCT
Hs_HeLa_primer	ACAAAACGATGTCTGGTGTCCGTGGATGTACCT
Hs_HeLa_primer	ATCCACATCCACCAATTGAGTGGATGTACCT
Hs_HeLa_primer	TCTGTCAGTGTTTGCTACCTGGTGGATGTACCT
Hs_HeLa_primer	AGTCCACAGAAACATCCGATCGTGGATGTACCT
Hs_HeLa_primer	ATGAAGATCTGACGGACCCAGTGGATGGGGTC
Hs_HeLa_primer	TGCGCCAGGATGAGACCAACGCGTGGATGGGGTC
Hs_HeLa_primer	ACACGGATTCCGCCGTGATGCGTGGATGGGGTC
Hs_HeLa_primer	AGAGGCGGTCCACTACCATGTGGATGGGGTC
Hs_HeLa_primer	ATAGGGCTTGACAGTATCACCGTGGATGGGGTC
Hs_HeLa_primer	ACACCACGACGCTAATGTCGTGGATGGGGTC
Hs_HeLa_primer	CTGCTCCGTCTCCTTTCTGGGTGGATGGTTGT
Hs_HeLa_primer	ACTTGTCCAGAAACTCGTCGAGTGGATGGTTGT
Hs_HeLa_primer	AGGCCAGGCTGGAGTTGGCGCGTGGATGGTTGT
Hs_HeLa_primer	AGCTCGAACTTGCTGCGGAAGGCGTGGATGGTTGT
Hs_HeLa_primer	AGCTCCGAGTTGGGGATGTCGTCGGTGGATGGTTGT
Hs_HeLa_primer	GCGTCGCGCGGGGACCAGTGTGGATGGTTGT
Hs_HeLa_primer	CCATAGCGTTGCTGGTACTCGTGGATGTGGTA
Hs_HeLa_primer	GTAGAGGAAGCGGTAACGGTCGTGGATGTGGTA
Hs_HeLa_primer	CTCCAGCCTCTCATAGGAGCGTGGATGTGGTA
Hs_HeLa_primer	GCACAGGTGGTACACGGGCGTGGATGTGGTA
Hs_HeLa_primer	ACGTCCTGCCGCACTTGCAAGTCGTGGATGTGGTA
Hs_HeLa_primer	AGGCCTGGCGAGCTGGAAATCGGTGGATGTGGTA
Hs_HeLa_primer	CGCAGCCCATCTCTTAGGCGGGTGGATGGTACG
Hs_HeLa_primer	GGTGATGCTCCTTTGTGTCACTGTGGATGGTACG
Hs_HeLa_primer	GTGTGGCTCCTTGATGGCGGTGGATGGTACG
Hs_HeLa_primer	GGAGCTGTCTGGTCGTGAAGTGGATGGTACG
Hs_HeLa_primer	AGGCGTGGATGAAGTCCTGCGTCAGTGGATGGTACG
Hs_HeLa_primer	AGGTGGCCCCAGAAGGCCTTGCGTGGATGGTACG
Hs_HeLa_primer	GGGAGAAGGCTGAATCGAGCTGTGGATGCGCGC
Hs_HeLa_primer	ATGTGCTCCTTGCGGCGGCAGGTGGATGCGCGC
Hs_HeLa_primer	AGGTCTTATACTTGCCGGCGAAGGGTGGATGCGCGC
Hs_HeLa_primer	AGCGGCTGGAGCCCCGGCGGTGGATGCGCGC
Hs_HeLa_primer	AGGGGTGTCTCGTACCATGGTGGATGCGCGC
Hs_HeLa_primer	CCCACCCAGATTCCAGACTGTGGATGCGCGC
Hs_HeLa_primer	GCAGGTATTTCTGGGCGGTCGTGGATGGATAC
Hs_HeLa_primer	GGGTGGTGTACATCTCCCGGAGAGTGGATGGATAC
Hs_HeLa_primer	CTGGGTGGACCCATAGGTCGGTGGATGGATAC
Hs_HeLa_primer	AGGTCCAGGATGTACTCAGCCGTGGATGGATAC
Hs_HeLa_primer	TGCGGCTCAGCATGTAGCTGTGTGGATGGATAC
Hs_HeLa_primer	ACTGCACCCCTGCAAACCTCCGTGGATGGATAC
Hs_HeLa_primer	TGCTGGAGTGCCTCAAAGGCTGTGGATGCATGA
Hs_HeLa_primer	GTCCACAGCAGTCCTGAGCGTGGATGCATGA
Hs_HeLa_primer	CCATGTCCCACTCTCTGGAGTGGATGCATGA
Hs_HeLa_primer	AGTTTCTGCAGCACTTCGCTGATCGTGGATGCATGA
Hs_HeLa_primer	AGATGGACTCAAAAGTTCCAAATGTGGATGCATGA
Hs_HeLa_primer	TCCTCCAGTCTCCGGATCTCCTCCGTGGATGCATGA
Hs_HeLa_primer	CCCTTGCGTAACATGTTGGCAGTGGATGAGCGG
Hs_HeLa_primer	ACATTCGCAAAGAGGGACCGTGGATGAGCGG
Hs_HeLa_primer	CCAACCACCTTCAAAGCAGTACGTGGATGAGCGG
Hs_HeLa_primer	GCCATTCCTTCATGCCAGTCTGTTGTGGATGAGCGG
Hs_HeLa_primer	GGAACTGCTGGTTTGGAGAGCAGTGGATGAGCGG
Hs_HeLa_primer	ATGCCTGGCATGGCATTTCAGGTGGATGAGCGG
Hs_HeLa_primer	ATGGACCCATCCCTGACTCTGTGGATGTATCT
Hs_HeLa_primer	TGGTTTCTTGGGTAGTGGGCGTGGATGTATCT
Hs_HeLa_primer	TGTCCGAATAGTAAATTTGTTGTGGATGTATCT
Hs_HeLa_primer	ACTCAGCTTAGGCTGTGGGTCCGTGGATGTATCT
Hs_HeLa_primer	CTGCCAAGTGTGTTCTGGATACAGAGTGGATGTATCT
Hs_HeLa_primer	ACATAAATCCGCAAGTCACCAGTGGATGTATCT
Hs_HeLa_primer	GGTACTTGTTTGGAAAGTTCTCTGTGGATGCTGAT
Hs_HeLa_primer	TGGACACCAAGTCTCCTCCGTGGATGCTGAT
Hs_HeLa_primer	ACATCTTACAGTAACCTACTTGCGTGGATGCTGAT
Hs_HeLa_primer	ATGAATCATGTAATGAACCCAGGTGGATGCTGAT
Hs_HeLa_primer	TGGAAGAGGTCGTCTAAAGAGTGGATGCTGAT
Hs_HeLa_primer	ATCCTGCTGGCGCGCTGCAGGTGGATGCTGAT
Hs_HeLa_primer	GTGCGGTGAGTAAACTCGTCCTGTGGATGGGGGA
Hs_HeLa_primer	AGTCCAGCAACACTGCTCAGTGGATGGGGGA
Hs_HeLa_primer	TTCCCAAAGGGATTGATGGAGTGGATGGGGGA
Hs_HeLa_primer	AGAAGTTGCCACAGCAACAAGGTGGATGGGGGA
Hs_HeLa_primer	CCCACCATTGCGTACAGCCCTGGTGGATGGGGGA
Hs_HeLa_primer	CCACCAATGACACCGTCATCCTGGTGTGGATGGGGGA
Hs_HeLa_primer	AGGTTCATCTCAAGTAACCGCGGTGGATGTTAGC
Hs_HeLa_primer	TGCACAGCTCTACACTCTGTTGTGGATGTTAGC
Hs_HeLa_primer	TGGGACGTTAGCCCTTAGGGTGGATGTTAGC
Hs_HeLa_primer	GCAGCTCTTAGCACCTTGGGTGGATGTTAGC
Hs_HeLa_primer	AGGGTACTGAAGCCAATGTTGTGGATGTTAGC
Hs_HeLa_primer	CTCGAGCCTTCTTACGGGCGTGGATGTTAGC
Hs_HeLa_primer	CCCGCAGATAGTACTGGTCTTCGCCGTGGATGGGGTT
Hs_HeLa_primer	ACAGTCCGGTCATCGTCGCGTGGATGGGGTT
Hs_HeLa_primer	CCTTCAGCTTTGTCTCTGATTCCGTGGATGGGGTT
Hs_HeLa_primer	TCATGCAGGTCTGTTTCAGGGTGGATGGGGTT
Hs_HeLa_primer	AGCTCGTCTATGATGCTGGACGCGTGGATGGGGTT
Hs_HeLa_primer	CGGGTGCTGGAAGGCCGGGGTGGATGGGGTT
Hs_HeLa_primer	GCTCCTCCTTAACGAGGTCGTTGTAGTGGATGGCGAA
Hs_HeLa_primer	TGGAGCGCTCCCCTTCAAAGTGGATGGCGAA
Hs_HeLa_primer	CGCCGCTCGTGCTCGGTGAGTGGATGGCGAA
Hs_HeLa_primer	AGCAGGTAGTTGCCCTGCCTGCGGTGGATGGCGAA
Hs_HeLa_primer	GCGCCCAGGGCGGGCGTGGGTGGATGGCGAA
Hs_HeLa_primer	CTCCATCTTGCGTAGCGGTGTGGATGGCGAA
Hs_HeLa_primer	AGGCCAATACCAGCATGTCGTGGATGGGTAC
Hs_HeLa_primer	AGGTCTACTGGGAACACTTCCATGTGGATGGGTAC
Hs_HeLa_primer	ACAGGAGAAATGGCATCTAAGCTGTGGATGGGTAC
Hs_HeLa_primer	CGCACACACTGCTTCAACTGTGTGGATGGGTAC
Hs_HeLa_primer	TCTGCCATTGCATGCATGATAAGGTGGATGGGTAC
Hs_HeLa_primer	ACTCCCTGCACAAGCTTGCAGGTGGATGGGTAC
Hs_HeLa_primer	GGCAAAGGGGAAGTGCTCTGTGGATGGTGCT
Hs_HeLa_primer	GGCTTCACAAAGGGTGTTTTGGTGGATGGTGCT
Hs_HeLa_primer	ACAGCCTGGTGAAATCAACGGTGGATGGTGCT
Hs_HeLa_primer	CTGGGGCCATACACACCTCGTGGATGGTGCT
Hs_HeLa_primer	TGGTCTGTGGGCAACGCCTGTGGATGGTGCT
Hs_HeLa_primer	CTCGGAGGACTGGGTGTGGAGCGTGGATGGTGCT
Hs_HeLa_primer	AGTGGCAGGATGTTATGGGGGTGGATGAGTTG
Hs_HeLa_primer	GCAGGGAGTCGGATCTTGGATGGTGGATGAGTTG
Hs_HeLa_primer	ACGATGTGCTTGATGCATGCCGTGGATGAGTTG
Hs_HeLa_primer	AGGTATTCCTGACTGATGGGAGTGGATGAGTTG
Hs_HeLa_primer	AGAGGACGGGACTGTATCGGTGGATGAGTTG
Hs_HeLa_primer	CGGCCGCCTCGATCAGGTCGTGGATGAGTTG
Hs_HeLa_primer	GTCCCCGACAAGTGCAGTCACGTGGATGCTTGA
Hs_HeLa_primer	CCAGTGACCCCTACCCAGGTGGTGGATGCTTGA
Hs_HeLa_primer	CCCAGCCTGAACGTCATCCGTGGATGCTTGA
Hs_HeLa_primer	CCTTGTCACCCTTTAGTCCTGCAGTGGATGCTTGA
Hs_HeLa_primer	ACATGGGCCCTCACATGCAGTGGATGCTTGA
Hs_HeLa_primer	AGCCAGTCTCACGCCGCCATTGTGGATGCTTGA
Hs_HeLa_primer	TCTTTCATGACATCGTAGTTTCTGGTGGATGACGTA
Hs_HeLa_primer	CCAGAAGGCCACGCATCCGGTGGATGACGTA
Hs_HeLa_primer	ACTTTACACTCTGAAAGATACGTGGATGACGTA
Hs_HeLa_primer	CCCAGGGATAGCACGAATGCTAGTGGATGACGTA
Hs_HeLa_primer	ACCAACCTTACGCGAATAACGTGGATGACGTA
Hs_HeLa_primer	GCCATGGTAGTTACTGTCCTTGGTGGATGACGTA
Hs_HeLa_primer	ATCAATGCCGACATAGTAGCGTGGATGTCAGA
Hs_HeLa_primer	TGCCATCTGTGGCATCTAGAACGTGGATGTCAGA
Hs_HeLa_primer	ATCTGTTGAGGATCGAACAAGTGGTGGATGTCAGA
Hs_HeLa_primer	AGTTCCAGGAACAAGTAATCGGGTGGATGTCAGA
Hs_HeLa_primer	ATCCTTCATGCTGCCCAGGTGTGGATGTCAGA
Hs_HeLa_primer	GCAACTGTGCTAGCAGTTGATACGTGGATGTCAGA
Hs_HeLa_primer	AACTCTCCTCAAAGGTACGACCAGTGGATGAGGAC
Hs_HeLa_primer	CTCTCCAGTGGAAGCCATCTCGTGGATGAGGAC
Hs_HeLa_primer	AGGAATCTTGGCCGGAATGATTGGTGGATGAGGAC
Hs_HeLa_primer	ACAGATGCCTGAGCCTAACCCAGTGGATGAGGAC
Hs_HeLa_primer	ACACTGCTGCCAATGTGATATGTGGATGAGGAC
Hs_HeLa_primer	GTGGGCAGCATCAGAGTGGCGTGGATGAGGAC
Hs_HeLa_primer	AGGTGGGCAAACTGTTGACCAGTGGATGCGCCG
Hs_HeLa_primer	AGGGCTGTCCAAATGGACTTGGTGGATGCGCCG
Hs_HeLa_primer	CTGTGCGCTGTTTGATGAAAGTGGATGCGCCG
Hs_HeLa_primer	ACCGGGCGAGCTGAGTTTGGCGTGGATGCGCCG
Hs_HeLa_primer	AGGCGCCCTGCATGGCTGGGTGGATGCGCCG
Hs_HeLa_primer	ACACCGGGCCGCGGCACGCGTGGATGCGCCG
Hs_HeLa_primer	CCTGCTTCTGCTTTCCCACCGGTGGATGCCTCG
Hs_HeLa_primer	CCACCGACACCTTATCCTTGTCCAGTGGATGCCTCG
Hs_HeLa_primer	CCCTCCCGGCTTCCAACTCGTGGATGCCTCG
Hs_HeLa_primer	GCTCAGCAAGCGAGCCAGTCCGTGGATGCCTCG
Hs_HeLa_primer	GCGGGCGAGTCTCTGAAGAGCGTGGATGCCTCG
Hs_HeLa_primer	ACAGGCCGCCGCTATCCGAGTGGATGCCTCG
Hs_HeLa_primer	ATGGCTGCGTAGCAGGGGTGGTGGATGTGTGT
Hs_HeLa_primer	TCCCACATTTCTCGCACTTCAGTGGATGTGTGT
Hs_HeLa_primer	CCAAGTGTTCAGGTTTACTGAGTGGATGTGTGT
Hs_HeLa_primer	TGGGACACTTGGGCATGACGGCTGTGGATGTGTGT
Hs_HeLa_primer	ACGGGCTGCAGGCGCGAGAGTGGATGTGTGT
Hs_HeLa_primer	ACCACCTGGTTTACTTGAAAGTGTGTGGATGTGTGT
Hs_HeLa_primer	AGGATTCCATAGCAGGGCTTGTGGCGTGGATGGAGCC
Hs_HeLa_primer	TGTAGCTGCCCACCGCACCGTGGATGGAGCC
Hs_HeLa_primer	TGCTGCAGCGCTCGCACTTGTGGATGGAGCC
Hs_HeLa_primer	GCGGGCACGTGTTGGGCTCGTGGATGGAGCC
Hs_HeLa_primer	TGACAATCCTGCAATCCTCGTGGATGGAGCC
Hs_HeLa_primer	ATGCTGGGACAGGGTCACACGTGGATGGAGCC
Hs_HeLa_primer	ACGATGTCACCAACCTCTAATGTGGATGGTTCT
Hs_HeLa_primer	GGCAGGTGGAAGAATCGCGGGTGGATGGTTCT
Hs_HeLa_primer	CCCAGGAGAACCGGAAACTGGTGGATGGTTCT
Hs_HeLa_primer	ACAGGGTACTCTTTTCTGGAGTGGATGGTTCT
Hs_HeLa_primer	AGGGGAAAAGCCCTTTGCGCCGTGGATGGTTCT
Hs_HeLa_primer	GCGAGACACCGGCCCCATATACCGTGGATGGTTCT
Hs_HeLa_primer	GCTCCGCAAGCCTCCCTACGACGTGGATGACTCC
Hs_HeLa_primer	AAGGAACACCAGGATAGAAGACGTGGATGACTCC
Hs_HeLa_primer	AGAAGAGCCTCTGGCCTACGTGGATGACTCC
Hs_HeLa_primer	AGGAAAAGAGTAACTTGTGGCAGGGTGGATGACTCC
Hs_HeLa_primer	GTCCTTGATCTGATGTAGTAAAGTGGATGACTCC
Hs_HeLa_primer	GGAGAGCAGAGAATAATATCTCTGTGGATGACTCC
Hs_HeLa_primer	TGGATGGAGGGGTTACTCCGTGGATGACCTG
Hs_HeLa_primer	TCAGCTTGGTGAAATGACGGGTGGATGACCTG
Hs_HeLa_primer	AGGATGGTGTTCGGGAGACTCGTGGATGACCTG
Hs_HeLa_primer	AGATGGGTTGCTAAGGGAAAAGTGGATGACCTG
Hs_HeLa_primer	AGGATCCTCCATGGTACTGTGGTGGATGACCTG
Hs_HeLa_primer	ACGGGAGGCTGCCGACGCCGTGGATGACCTG
Hs_HeLa_primer	ACCAGGGTCACTAGTACCAAAGGTGGATGTACAC
Hs_HeLa_primer	TGGGACAGTGTCCTCAAACTGTGGATGTACAC
Hs_HeLa_primer	CTCCTGCGCAAACTCAGCCAGTGGATGTACAC
Hs_HeLa_primer	ATGTGTAGTGAGGCCCCAGGTGGATGTACAC
Hs_HeLa_primer	CCTGGGTGGGTGGGGCAGTGTGGATGTACAC
Hs_HeLa_primer	CCCTCAGCAGAGCTCGACGTCGTGGATGTACAC
Hs_HeLa_primer	TCCTTCAGGTGCTCACGCAGTGGATGCGATT
Hs_HeLa_primer	GGCCCACTGTTCAAGTAGGATGGTGGATGCGATT
Hs_HeLa_primer	CTCCTCAGGGTTACAATCTTCGGTGGATGCGATT
Hs_HeLa_primer	ACCTCCTGTTCCTGGGCAAGTGGATGCGATT
Hs_HeLa_primer	TGCGTCCTGCCATGTTCCCACAGGTGGATGCGATT
Hs_HeLa_primer	GCTGGCAGTGGTAGGAGGATTGAGTGGATGCGATT
Hs_HeLa_primer	TGGCTCTTGAATGACACGGGTGGATGTAGGA
Hs_HeLa_primer	ATGAAGTAGTTTGTCCCCGCGTGGATGTAGGA
Hs_HeLa_primer	TCTCTTCAAGCTGGGACCTCAGTGGATGTAGGA
Hs_HeLa_primer	CAGCTCATCATGCTTGGCTGTGGATGTAGGA
Hs_HeLa_primer	ACTCGCAGGTGTACGAAGTCGTGGATGTAGGA
Hs_HeLa_primer	AGTCAAAGCACCAACATGTAAAGTGGATGTAGGA
Hs_HeLa_primer	AGTCAGTGGTCGATCTCCGGGTGGATGGAAAC
Hs_HeLa_primer	CGCTCTGAAGTCATCGCTGCACGTCGTGGATGGAAAC
Hs_HeLa_primer	GGGGAGTGCACTATGCAGCGTGGATGGAAAC
Hs_HeLa_primer	AACTGCGGTGTCATCGTTTTCGTGGATGGAAAC
Hs_HeLa_primer	CGGGCAGCAACACATAGTCCGTGGATGGAAAC
Hs_HeLa_primer	CGGTGCACCTGGCGTCCACTGTGGATGGAAAC
Hs_HeLa_primer	GGGCTCTCCAATTAGCAGTCTGTGGATGAGCCT
Hs_HeLa_primer	GGCCAGAGACAGACACAGACTGTGGATGAGCCT
Hs_HeLa_primer	ACCAGGACCCTGAATTCCACCGTGGATGAGCCT
Hs_HeLa_primer	GCAGACCACCAGGAGTCACGGTGGATGAGCCT
Hs_HeLa_primer	ACATCTGCACTTGTCCCCGCGTGGATGAGCCT
Hs_HeLa_primer	TCCACCCGAAGCGCTCTCCGTGGATGAGCCT
Hs_HeLa_primer	CCTGTGCCTCTCGAATGAGAAGTGGATGCATTA
Hs_HeLa_primer	TCCGCTTTCTTCACCTTCTCGTGGATGCATTA
Hs_HeLa_primer	GGCCTCAGCTGATTACAACGTGCGTGGATGCATTA
Hs_HeLa_primer	GCATCAAGGTCATATGGATGTGGATGCATTA
Hs_HeLa_primer	ATCCTCCTTGTCCTAATTGGTGGATGCATTA
Hs_HeLa_primer	TGGGCAACAAGGCGTTCATAGTGGATGCATTA
Hs_HeLa_primer	AGGGCTTCTAACTGGCTTGGTGGATGCTCTG
Hs_HeLa_primer	CTGGCCAGCTATCAGCTGATCGTGTGGATGCTCTG
Hs_HeLa_primer	GCTTTGCGGAGCTGTCTACGTGGATGCTCTG
Hs_HeLa_primer	ATCTTCCATGACACAGCAGGAAGGTGGATGCTCTG
Hs_HeLa_primer	GCAGGTCCTGCTTGCAAGCGTGGATGCTCTG
Hs_HeLa_primer	ACCCCAGAGACAACAAGCTCCCCGTGGATGCTCTG
Hs_HeLa_primer	ACACCATCTGAGGAGAACGCATGGTGGATGTGCGG
Hs_HeLa_primer	TGTGGTAGTGGCACCAGAATGGTGGATGTGCGG
Hs_HeLa_primer	GCATGCCCTCATCTAATGTCTCAGTGGATGTGCGG
Hs_HeLa_primer	ACCACAACTGGTAGTCCATAGTGAGTGGATGTGCGG
Hs_HeLa_primer	AGCCCGAAGGACAGTACGCGTGGATGTGCGG
Hs_HeLa_primer	AGCCCTCACGATGATGGGAAAGGTGGATGTGCGG
Hs_HeLa_primer	TCACCACCCGTTCATGTTCATGTGGATGACGCA
Hs_HeLa_primer	TGGTGAGCACCGATTCCCAGTGGATGACGCA
Hs_HeLa_primer	AGCTGCATTGGACTTGACAGCATCGTGGATGACGCA
Hs_HeLa_primer	AGCTATGGCAGAAAGAGCCTGTGGATGACGCA
Hs_HeLa_primer	CGCAGGCTATCCAAGCTTGGTGGATGACGCA
Hs_HeLa_primer	AGATCCACGCTGCTCCCACCTACCCGTGGATGACGCA
Hs_HeLa_primer	TGTCCCAGGGACTCAAGCTGTGGATGACGTG
Hs_HeLa_primer	AGCCGCTTTCTGGACTGCTGTGGATGACGTG
Hs_HeLa_primer	TGGCCGATGAGAGCTGTTCGTGGATGACGTG
Hs_HeLa_primer	TCCAGGGCTGTTTGTAGGCGTGGATGACGTG
Hs_HeLa_primer	GCGCTACCTGCTTGCGCAAGTGGATGACGTG
Hs_HeLa_primer	AGGTCGCTGTTGGAGATGCGCAGTGGATGACGTG
Hs_HeLa_primer	ATCTGATGGCCAGTCTTTCGATTCCGTGGATGGAGTT
Hs_HeLa_primer	GGGCTCACTGATGATACCGCGTGGATGGAGTT
Hs_HeLa_primer	GCGCTCTCGGCCAGGAACAGTGGATGGAGTT
Hs_HeLa_primer	AGCCGCAGTGGCCTTGTCAGTGGATGGAGTT
Hs_HeLa_primer	CCAGCACCCGCCTCGCTCAGTGGATGGAGTT
Hs_HeLa_primer	GCTTTGAGGTAGGGTTGCTTTGTGGATGGAGTT
Hs_HeLa_primer	ACCGCATGCAAGAGCCTCTCCGTGGATGTATGT
Hs_HeLa_primer	GCCCATCACCAAAGCACTGCTGTGGATGTATGT
Hs_HeLa_primer	GCTGGGTGATCAGACGATTGAGTGGATGTATGT
Hs_HeLa_primer	ATCGTCCAATCGCCAGTTCGTGGATGTATGT
Hs_HeLa_primer	GCTGCCGTAAATGCTGGAGTGTGGATGTATGT
Hs_HeLa_primer	ACCACGGCGATACCCTGGTGTGGATGTATGT
Hs_HeLa_primer	CCCGTCACAGTGATGCTTGTGGTGGATGCTCGG
Hs_HeLa_primer	ATCCTGTGCAGGAGGTCAATCCGTGGATGCTCGG
Hs_HeLa_primer	GGCTGTTGCTGTTGAACTGTAGTGGATGCTCGG
Hs_HeLa_primer	GGTGCCAACCCAGGCATCTGTGGATGCTCGG
Hs_HeLa_primer	GCTGGTAGGGAGGCGCATTGGGATGTGGATGCTCGG
Hs_HeLa_primer	TGCCCACGTGGCTGCTGTCGTGGATGCTCGG
Hs_HeLa_primer	AGCACTTTCCTCAGGGGATTCAAAGTGGATGGTAGG
Hs_HeLa_primer	ATGTTGGAATGGCAGATCTCCATATGTGGATGGTAGG
Hs_HeLa_primer	AGTGCTAGACCCCTGAATTCAGTGGATGGTAGG
Hs_HeLa_primer	TGCTGTGGGACAGGGGAGAAGTGGATGGTAGG
Hs_HeLa_primer	ACGGAGATCCTGGGGCTCAGACTGTGGATGGTAGG
Hs_HeLa_primer	CCAGGCCCAGTAGCTGTACCGTGGATGGTAGG
Hs_HeLa_primer	AGGGAGGAAGGGAGAGTTGGGTGGATGTTCAT
Hs_HeLa_primer	GCCCACCTGGCTTACCAACTGGCTAGTGGATGTTCAT
Hs_HeLa_primer	CTCTCCAGGCTCGTGGAGCGGGTGGATGTTCAT
Hs_HeLa_primer	GCCGATCTGGGGTGGGAGTTGTGGATGTTCAT
Hs_HeLa_primer	AACACACTTGGTCCCTTCAGTGGATGTTCAT
Hs_HeLa_primer	GCCTTTGTTTCATGCTACAGGTGGATGTTCAT
Hs_HeLa_primer	CTGCCACATCTGTTGCCAAGGTGGATGAACAG
Hs_HeLa_primer	GCTCAATCCAAGAGTTGTGCAGGTGGATGAACAG
Hs_HeLa_primer	AGCAGAGGACGCTTTGGATATGGTGGATGAACAG
Hs_HeLa_primer	GCCCAATGAGCATCAGACTGAGGTGGATGAACAG
Hs_HeLa_primer	GGGTGCAGAGAAGCCTAGAAAGCTGTGGATGAACAG
Hs_HeLa_primer	AGCCTCATCCACTACCAGGCGTGGATGAACAG
Hs_HeLa_primer	TGCCTGTTGCATTTAGGAGGGTGGATGAGACC
Hs_HeLa_primer	CTGCCAACTCTCTCGTTGGGTGGATGAGACC
Hs_HeLa_primer	TGGCTACTAACAAATGGCATGTGGATGAGACC
Hs_HeLa_primer	ACCCTCCACTAAATCTGCTCTGTGGATGAGACC
Hs_HeLa_primer	TTCTACGAATCTGAGGCTCAAGTGGATGAGACC
Hs_HeLa_primer	CCTCGCCTGGACCATCTGAATAGTGGATGAGACC
Hs_HeLa_primer	GCACCACTCGAATAGGGTCGGTGGATGCAAGA
Hs_HeLa_primer	TCTCGGCTGTTATTCCCTGAAGGTGGATGCAAGA
Hs_HeLa_primer	GCGGCCAATCCTATGCGTGGTGGATGCAAGA
Hs_HeLa_primer	CATCTCCGTGACGTGGACTAGTGGATGCAAGA
Hs_HeLa_primer	ACCCCGGTTCTCCCCATGCGTGGATGCAAGA
Hs_HeLa_primer	GGTGACGGGGCTGTCAGGAGTGGATGCAAGA
Hs_HeLa_primer	GGCAGCTACCCTCTGTCCTCTTTGTGGATGCGCAA
Hs_HeLa_primer	AGGTAGTCGCCCCAGAAGGGTGGATGCGCAA
Hs_HeLa_primer	AGCGCAGCACTGCGGTGGCGTGGATGCGCAA
Hs_HeLa_primer	ACTGCTTGACTGCCGACGGCGTGGATGCGCAA
Hs_HeLa_primer	ATGTCACAGGTCACTTTGCCTTGTGGATGCGCAA
Hs_HeLa_primer	GAGAGAAGCCCTTAGGCCAAGTGGATGCGCAA
Hs_HeLa_primer	ACAGCCTGATCTTGTCAACTGTGGATGCTATT
Hs_HeLa_primer	CTGCCACTGGAAAGGAAACATGAGTGGATGCTATT
Hs_HeLa_primer	GGGCTTGTTGTTGGGTGAGGTGGATGCTATT
Hs_HeLa_primer	TCCGGGGAGTATTGTTGATTGTGGATGCTATT
Hs_HeLa_primer	GGGGCTGAGGTGAAGTGACTGTGGATGCTATT
Hs_HeLa_primer	TGGACAGTTTGGGCTGGCGGGTGGATGCTATT
Hs_HeLa_primer	ATGATGACAGGGTGGCAAGAGGTGGATGTGGTC
Hs_HeLa_primer	CAGTGTGGAGGGACACTGACGTGGATGTGGTC
Hs_HeLa_primer	TCACCCTGAGATCAGATTCCGTGGATGTGGTC
Hs_HeLa_primer	GCAGGCTCTTTAGGCCATACAGTGGATGTGGTC
Hs_HeLa_primer	AGGAAGAGCTCCAATGTGGGTGGATGTGGTC
Hs_HeLa_primer	AGGGGCAGCTTTCACTGTTGTGTGGATGTGGTC
Hs_HeLa_primer	CGAGGCGGAATTTACCACTGCGAGTGGATGATGGT
Hs_HeLa_primer	AGCAGAACTGCCTAGGGACGTGGATGATGGT
Hs_HeLa_primer	GTGCCCGGTTCTTGTGGACAGTGGATGATGGT
Hs_HeLa_primer	GCCTTCCAGAACCCATCGGAGTGTGGATGATGGT
Hs_HeLa_primer	TGGCTCTCAGCATGAGCTGTTCTCGGTGGATGATGGT
Hs_HeLa_primer	GGGCCAAGTCGTTCCCTGTGGTGGATGATGGT
Hs_HeLa_primer	AGCTGTGGTCACCAATACGTGTGGATGCACCT
Hs_HeLa_primer	GCCCGGGTTCTTGTAGGAATGTGGATGCACCT
Hs_HeLa_primer	TCTTCTGGGCCCAGTAATACACGTGGATGCACCT
Hs_HeLa_primer	ACAAGGTAGCGAATGGTCTCACGTGGATGCACCT
Hs_HeLa_primer	GCCCCGGACCTGGGTGCTTTCGTGGATGCACCT
Hs_HeLa_primer	ACCTTGACGGGCTGTGCATCCGTGGATGCACCT
Hs_HeLa_primer	CGCTGCCATTGGACTTGACTGGTGGATGAGTTC
Hs_HeLa_primer	GGAGCCAAAGCGATCAGCTAGGTGGATGAGTTC
Hs_HeLa_primer	GGCACATAGGGCTTGCCTGTGAGTGGATGAGTTC
Hs_HeLa_primer	CCGCCACAGTTCTAGCAGACTCGTGGATGAGTTC
Hs_HeLa_primer	AGGCCAGGTTATACATGGCGTGTGGATGAGTTC
Hs_HeLa_primer	GGGCTTGAACTTCCCCTGCCGGGTGGATGAGTTC
Hs_HeLa_primer	AGAGCACATCTGTGTGGATAGGTGGATGCAACA
Hs_HeLa_primer	ACGCAGAAGCATGCCATCTGTGGATGCAACA
Hs_HeLa_primer	ATGTTCAAGAGCACCTAACAGTGGATGCAACA
Hs_HeLa_primer	ACTTCTTGCGGACCCCTTGCACTGTGGATGCAACA
Hs_HeLa_primer	CTCTGCCAGCCCTCCCTGTGGTGGATGCAACA
Hs_HeLa_primer	AGTGGAAGAGGACAGACGACGGGTGTGGATGCAACA
Hs_HeLa_primer	AGTTTAGCCAGGATTCGTCCCGTGGATGTCCCA
Hs_HeLa_primer	ACCTTGGTTACTCCAACTGGTAGTGGATGTCCCA
Hs_HeLa_primer	CTCGAGGAATCTGAGAATGCAGGTGGATGTCCCA
Hs_HeLa_primer	CGCTGAGATGGTTCGAACTGAGTGGATGTCCCA
Hs_HeLa_primer	GCCTCCACCAACACCTGCACCAGTGGATGTCCCA
Hs_HeLa_primer	GCTCGGCTGCACAGGTGAAAGGTGGATGTCCCA
Hs_HeLa_primer	CTCCCTCGAGCCTCAGAAATGGTGGATGCTGTT
Hs_HeLa_primer	GCCTTTCCCTCCAACTTACTGTGGATGCTGTT
Hs_HeLa_primer	GCAGTTTGGGCAGATATAGTCTTGTGGATGCTGTT
Hs_HeLa_primer	GCGGTCACAGCAAATCATAAAGTGGATGCTGTT
Hs_HeLa_primer	GCCTTAGGTGCCTCCTCATTGTGGATGCTGTT
Hs_HeLa_primer	AGCCCACAGTCTCGGCGGGGTGGATGCTGTT
Hs_HeLa_primer	ATCTCCTGTTGGTTACCGGGACGTGGATGGGTAA
Hs_HeLa_primer	AGGACCAGCCTCATGATAGGTGGATGGGTAA
Hs_HeLa_primer	GCAGCTGGATTCAGACGGGGTGGATGGGTAA
Hs_HeLa_primer	GGCTCTGGAGTCCCGTCCTTGGTTGTGGATGGGTAA
Hs_HeLa_primer	TCGAAAGACATCCCGTCCTGGTGGATGGGTAA
Hs_HeLa_primer	AGGATCACCCCATCCCGGAGTGGATGGGTAA
Hs_HeLa_primer	CCTGCTCCATCAGTGGGTCGTGGATGTAGCC
Hs_HeLa_primer	TGACCTGGTCACGCTCACTGTGGATGTAGCC
Hs_HeLa_primer	TCTCCGACTCCTTTGCTGTCTGTGGATGTAGCC
Hs_HeLa_primer	CTCCTCCCTGGATGACCCCGTGGATGTAGCC
Hs_HeLa_primer	AGGCGCTTGCGGAGCTCGTTTCTCGTGGATGTAGCC
Hs_HeLa_primer	AGGCCTGTCCTTTCTCCGCTCCCCGTGGATGTAGCC
Hs_HeLa_primer	GCACGTTGGCAAGCTTAGCGTGGATGCTTAT
Hs_HeLa_primer	AGAGGTGGTCAGTTTCTGCCGTGGATGCTTAT
Hs_HeLa_primer	CGTTCGTGCCCAGCATCAAGTGGATGCTTAT
Hs_HeLa_primer	ATACCGGTCATGGATAACAACGTGGATGCTTAT
Hs_HeLa_primer	ACATTGCTCCGTCCTTGCGGGTGGATGCTTAT
Hs_HeLa_primer	GCCGACTCCCGTCGCTTTCTCGAATGTGGATGCTTAT
Hs_HeLa_primer	AGCCGCTGTAGATCTCTTCAAGGGTGGATGTATGA
Hs_HeLa_primer	TCCTTTCGGGGAAGATCACGTGGATGTATGA
Hs_HeLa_primer	TTGGAAGAACCTGCTCAAGTGTGGATGTATGA
Hs_HeLa_primer	GGGAAGCCAGAGAATGGGTGTGGATGTATGA
Hs_HeLa_primer	TTCCGTCGGGGTTTAGCCGGTGGATGTATGA
Hs_HeLa_primer	AGCGGCCAAAGTTCACGTTGGTGTGGATGTATGA
Hs_HeLa_primer	GCTGGGTGGTCCGCATCTCTGTGGATGCGACC
Hs_HeLa_primer	GTACTCCATGCCGTCTCTCGTGGATGCGACC
Hs_HeLa_primer	GGTTCCGGTCGGGATGAAGGTGGATGCGACC
Hs_HeLa_primer	ACGTGAGGCTCACCTTCTCGTGGATGCGACC
Hs_HeLa_primer	ACTAGTTTGACATTAGGGCATTCGTGGATGCGACC
Hs_HeLa_primer	CCTGGCCTGGTGATCTTATCGTGGATGCGACC
Hs_HeLa_primer	ATCCCCAGTTTGCATGGAAGGTGGATGGTCGG
Hs_HeLa_primer	TCCTTGCTCTTGGACGGGACAGTGGATGGTCGG
Hs_HeLa_primer	ATCTGTCACAGATCGACCCAATTGTGGATGGTCGG
Hs_HeLa_primer	CGTCCTCTCGCTGGGTGATCGTGGATGGTCGG
Hs_HeLa_primer	CCCAGCGGTCAGAGGATCCCCGTGGATGGTCGG
Hs_HeLa_primer	TCCTGCTGCACCCCGAGGAGTGGATGGTCGG
Hs_HeLa_primer	TCCCAGGCCTTTGCGCTTAGTGGATGAGAGC
Hs_HeLa_primer	TCTCTCAGCAGAGTCAAGCAACGTGGATGAGAGC
Hs_HeLa_primer	TCTGGCACTCTTAGGTTCCGTGGATGAGAGC
Hs_HeLa_primer	AGCTGGAGAGGTACAGTGGGTGGATGAGAGC
Hs_HeLa_primer	TCCCTCCAGCCTAACCGGTCGTGGATGAGAGC
Hs_HeLa_primer	AGGGTCCACGGAGGGTCCTAAAGTGGATGAGAGC
Hs_HeLa_primer	TCGTTCTGAAGGCGTTGCGTGTGGATGGAATT
Hs_HeLa_primer	AGTGTTTTCAGCATGGGAAAGTGGATGGAATT
Hs_HeLa_primer	TGTGTTCTTAGATGCTTGTCGCGTGGATGGAATT
Hs_HeLa_primer	TGCTTTTACCATCTCGACAAGGTGGATGGAATT
Hs_HeLa_primer	GGAGACGACCAGTAAGCACTTCGTGGATGGAATT
Hs_HeLa_primer	ACACAACAAAGATTGTCATTTCTGTGGATGGAATT
Hs_HeLa_primer	TGTCCAACCCAAGGACGTGGTGGATGAGAAG
Hs_HeLa_primer	TCTTGTCGGGGTGATATTTCAGTGGATGAGAAG
Hs_HeLa_primer	ACGATCGGCGTGTCTGTGGCGTGGATGAGAAG
Hs_HeLa_primer	GCGCGTTGTTGATCTCCTTGTGGATGAGAAG
Hs_HeLa_primer	TGTCCCCACAGTAGGATGCACTGTGGATGAGAAG
Hs_HeLa_primer	AGCTCTGAATACTGGGAAAGGGTGGATGAGAAG
Hs_HeLa_primer	GTCTGCCCGTAGGTACAGGCGTGGATGCCGCG
Hs_HeLa_primer	GGCCCTTGACCACATTCTCCAGTGGATGCCGCG
Hs_HeLa_primer	CCCATCTTCGAGAACTGAGGTGGATGCCGCG
Hs_HeLa_primer	CCGGTGGAGGGAAGTTAGGTGTGGATGCCGCG
Hs_HeLa_primer	GGCAGGATGCCTACAGTTTTGGTGGATGCCGCG
Hs_HeLa_primer	AGGAGCAGGACACCCTTCGTGTGGATGCCGCG
Hs_HeLa_primer	CTGCTCCTCAGACCTCTGGGAGTGGATGGTCGA
Hs_HeLa_primer	ATCTGGTTCTAGGATCCGCTTTCGTGGATGGTCGA
Hs_HeLa_primer	GGCTCAGACATGGACGGGGGTGGATGGTCGA
Hs_HeLa_primer	GGTCAGTGCGCAACAGAGCGTGGATGGTCGA
Hs_HeLa_primer	AGGCAGGCGCACGCTGCGCGTGGATGGTCGA
Hs_HeLa_primer	GCTTCAGTCACTGGAGACCGGTGGATGGTCGA
Hs_HeLa_primer	ATCCCAGCCATATACACCTCCGTGGATGTCAGT
Hs_HeLa_primer	ATCTTCTCCAACTGTTCAGCAACGTGGATGTCAGT
Hs_HeLa_primer	TCCAGCTCCCGCCGAGACCGTGGATGTCAGT
Hs_HeLa_primer	TTGGAACCTCGCCAATAGTATAATTGTGGATGTCAGT
Hs_HeLa_primer	GCTCGTTGTAGGTAGGTAAAAGGTGGATGTCAGT
Hs_HeLa_primer	ATGAAAACGAAAATTGAGAACAGTGGATGTCAGT
Hs_HeLa_primer	CCGTGGAGGTCATCAGACTCAAGTGGATGTCTGC
Hs_HeLa_primer	TGACCCCAGGAATACACGTCAGGTGGATGTCTGC
Hs_HeLa_primer	AGCCCTCTCCTTTGGACGAGGGTGGATGTCTGC
Hs_HeLa_primer	AGCCGTGCGCGCCACAGCGAGTGGATGTCTGC
Hs_HeLa_primer	GGAGCTGGGCCCGATACTTGGGTGGATGTCTGC
Hs_HeLa_primer	AGGCAGGGCATGTACACCCGTGGATGTCTGC
Hs_HeLa_primer	AGGCTGTCACTCTGGGAATATCGTGGATGGGGCA
Hs_HeLa_primer	CCTTGAAGTCGCACGACACGTGGATGGGGCA
Hs_HeLa_primer	GCCCCTCATCCAGATCCCTGTGGATGGGGCA
Hs_HeLa_primer	TGCAGGCTTCACCAGCACGAGTGGATGGGGCA
Hs_HeLa_primer	TCAGACAGCGCAACAGCCCGTGGATGGGGCA
Hs_HeLa_primer	ATCCTCTACCCTGATGGGTAGGTGGATGGGGCA
Hs_HeLa_primer	GCTTGCTCGTCTTTATCACCACGTGGATGACCTT
Hs_HeLa_primer	CCAATGGTCCGAGTTCCTGGTGGATGACCTT
Hs_HeLa_primer	ACTCAGCGAGATTGAATTTCACGTGGATGACCTT
Hs_HeLa_primer	TCCTTCTTCAACTGGTCCGGTGGATGACCTT
Hs_HeLa_primer	AGGAACTTTACCAAAAGACCATGGTGGATGACCTT
Hs_HeLa_primer	CACCAGCGCTAAACCCTTAGTGGATGACCTT
Hs_HeLa_primer	GGGTTCTCGTCGGTGATGTGTGGATGCTACG
Hs_HeLa_primer	ACCTCATCCCAAGGAGCATCTTTCGTGGATGCTACG
Hs_HeLa_primer	ATGTTCTCAGGATACAGCACACAGAGTGGATGCTACG
Hs_HeLa_primer	AGGACTAGGCTTCCCGTGAGCGTGGATGCTACG
Hs_HeLa_primer	AGGTAGTTGTACAAGAAGTCATAAGTGGATGCTACG
Hs_HeLa_primer	ACCAACCAGGGAGTGAGCAAGGTGGATGCTACG
Hs_HeLa_primer	CCCGAGCTATGGCACTGTCGGTGGATGTTATT
Hs_HeLa_primer	GCCTGGACATCGTGCCGGTTGTGGATGTTATT
Hs_HeLa_primer	ACTCCAGAGCAGTACCAGGGTGGATGTTATT
Hs_HeLa_primer	AGGGCTGGGTAAGCCCTTGGGTGGATGTTATT
Hs_HeLa_primer	TGCGGCCCAGAGTGTTGATCCGCGTGGATGTTATT
Hs_HeLa_primer	ACCCACTGCGGGACCCGGAGGTGGATGTTATT
Hs_HeLa_primer	TGGCAGGAGTACTCTGGCTAGTGGATGGAGGA
Hs_HeLa_primer	CCACAGCTTTCTGAAGCATACGGGTGGATGGAGGA
Hs_HeLa_primer	ATGTTCCAATCAGCTCACCAGGTGGATGGAGGA
Hs_HeLa_primer	CTGCGGATGACGGGGAAGAATTGGTGGATGGAGGA
Hs_HeLa_primer	CTCCTGGAATTGGGTGTCTGGGGTGGATGGAGGA
Hs_HeLa_primer	GGTTGCCAGGGTGTGGAGAGTGGATGGAGGA
Hs_HeLa_primer	GCTCTTGTACTGGTAGTGACCCGTGGATGGCAAT
Hs_HeLa_primer	AGGTAGCTCAGCGCACTGTTGTGGATGGCAAT
Hs_HeLa_primer	CGTCCAGCTTGACTCGATTAGTGGATGGCAAT
Hs_HeLa_primer	AGGGCAGGATTTCCACCGGGTGGATGGCAAT
Hs_HeLa_primer	ACTGCACCCAGATTCCGCGGTGGATGGCAAT
Hs_HeLa_primer	AGCATGTCCTTGCGGGAAGCGTGGATGGCAAT
Hs_HeLa_primer	AGGCAGAGTAGAAGTGTGAGGACGTGGATGAGCGC
Hs_HeLa_primer	ATGATTTCCATGCTGCCCGAGTGGATGAGCGC
Hs_HeLa_primer	CCCAATGTTGGCAACAGGTAAGCGTGGATGAGCGC
Hs_HeLa_primer	AGGGGCGTCTCGCTTTTCTGGTGGATGAGCGC
Hs_HeLa_primer	GCTCTGTCACTTGGCTTCTGCGTGGATGAGCGC
Hs_HeLa_primer	ACAGAGGCCAGGGAAACAACGAGTGGATGAGCGC
Hs_HeLa_primer	ACTGGAAGACTGCTTTCTCCTGCGTGGATGTAATT
Hs_HeLa_primer	CCCACAGCCTCTCCCCGTGGTGGATGTAATT
Hs_HeLa_primer	CTCCTTCACCAGGTAACAGGCGTGGATGTAATT
Hs_HeLa_primer	AGTCCCGCCAGCCGGCCCGGTGGATGTAATT
Hs_HeLa_primer	GGCCTGGTAGAAGGGTACTAAGGTGGATGTAATT
Hs_HeLa_primer	GCCCTGGTTCGTAAAACTCATGTGGATGTAATT
Hs_HeLa_primer	AGGCCGTTGGACGTGAAGTGTGGATGGATCT
Hs_HeLa_primer	AGGTCCGTTCATAGGTACGAACGTGGATGGATCT
Hs_HeLa_primer	CGTTGGGAGACTTGCATATCCGTGGTGGATGGATCT
Hs_HeLa_primer	AGTTTCAAACCCGTGACTCCGAAGGTGGATGGATCT
Hs_HeLa_primer	CGCCTCGCTTTGCTAGCCGGTGGATGGATCT
Hs_HeLa_primer	AGAGGGCTTCGTGGCGGACTGGTGGATGGATCT
Hs_HeLa_primer	AGAGAGTCGTGACAGTGCAGTAGTGGATGAGGTT
Hs_HeLa_primer	GTGCAAAGCATCCAAGCACTGTGGATGAGGTT
Hs_HeLa_primer	ATGCTCAGCAGCTCAAACGTCAGTGGATGAGGTT
Hs_HeLa_primer	ACTGTTGTAAGCCCATTTGGTGTGGATGAGGTT
Hs_HeLa_primer	GCCACCATTGTTGGGCCCACGTGGATGAGGTT
Hs_HeLa_primer	ACCTGGATCTGTCCGTGAGCGGTGGATGAGGTT
Hs_HeLa_primer	GCCCAGTGGGAGTGAACTGGTGGATGAGCAA
Hs_HeLa_primer	AGATGTCCTCATGAGTGACGTAGGTGGATGAGCAA
Hs_HeLa_primer	CCGAGCTCATGCACTCTCGGTGGATGAGCAA
Hs_HeLa_primer	ACAGCAGTGGGAGTGAGCTGTGGATGAGCAA
Hs_HeLa_primer	CGCCGCTTCTGGCGTACAGGTGGATGAGCAA
Hs_HeLa_primer	AGGCTTCCTGGGACTGGGCTAGTGGATGAGCAA
Hs_HeLa_primer	AGGGAGATGGCAGTTGACTTGAGTGGATGTTACC
Hs_HeLa_primer	ACCTGCTCTGGACACTGGATGTGGATGTTACC
Hs_HeLa_primer	AGACTCGTCCAAAGGCGTAGAACGTGGATGTTACC
Hs_HeLa_primer	CTCGCGGTACGAGACGACCGTGGATGTTACC
Hs_HeLa_primer	CTGCTCGTCCTTCCGGGTATCAGTGGATGTTACC
Hs_HeLa_primer	AGGCGTGGCTGGGCGGTCAGTGGATGTTACC
Hs_HeLa_primer	GCTCCACTGTGTTGAGGGCGTGGATGAACAT
Hs_HeLa_primer	GCTGGGCACAGATGATTTTGGGTGGATGAACAT
Hs_HeLa_primer	TCCAGAGGAGGAGTATGTGTGAAGGTGGATGAACAT
Hs_HeLa_primer	GCCCAACTGCGTGAGCTTGGTGGATGAACAT
Hs_HeLa_primer	ATCGACATGTTGCTGAGAAAGTCGTGGATGAACAT
Hs_HeLa_primer	ATGCCACCGGCAGGATGTGGGTGGATGAACAT
Hs_HeLa_primer	TGCTCTCTTTACCAAAGACATTGGTGGATGGGCCT
Hs_HeLa_primer	GTGCCCGAACGGCCCGTTCATGGGTGGATGGGCCT
Hs_HeLa_primer	AGGGGAGATCTGGTGCTCGGTGGATGGGCCT
Hs_HeLa_primer	ACCACTCCAGGACGGCTGCGTGGATGGGCCT
Hs_HeLa_primer	TGGCCAGCCGTGCCCGCTTGTGGATGGGCCT
Hs_HeLa_primer	TCAGAGCCTTGATCACTTCGTGGATGGGCCT
Hs_HeLa_primer	CTGGCATCGCTGTTTTCACAAGACCGTGGATGCGTGT
Hs_HeLa_primer	ATGTAGCACTGGTTCTGAGGTGTGGATGCGTGT
Hs_HeLa_primer	AGTGTGGTGATCTCTCGACTGTGGATGCGTGT
Hs_HeLa_primer	TCTTCTTAATGCTGGATTCCGAACGTGGATGCGTGT
Hs_HeLa_primer	AGTCGTCGGCAGTGACGTGGGTGGATGCGTGT
Hs_HeLa_primer	ACCTTGACGTCGGCGCCAGGTGGATGCGTGT
Hs_HeLa_primer	ACCACACAGGGTTTCTATGGCACGTGGATGCCCAT
Hs_HeLa_primer	GGGACGTCTTGCTGGTTTAGGTGGATGCCCAT
Hs_HeLa_primer	AGGACCACTCTGGAGTAGGGTGGATGCCCAT
Hs_HeLa_primer	AGGAAGGGGCAGTGTAGTCGGTGGATGCCCAT
Hs_HeLa_primer	TGGCCATTTTCTTACCTGACAAATGTGGATGCCCAT
Hs_HeLa_primer	GCAGCATCTAGCACCACAGTGACAGTGGATGCCCAT
Hs_HeLa_primer	ACTCTCAAGGCGCTCTTTTCGTGGATGCCAGA
Hs_HeLa_primer	ATCCAGTCCTCGTCTAGGTGGTGTGGATGCCAGA
Hs_HeLa_primer	TGGCGCGTTTGAGGGCATTTTGTGGATGCCAGA
Hs_HeLa_primer	ACCTTCATCCCTAGGTCTTCTGTGGATGCCAGA
Hs_HeLa_primer	GGTCTCCAAGGACCAGGTCTGTGGATGCCAGA
Hs_HeLa_primer	ACCTGCAAGTCGCAATGCCGTGGATGCCAGA
Hs_HeLa_primer	CCCAGTAGGATCCCATTCGACGTGGATGGGATC
Hs_HeLa_primer	GGGCCATTTTCCGGTACTTCCGGTGGATGGGATC
Hs_HeLa_primer	GCAGTCCGAAGTGTCCACAAGTGGATGGGATC
Hs_HeLa_primer	AAAGTCCACAGCCAGTACGCGTGGATGGGATC
Hs_HeLa_primer	GGTTCCTCACTCGGATCTCTTGCCGTGGATGGGATC
Hs_HeLa_primer	GGCGGTTCCAACAGAAAACGTGGATGGGATC
Hs_HeLa_primer	GCCCGGGTAACGAATGAGCGTGGATGCGATA
Hs_HeLa_primer	CCTGGGCCATGAAGAGCTTGTGGATGCGATA
Hs_HeLa_primer	TGGCAAGGCTGAGCAATTCGTGGATGCGATA
Hs_HeLa_primer	AGCCCACGTGAAGATGATCAATGTTGTGGATGCGATA
Hs_HeLa_primer	ATCTGGCCTGCAATGAGCAGGTGGATGCGATA
Hs_HeLa_primer	TCTTCTACAACCAGACCCAGTGGATGCGATA
Hs_HeLa_primer	CCTCTGCACCACACGTCTATTATCTGTGGATGACTAT
Hs_HeLa_primer	ACCTTCCTGCAGAATGGGTGTTAGTGGATGACTAT
Hs_HeLa_primer	CTCGGTCTCCAGCTTTCTCGGTGGATGACTAT
Hs_HeLa_primer	TCCTTCAGGCGTCCTCGTTGTGGATGACTAT
Hs_HeLa_primer	TGGGGCGGCTACCTTTGCTGTGGATGACTAT
Hs_HeLa_primer	TCCCCTCGGCGTGGCACCCGTGGATGACTAT
Hs_HeLa_primer	GCCTTTCCTTGGTACCTCTGAAAGTGGATGCTGTG
Hs_HeLa_primer	GCTGATGGCTTGGGACGTTGTGGATGCTGTG
Hs_HeLa_primer	CTGGGTTTGAATCTTGTGGCTGTGGATGCTGTG
Hs_HeLa_primer	ACCTTCATGTGGTCAAAGGCAGTGGATGCTGTG
Hs_HeLa_primer	ACTCCGCGTTCATCCGCATCCGTGGATGCTGTG
Hs_HeLa_primer	ACCTGCAGGTACACGGTGTTTGGGGTGGATGCTGTG
Hs_HeLa_primer	CTACGGGGCGCAATGGGACGTGGATGCGTCT
Hs_HeLa_primer	ACCATCCCGTGAAGTCCAGGAGGTGGATGCGTCT
Hs_HeLa_primer	CCACCCCACCAAATATAGGAGTGGATGCGTCT
Hs_HeLa_primer	GCGCCACGGATTGATTCGCGTGGATGCGTCT
Hs_HeLa_primer	GATGTCCTAACCACCCTAAAGTGGATGCGTCT
Hs_HeLa_primer	CGGCGGCAGCACCTAGAAGCGTGGATGCGTCT
Hs_HeLa_primer	CCCAGTGGGCTTGGATCACTGGTGGATGGTGGA
Hs_HeLa_primer	GTGTGGTGGCAAAAGCAGTGTGGATGGTGGA
Hs_HeLa_primer	AGCAATGGTGACACCATAAAGTGGATGGTGGA
Hs_HeLa_primer	GTCTGTGTCGATGTCTGGGTGTGGATGGTGGA
Hs_HeLa_primer	CCTGGGGACTGACAAATGGAAGGTGGATGGTGGA
Hs_HeLa_primer	CCTGGGTCCCTCCCAGACGGTGGATGGTGGA
Hs_HeLa_primer	TCCTGGGCTCTGAGAATTGGTGGATGTTAAT
Hs_HeLa_primer	GGCCGTGATCAGGTAGCGCCGTGGATGTTAAT
Hs_HeLa_primer	GGGCGTCGATCTTACTGTCCACGTGGATGTTAAT
Hs_HeLa_primer	ACTCACTCCAGCAAGGGAAGGTGGATGTTAAT
Hs_HeLa_primer	AGCTGCCCTTCGTAGCCCTGTGGATGTTAAT
Hs_HeLa_primer	AGCTGTTTCGAGGCCGAGCCGTGGATGTTAAT
Hs_HeLa_primer	AGGCTGTTGCATACGAGGCCCAGTGGATGATACG
Hs_HeLa_primer	AGTGCCTGGTTTGAGTGGGCTGTGGATGATACG
Hs_HeLa_primer	ACCCACCCCTAGAGAGCTAGTGGATGATACG
Hs_HeLa_primer	TGCCAGCGTGAGAAACGCATCGTGGATGATACG
Hs_HeLa_primer	GCACTCATGTTGCTCATGGGCCGGTGGATGATACG
Hs_HeLa_primer	ATTTGCACGTGGGCCATCTGGGTGGATGATACG
Hs_HeLa_primer	CCCCTCCTCTCGTGGAATGATGGTGGATGATGTA
Hs_HeLa_primer	GGCCCTGGATCTGTGGAACTGTGGATGATGTA
Hs_HeLa_primer	GCGAGTCGATGAGAACCAAGTCCTTGTGGATGATGTA
Hs_HeLa_primer	AGGCTGTCACAGAAGTGACCGCGTGGATGATGTA
Hs_HeLa_primer	ACCGATCGCCACGCTGATCCCGTGGATGATGTA
Hs_HeLa_primer	ACGTAGGAAGAGCCTGGGTGCCGGTGGATGATGTA
Hs_HeLa_primer	CCCTTCTTGCGGTAAGTGACCTGTGGATGACGGT
Hs_HeLa_primer	ATGGCTTTCATCACCTCGTGTGGATGACGGT
Hs_HeLa_primer	CCGCACCCCAATCCTCTTGGTGGATGACGGT
Hs_HeLa_primer	ACAGGATGGATGGATCTCGGTGTGGATGACGGT
Hs_HeLa_primer	CGCAGGAGGTGGCACCCTCAGGGTGGATGACGGT
Hs_HeLa_primer	AGCCACGCCGCCAATCACCGTGGATGACGGT
Hs_HeLa_primer	GCCAGGCTCAAGCTCTGACAGTGGATGGCAGA
Hs_HeLa_primer	AGGAGCTTGGTCTCCTGTACCCGTGGATGGCAGA
Hs_HeLa_primer	CGGTACGAGACCTTCTCTTGCGTGGATGGCAGA
Hs_HeLa_primer	GGTTTCCTGCTTCTCGATCAACTCGTGGATGGCAGA
Hs_HeLa_primer	AGGGCTGTAGCAGCACACCGGCCGTGGATGGCAGA
Hs_HeLa_primer	TTCGGGCAGCAGGACAACCCCGTGGATGGCAGA
Hs_HeLa_primer	ACGTGGCCCAACTTCAAGTCTAGTGGATGCATGC
Hs_HeLa_primer	AGCTGCGACCAAATAAGGTGTAGGTGGATGCATGC
Hs_HeLa_primer	CCTGTCAGTACGCCTGGCTCGTGTGGATGCATGC
Hs_HeLa_primer	ACGGTCAGAGAGAGCGTCGCCGTGGATGCATGC
Hs_HeLa_primer	AGCTACTGCCGACACCGCGCGTGGATGCATGC
Hs_HeLa_primer	TCTTGGCCGCCAGGGTTAGAGTGGATGCATGC
Hs_HeLa_primer	GGGGCTACTACCCATAGCAGTCAGTGGATGTTTCG
Hs_HeLa_primer	CGCCTGACGAAGGGAGTGAGGTGGATGTTTCG
Hs_HeLa_primer	CCTGGCTGATTCCTCTTGTGCGTGGATGTTTCG
Hs_HeLa_primer	AGTCCTGCTGCTACTATCCTGGTGGATGTTTCG
Hs_HeLa_primer	AGCCTCTTTCTCTGAAAGGTGTGGATGTTTCG
Hs_HeLa_primer	CCCTCCCGTACTGTTGGTTCGACGGTGGATGTTTCG
Hs_HeLa_primer	ACCTCCAGCGGATATGCTCTGTGGATGAGATC
Hs_HeLa_primer	AGCGGGGAGAAGTCAGCAAGGTGGATGAGATC
Hs_HeLa_primer	GCGCTGCTCGTCTGTCTCTGTGGATGAGATC
Hs_HeLa_primer	CCTGGCCTTTGGCGTAGGTGTGGATGAGATC
Hs_HeLa_primer	ATCTCCAGGACTCCATGACCCTTGGTGGATGAGATC
Hs_HeLa_primer	AGCAGGGACCGGAGGCGTTGTGGATGAGATC
Hs_HeLa_primer	TCCTGTGGCTCACCATCCACGTGGATGCTGCG
Hs_HeLa_primer	AGAAGCTTCTCTGTCGTTTTCCTGGTGGATGCTGCG
Hs_HeLa_primer	TGGCTGAAAGAGTCCGGGGGTGGATGCTGCG
Hs_HeLa_primer	AGCAGGGGCTTCTCCCTCCGTGGATGCTGCG
Hs_HeLa_primer	GGCTCTCTCCCCTCATTAGTGCTGTGGATGCTGCG
Hs_HeLa_primer	AGCAGGTGCGTTCCTCCCAGTGGATGCTGCG
Hs_HeLa_primer	AATGCTCTTCTTGTAGCCTAGTGGATGCCAAC
Hs_HeLa_primer	ATGGCCATGAATTCTGCATGGTGGATGCCAAC
Hs_HeLa_primer	TGCCTGCAGCATGGTTAATGTGGATGCCAAC
Hs_HeLa_primer	AGATTCATGGTTGACAAGTGGTGGATGCCAAC
Hs_HeLa_primer	AGCTCTCAGGAACCTTCGGGTGGATGCCAAC
Hs_HeLa_primer	ACTGCCAGAATGGCATGTGGTGGATGCCAAC
Hs_HeLa_primer	AGCGTTACTGGGTGCGAGTTGTGGATGACAAG
Hs_HeLa_primer	ACGGACTTTGTGCAACCAACGTGGATGACAAG
Hs_HeLa_primer	CCGTGTGCTCAACAGTGAGGTGGATGACAAG
Hs_HeLa_primer	CGCCAAGCCGCCTAATTCATGGTGTGGATGACAAG
Hs_HeLa_primer	ACCCATTCAGAGTATCGGCCCTGTGGATGACAAG
Hs_HeLa_primer	AGACATTCAGGCCCAATCCCCGTGGATGACAAG
Hs_HeLa_primer	GGGTGAACCTTGACTCCAATGATGTGGATGTAACC
Hs_HeLa_primer	AGGCAGCAATGGAGTCCATGTGGATGTAACC
Hs_HeLa_primer	AGCACATGCTCAGTCCCAAGTGGATGTAACC
Hs_HeLa_primer	CCTCACCCCGAACCTGCAAGTGGATGTAACC
Hs_HeLa_primer	GGCCGAAGAGCACGAAACCCACGCGTGGATGTAACC
Hs_HeLa_primer	AGGCGGGCCAGAGGCAGCGGTGGATGTAACC
Hs_HeLa_primer	TCCATTCCCTGGAAATCTACTCGTGGATGGCCTT
Hs_HeLa_primer	TGTCGCTTTTCCATTCTTAAACGGGTGGATGGCCTT
Hs_HeLa_primer	CTCGATAAGCTCATGTTCCTGTGGATGGCCTT
Hs_HeLa_primer	AGATGTAATGGCTCCCAGGACGTGGATGGCCTT
Hs_HeLa_primer	CCAAAGCCTTTAGTGTATCTTCAACGTGGATGGCCTT
Hs_HeLa_primer	TCCATCCCAAACCGGTTTCGTGGATGGCCTT
Hs_HeLa_primer	TCTGGCCATTCATGCCGAACGTGGATGTTACA
Hs_HeLa_primer	AGGCAATTCACAGTTGGCGGTGGATGTTACA
Hs_HeLa_primer	GTCCGCACCGTTCTCAGGGGTGGATGTTACA
Hs_HeLa_primer	TGGCTGGCGCTTGAGTGTCGTGGATGTTACA
Hs_HeLa_primer	AGTCCTCCGTGTCGGGCTGGGTGGATGTTACA
Hs_HeLa_primer	AGGTGCCAGCTCCAGAAAGCGTGGATGTTACA
Hs_HeLa_primer	ATGACTCTGTTTTGTAGGCCGTGGATGCGATG
Hs_HeLa_primer	CCACCTCCTTCTGGCTTTTCGTGGATGCGATG
Hs_HeLa_primer	TCTTACCACTTGACCGAATGGTGGATGCGATG
Hs_HeLa_primer	TCTGTGGTTTGCGAATCTACGTGGATGCGATG
Hs_HeLa_primer	AGGGGAAGCCCTACTGCACGTGGATGCGATG
Hs_HeLa_primer	AGGAAGTGACCTCCTCGGCGTGGATGCGATG
Hs_HeLa_primer	TGCTGGCATCTTCTGAGCATGTGGATGAGGCA
Hs_HeLa_primer	ACAGTCTCAGCGAGGGACTTGTGGATGAGGCA
Hs_HeLa_primer	CAGCACATCGTGGGAGTTGGTGGATGAGGCA
Hs_HeLa_primer	GTTGCTGCAACGAAGTAGAAGTGGATGAGGCA
Hs_HeLa_primer	ATTCCTTTGCTTCGAAATGGGGTGGATGAGGCA
Hs_HeLa_primer	TCTGGGGTCTCTCCCTTGGTGGTGGATGAGGCA
Hs_HeLa_primer	TGCCAATCACATGGTCTCCTGTGGATGGAACC
Hs_HeLa_primer	GCGAGCACGCTCTAGCATTCGTGGATGGAACC
Hs_HeLa_primer	ACCCGGGAGCACCACCTGACCTGTGGATGGAACC
Hs_HeLa_primer	CTGCCACTGCCGGGCTCCTTGTGGTGGATGGAACC
Hs_HeLa_primer	CCTGCTGCCCGCGAGAGATTCAGGTGGATGGAACC
Hs_HeLa_primer	AAGGCCCGGACCGCATACAAGTGGATGGAACC
Hs_HeLa_primer	TCGAGGCCCAGGCGTACGGGTGGATGGGTCG
Hs_HeLa_primer	AGACCAAGTCCCACCATCTGGTGGATGGGTCG
Hs_HeLa_primer	AGTCCGCCAATATCACCGTGTGGATGGGTCG
Hs_HeLa_primer	AGGGGCTGTTGAGTTTTGCGTGGATGGGTCG
Hs_HeLa_primer	ACTGGAGGCCGATGGCGCGGTGGATGGGTCG
Hs_HeLa_primer	TCCAGGGCCGCAGAAAACAGTGGATGGGTCG
Hs_HeLa_primer	AGGACTCGATAGAATGGGGCCGTGGATGCGTCG
Hs_HeLa_primer	ATGGAGACCCACCTGAGATGACGTGGATGCGTCG
Hs_HeLa_primer	ACACAGCCAGCTTGTAACACAGTGGATGCGTCG
Hs_HeLa_primer	GGCAGCGCTTACGGACAGAGTGGATGCGTCG
Hs_HeLa_primer	ACAACAGGTGATTCGTACCTCGGTGGATGCGTCG
Hs_HeLa_primer	AGCGGGAGGAAGAGTGGATTGCTGTGGATGCGTCG
Hs_HeLa_primer	GCTGTCGCCTGAAAAGCCTGCGTGGATGCGAGG
Hs_HeLa_primer	GCTCCTGCATCTCTCCCACGTGGATGCGAGG
Hs_HeLa_primer	AGCTGCGGTAAAAGTCAGTGAGTGGATGCGAGG
Hs_HeLa_primer	ACTTCCTCCCGCTCATAAGTCAGTGGATGCGAGG
Hs_HeLa_primer	AGCCGTGTTGCACACCCAGGTGGATGCGAGG
Hs_HeLa_primer	GCCGCCTCTTCCCGGATGGGGTGGATGCGAGG
Hs_HeLa_primer	AGCTCCCTTTTGGCATCGTTAAGTGTGGATGGAGGG
Hs_HeLa_primer	TCTTCCCTTTCTAGGCGTTCTGGTGGATGGAGGG
Hs_HeLa_primer	ACACTGATCCATAGATTCGATGCGTGGATGGAGGG
Hs_HeLa_primer	GGGTCGTGATGGAGGTGGGGTGGATGGAGGG
Hs_HeLa_primer	AGTGCATAAATGAAACAATGTCCCGTGGATGGAGGG
Hs_HeLa_primer	AGGTGTGGACAGTGTACCTGTGGATGGAGGG
Hs_HeLa_primer	GCTTGGGCGACTTCTTGGCGTGGATGGTTAG
Hs_HeLa_primer	CCATCACCTTCTGCAATTCTGGTTTGTGGATGGTTAG
Hs_HeLa_primer	TCTTGCTCTTCTTGCAATTTCTGTGGATGGTTAG
Hs_HeLa_primer	ATGAGTTCAGGATTGTCATCTTCGTGGATGGTTAG
Hs_HeLa_primer	AGTGGCTCAAAGCACAAAAGTGGATGGTTAG
Hs_HeLa_primer	CTGCCCTTCATTTGGCGAAGTGGATGGTTAG
Hs_HeLa_primer	GGCAGTAGGCTGCGTTTCTTAGTCGTGGATGGCGAG
Hs_HeLa_primer	ACAACAGGAATCGCAGGAAGGTGTGGATGGCGAG
Hs_HeLa_primer	ATGACTGGGGTTTGGAGATTGGGTGGATGGCGAG
Hs_HeLa_primer	GTGCCGACAACAGCGTGGGGTGGATGGCGAG
Hs_HeLa_primer	AGGTACGGCAGGCTCGGACACAGTGGATGGCGAG
Hs_HeLa_primer	AGGGCTGGCACTCCCAGCCGTGGATGGCGAG
Hs_HeLa_primer	CTGGGGTGTAGTCAGCAGGGTGGATGTTGCT
Hs_HeLa_primer	GCAGAGTTGCTGGAGCATAACTGGTGGATGTTGCT
Hs_HeLa_primer	AGGGGTTCCTTGGGCCCTATATGTGTGGATGTTGCT
Hs_HeLa_primer	AGGTGGAAGGTGCCTTCAGTGGTGGATGTTGCT
Hs_HeLa_primer	AGAGGATGCTTGGTAAGTTCGGTTCGTGGATGTTGCT
Hs_HeLa_primer	AGGAGCTTGAGTCACACCATAGTGGATGTTGCT
Hs_HeLa_primer	AGGGCCCATGTAATGCTCTGTGGATGAAAGT
Hs_HeLa_primer	ATGTGTGGCATCCTGACGAGTGGATGAAAGT
Hs_HeLa_primer	AGTCCTCTTGGTTGTTGTTGTGGTGGATGAAAGT
Hs_HeLa_primer	AGGACAGATCTGTCTGGGTCGTGGATGAAAGT
Hs_HeLa_primer	GCAGGCTGGTTTAACTCCCTGTGGATGAAAGT
Hs_HeLa_primer	CTGGGGATAGTAGGCTTGTCTGTTGTGGATGAAAGT
Hs_HeLa_primer	GCCGGGTTGTGTCTGGAGTGTGGATGATATT
Hs_HeLa_primer	CCTCCAGAGCTTCTTGTCCCGTGGATGATATT
Hs_HeLa_primer	ATGGGTTTGAACAGCGCTTGTGGATGATATT
Hs_HeLa_primer	GTGTCGCTGTTCACATTGAACGTGGATGATATT
Hs_HeLa_primer	GCAGCAATCTCCGCATTGTGTGGATGATATT
Hs_HeLa_primer	TGCGGCCAGTCCGGGTTCTCCGTGGATGATATT
Hs_HeLa_primer	GCTTTGCCTCCGATGCTCTGTGGATGCTCGT
Hs_HeLa_primer	ACATCAATCACCGTGATCCCTTCGTGGATGCTCGT
Hs_HeLa_primer	ACGCCTGGATCCAGCCAACGTGGATGCTCGT
Hs_HeLa_primer	AGGCCCGGAAGTGGGGTGTGTGGATGCTCGT
Hs_HeLa_primer	ACCAGCGGCTGCCCGTACTGTGGATGCTCGT
Hs_HeLa_primer	TATTGGTGAGCTTGGCCACGTGTGGATGCTCGT
Hs_HeLa_primer	TCTGGACCAAATCGTGGTTTGAGTGGATGAACGG
Hs_HeLa_primer	GCTCCTTGGACTGTGGTTTTGTGGATGAACGG
Hs_HeLa_primer	CTGGGCATACAGGATTCGGAGTGGATGAACGG
Hs_HeLa_primer	GGTGATGACTGCAGTCTGGGTACGTGGATGAACGG
Hs_HeLa_primer	GCCGGGACCTGATACCAGCGTGGATGAACGG
Hs_HeLa_primer	AGAGCCAGGCGCCGTGACTCGGTGGATGAACGG
Hs_HeLa_primer	TCCAACAGGATATTAGCTCCGGTGGATGCTGCA
Hs_HeLa_primer	GCTGGTTGGCAAACATAGCTGTGGATGCTGCA
Hs_HeLa_primer	AGGCCAAACAATGCTGAATACGTGGATGCTGCA
Hs_HeLa_primer	TGGCAAAGATGAGGTTAGGGGTGGATGCTGCA
Hs_HeLa_primer	AGCAGAGTTCCCAGTTGCAGTGGATGCTGCA
Hs_HeLa_primer	TCTCCCAGATGCCCGTGGATATGTGGATGCTGCA
Hs_HeLa_primer	TCCTTTCACCTGGAGGACAGTGGATGCGCTT
Hs_HeLa_primer	GGTTCATCCCCATTGACTGTGGTGGATGCGCTT
Hs_HeLa_primer	TGGCAAAAGAAGAAGACAAAGCGTGGATGCGCTT
Hs_HeLa_primer	TGGTGTTGCTGGTGAGTGTGTGGATGCGCTT
Hs_HeLa_primer	GATGATTCCATGTTCACATTGTGGATGCGCTT
Hs_HeLa_primer	GCAGGCCTTCCAAGTTCTGGTGGATGCGCTT
Hs_HeLa_primer	CAGCCTCATCGGAGCGTAGGTGGATGCTAGG
Hs_HeLa_primer	ATCCCACTGGTACACCTTCCGTGGATGCTAGG
Hs_HeLa_primer	GGGTGGACTCCGAAGAAGGGTGGATGCTAGG
Hs_HeLa_primer	TTCCAGCGACGGTCATCGTCGTGGATGCTAGG
Hs_HeLa_primer	ACGTGGACGGATACTTTCCCGTGGATGCTAGG
Hs_HeLa_primer	AGTGTGGAGCCCGGAGATGTGGAGTGGATGCTAGG
Hs_HeLa_primer	GGGCACACACCAGGGGACCGTGGATGTAAGA
Hs_HeLa_primer	AGGGAGAGGTAGCGACGCACGTGGATGTAAGA
Hs_HeLa_primer	AGGTAGTTCAGTCGCCCAAAGGGTGGATGTAAGA
Hs_HeLa_primer	CCAGGATCCTCTCAAGGCAGTGGATGTAAGA
Hs_HeLa_primer	CTGGGGCAGGCCTCTCTGGGGTGGATGTAAGA
Hs_HeLa_primer	AGGAGCTGGTAGCCCATCAGGGTGGATGTAAGA
Hs_HeLa_primer	CGGCAAATCTGCCATCGGAGTGGATGACCAG
Hs_HeLa_primer	ATCGGACACATCGATGTTCACGGGTGGATGACCAG
Hs_HeLa_primer	TCCCCTGACGGGGTCAATTGTGGATGACCAG
Hs_HeLa_primer	CCCGTCAAGGAGTCAGTTGCGTGGATGACCAG
Hs_HeLa_primer	CCTTTCTCCCCTAAAACCCGAGTGGATGACCAG
Hs_HeLa_primer	AGGACTTCGACTTCCCGGCGGGTGGATGACCAG
Hs_HeLa_primer	AGAGCTCATTGAAGTTGCGCGTGGATGGTGAG
Hs_HeLa_primer	GTGGGGCCCTTTGTGGCCGGTGGATGGTGAG
Hs_HeLa_primer	AGGCTGAAGGATTTCAGCTCCAGCGTGGATGGTGAG
Hs_HeLa_primer	ACACTGGGCAGGCTGCTCGGGTGGATGGTGAG
Hs_HeLa_primer	AGGCCTGTGGGGACGGCGCGTGGATGGTGAG
Hs_HeLa_primer	ATGTTGGGGTCGCCCGTGATCTTGGGTGGATGGTGAG
Hs_HeLa_primer	GCACCTGCTGTTAACCTCCGTGGATGAGGAG
Hs_HeLa_primer	ACCCGGCTCTAACTCTGCAGTGGATGAGGAG
Hs_HeLa_primer	ACCATGTCAAGGACACGGACTGGGTGGATGAGGAG
Hs_HeLa_primer	TGGTGGTTCATAGGAGTTCTCTGGTGGATGAGGAG
Hs_HeLa_primer	ACTGTTTGCAAGGATCCTCTCTATAGTGGATGAGGAG
Hs_HeLa_primer	ACAGAGGCCTCCCAGCATAGTGGATGAGGAG
Hs_HeLa_primer	TGGAGATATGGCCTGTACAGGAGTGGATGCTTCA
Hs_HeLa_primer	GCCACCAAACAGCACTAGCAAGTGGATGCTTCA
Hs_HeLa_primer	ACTGCTCAAGGTCAAGGACCCGTGGATGCTTCA
Hs_HeLa_primer	ACTGAGAGCGGTACTCTCGGGTGTGGATGCTTCA
Hs_HeLa_primer	AGGACTGGGGCCAGAGATGTTCGGTGGATGCTTCA
Hs_HeLa_primer	GGCTGGGGAAAGGCTCCCTTGTGGATGCTTCA
Hs_HeLa_primer	CGCACGCCAAACGCCTCGAGTGGATGGACAA
Hs_HeLa_primer	GCAGCACATCCAGTAGGAACGGTGGATGGACAA
Hs_HeLa_primer	CGGCACTGTTTGCACGGATCAGTGGATGGACAA
Hs_HeLa_primer	ACGTGTCCAGGAGGACTCGAGTGGATGGACAA
Hs_HeLa_primer	ACCTTCTCCTTTGTATTCCCGGTGGATGGACAA
Hs_HeLa_primer	AGGGCAGGCTGATGGCTTGAGGGGTGGATGGACAA
Hs_HeLa_primer	AGTGTCTGTTGCACATGTTGATGTGGATGCAGAA
Hs_HeLa_primer	ATCCACAGCCTTCTCGTTTGGTGGATGCAGAA
Hs_HeLa_primer	AGTTGCTAAGACATGTCTGAGTCGTGGATGCAGAA
Hs_HeLa_primer	TGCAGGTGAATTACAGCGAATAGTGGATGCAGAA
Hs_HeLa_primer	TGTACCAGGCAGGGGACCTATTGTGGATGCAGAA
Hs_HeLa_primer	TGTAGCAGGCAGGATTGTAGTGGATGCAGAA
Hs_HeLa_primer	AGGATGTAGTCTCCAGGACTGGTGGATGAGTCA
Hs_HeLa_primer	TCCAGTGCAAAGCGTCCTGGTGGATGAGTCA
Hs_HeLa_primer	TGTGCCCATCCAGTCCATTCGTGGATGAGTCA
Hs_HeLa_primer	ACCCATTCCGTGTGCCCGGGTGGATGAGTCA
Hs_HeLa_primer	TCCTGTACTCTGGCAGAGGGTGGATGAGTCA
Hs_HeLa_primer	ACGCACTGCCCTGTGCTCAGTGGATGAGTCA
Hs_HeLa_primer	TGTGTAGCGGGGTGTTGTTGTGGATGAAATA
Hs_HeLa_primer	AGGTTGCTCTGTTGCATGTCCAGTGGATGAAATA
Hs_HeLa_primer	ACAGCAGCTTTCGTAAGATTCGTGGATGAAATA
Hs_HeLa_primer	GCGTACACGGCACCCCTGTGTGGATGAAATA
Hs_HeLa_primer	CGGTGGTGTTGACCTCCCTGTGGATGAAATA
Hs_HeLa_primer	AGCTTGCCATCACGGGCGGCGTGGATGAAATA
Hs_HeLa_primer	GGCTGACATAGCCAAGCAGATAGGTGGATGCTATC
Hs_HeLa_primer	ACCCGGTAATGTTCTAAGAGCAAGGTGGATGCTATC
Hs_HeLa_primer	TCGGTCGCAATCAGCATGAGTGGATGCTATC
Hs_HeLa_primer	CCTTCACGAGTTCTGGGATCGTGGATGCTATC
Hs_HeLa_primer	GTGCAATGCTGTGGCTCCAGTGGATGCTATC
Hs_HeLa_primer	AGCGGACGGTGCCAGTCTGGTGGATGCTATC
Hs_HeLa_primer	TCTGGCACAGGGTACTTGTTGGGTGGATGTATAC
Hs_HeLa_primer	TCATGCGAATGGTGCGGTAGGTGGATGTATAC
Hs_HeLa_primer	CCGGATACTCTCACAGTAGTGTGGATGTATAC
Hs_HeLa_primer	CCTTGGCGGCTCTTACTCAGCCTGTGGATGTATAC
Hs_HeLa_primer	AGCTGTGGCGGCTTGCCATCGTGGATGTATAC
Hs_HeLa_primer	TGCCTTCTTCTTAGTGGATCCCTGTGGATGTATAC
Hs_HeLa_primer	CCTCCTGCTCAGTAGCAGCGTGGATGTTCAC
Hs_HeLa_primer	AGCTCCAAGTCTCTCCACAGAACGTGGATGTTCAC
Hs_HeLa_primer	GGCCTGCTTTTCTGCTTAATCTGTGGATGTTCAC
Hs_HeLa_primer	AGCGCAGATTCCGGGCAACGTGGATGTTCAC
Hs_HeLa_primer	CTGGGTCCTCCACACACTCGGGGTGGATGTTCAC
Hs_HeLa_primer	TGGCTTGGTCTTTGGTGACAAACTTGTGGATGTTCAC
Hs_HeLa_primer	CCTGCCCCATAAGGCTTACATGTGGATGAATGT
Hs_HeLa_primer	GGCTGGGCATTCTGAAGGAGTGTGGATGAATGT
Hs_HeLa_primer	TCTTCTGCCATTCACTCAGGGTGGATGAATGT
Hs_HeLa_primer	GGGGTCCCCTTAAACCAGTAAAGATGTGGATGAATGT
Hs_HeLa_primer	AGACGCTCATCAACTGGATGTGCGTGGATGAATGT
Hs_HeLa_primer	TCTGTGCACGGTATGCATCTGCGTGGATGAATGT
Hs_HeLa_primer	AGGTAGCTCTCGGGCAACGGGGTGGATGATCGT
Hs_HeLa_primer	GCTGTGCACAGAAACATCAACGTGGATGATCGT
Hs_HeLa_primer	AGGCCCAGGCCACTTTGACAAAGTGGATGATCGT
Hs_HeLa_primer	ACCAGATGGCCGTGCCCACAAGTGGATGATCGT
Hs_HeLa_primer	GGGGAAAAGGCTTTCGGATACCAAGTGGATGATCGT
Hs_HeLa_primer	ATCTGGTACCCAGACTATGACAGAGTGGATGATCGT
Hs_HeLa_primer	GGCTGAAGAGGTTGCTTACGAGCGTGGATGCTTGG
Hs_HeLa_primer	GGCCGTACTTGGCCTTACAGGTGGATGCTTGG
Hs_HeLa_primer	AGCGGCTCGTTATACTTGTCCCACGTGGATGCTTGG
Hs_HeLa_primer	AGACAGGGCCTCGCCCTGAATCTGTGGATGCTTGG
Hs_HeLa_primer	TGCCTGGCTGACACGTGCCAGTGGATGCTTGG
Hs_HeLa_primer	CGCGCGGTCCGCTCGCGGAGTGGATGCTTGG
Hs_HeLa_primer	AGGGGCCCACAATCTTGGATGGTGGATGCACTA
Hs_HeLa_primer	CTCCCGCATTGCTCGTGTTGTGGATGCACTA
Hs_HeLa_primer	TGCAGGCTCAAAGGTGTGGGTGGATGCACTA
Hs_HeLa_primer	TGCTGGCGTCACCCTGTGACGTGGATGCACTA
Hs_HeLa_primer	GGATCCCCTCCATAAGTGACATGTGGATGCACTA
Hs_HeLa_primer	AGGTCCTTCTCGGTGGCCGGGTGGATGCACTA
Hs_HeLa_primer	ACAGGGTGTCCATCGTAGGTGTGGATGTCGCC
Hs_HeLa_primer	GTGGGCTTATTGGCGATGTTCCCGTGGATGTCGCC
Hs_HeLa_primer	GGGCCAACTTGAACTTCAAAGGGTGGATGTCGCC
Hs_HeLa_primer	TCTGTGGTCTCCCGGATACGGGTGGATGTCGCC
Hs_HeLa_primer	GCGGGGAAGTGTGGCACGAGTGGATGTCGCC
Hs_HeLa_primer	TGCCCACGAGACCACCTTCGAGGGTGGATGTCGCC
Hs_HeLa_primer	CCGCCTCTTTGGCACACATGTGGATGCGGCC
Hs_HeLa_primer	ACCTACAGGAGGTGGGAATGTGGATGCGGCC
Hs_HeLa_primer	AGCCTCAATCCTCACCCTCGTGGATGCGGCC
Hs_HeLa_primer	CTGGGATTCCCCTGCTACAACTGTGGATGCGGCC
Hs_HeLa_primer	CTCTGCGCAGGAAGCTCTCGTGGATGCGGCC
Hs_HeLa_primer	ATGCCTTGTAGAAAGCGCCATTGGTGGATGCGGCC
Hs_HeLa_primer	ACCTGGGACTCCCCGAGGGTGTGGATGTGGCT
Hs_HeLa_primer	GGGGCTGCGTGGCGATAGAGAGGTGGATGTGGCT
Hs_HeLa_primer	CCGCTCGGCCCCGGTGTACGTGGATGTGGCT
Hs_HeLa_primer	AGCGGCCCATCCCCGCGCTGTGGATGTGGCT
Hs_HeLa_primer	CCGCCCGGCGGCGACGTTCGTGGATGTGGCT
Hs_HeLa_primer	CCGGGACACGTCAGTATTTCGGTGGATGTGGCT
Hs_HeLa_primer	TCGGTCACACATGCTGGGCGACGTGGATGAGTCT
Hs_HeLa_primer	TCACATCACGCAAGGCTTGAGTGGATGAGTCT
Hs_HeLa_primer	CCGCAGCCGCCCATGTACGAGGTGGATGAGTCT
Hs_HeLa_primer	AGCCGTAGGTGTCCGGGAGGTGGATGAGTCT
Hs_HeLa_primer	GGGGCTGCTGCTTGATATAAGAGGCGTGGATGAGTCT
Hs_HeLa_primer	CGCTCCCTGCAAAAGACGGGTGGATGAGTCT
Hs_HeLa_primer	CGGCGCGGATGAACTCGCTGTGGATGACTGA
Hs_HeLa_primer	AGGGCGTAAGCGTTGCCGGGTGGATGACTGA
Hs_HeLa_primer	TCCGTTGGCCGAGTTGGCAGAGTGGATGACTGA
Hs_HeLa_primer	CCTCCACCCGGGACCTTTTGGTGGATGACTGA
Hs_HeLa_primer	TGGGAATACCGGTACTCTGGGTGGATGACTGA
Hs_HeLa_primer	ACTGATGGTGCCCGTCGGGGGTGGATGACTGA
Hs_HeLa_primer	GCGGATGCGTGTGTTGCCAACGTGGATGTCGCT
Hs_HeLa_primer	CTGGGATCTGGTGGACGACGTGAAGTGGATGTCGCT
Hs_HeLa_primer	TGTCGGGAGCCATCGTAATCGTGGATGTCGCT
Hs_HeLa_primer	GCTGGTGTTGACCTAGAGGGTGGATGTCGCT
Hs_HeLa_primer	CCGATGGTCACCGAGCGCTGTGGATGTCGCT
Hs_HeLa_primer	GGCTGCTCCGGCTGGTCACCGGTGGATGTCGCT
Hs_HeLa_primer	AGGCGCATCATCGTCCTGGGTGGATGACGAA
Hs_HeLa_primer	GTGCTGGCGTTAGAATTGGTGCGTGTGGATGACGAA
Hs_HeLa_primer	GGGTCCGACTGTGTCATCATGACGTGGATGACGAA
Hs_HeLa_primer	ACTAGTTGAGTACAAGGAGGAGCCGTGGATGACGAA
Hs_HeLa_primer	TCCCTCATTCTGGACCCGCGTGGATGACGAA
Hs_HeLa_primer	AGGGGCCACGTACAGGATCGCGTGGATGACGAA
Hs_HeLa_primer	TTGGGTCCATCGGCGCTGCTGCAGTGGATGCGGGG
Hs_HeLa_primer	GGCTGCAACCGCGGCGACGGTGGATGCGGGG
Hs_HeLa_primer	AGACTCCAAGCGGTGGTAAAGCGTGGATGCGGGG
Hs_HeLa_primer	TTTGCACAGCAATTGTAGCGTGGATGCGGGG
Hs_HeLa_primer	CTGGCGCATACATTTCTCCAGTGGATGCGGGG
Hs_HeLa_primer	AGGGCTAAGTGAGGTACAAGGTGGATGCGGGG
Hs_HeLa_primer	CCTTCTGATTCTTTCCGTCACAGGTGGATGTCCGG
Hs_HeLa_primer	AGAGCATCAACACAGAGTCCCGTGGATGTCCGG
Hs_HeLa_primer	GGAGCTCATCACGGTTGGAGTGGATGTCCGG
Hs_HeLa_primer	TGCTGCCTTTAGAGAACCAGCGTGGATGTCCGG
Hs_HeLa_primer	ATGGGTTGAGGCACTTGAGAGTGGATGTCCGG
Hs_HeLa_primer	AGGCCTCTTGTGAGGTTTGCATGTGGATGTCCGG
Hs_HeLa_primer	ATCCTTTTCCCAGTATGGCCGGTGGATGTTACT
Hs_HeLa_primer	GTGGGTGGAACTAAACCGAGGTTGTGGATGTTACT
Hs_HeLa_primer	TGTCCACTTCATCTTGTCCGTTGTAGTGGATGTTACT
Hs_HeLa_primer	AGGTCCCGAAATAAGCAGCCAGTGGATGTTACT
Hs_HeLa_primer	TGGTGAAGGGGTATCGCCAGTGGATGTTACT
Hs_HeLa_primer	CGGGCAATTCGTGACTGGCACGTGGATGTTACT
Hs_HeLa_primer	CCACCTCCTTCTTACCAACAGGCGTGGATGATTGA
Hs_HeLa_primer	ACGGTCTTAGCCTGAACTTCAGTGGATGATTGA
Hs_HeLa_primer	GTCCCCGAAGAAGCCTCTGGTGGATGATTGA
Hs_HeLa_primer	GGATCAGCTTGAAAGCAGATCGTGGATGATTGA
Hs_HeLa_primer	TGGCGAGAGGCTTGGGGCTTGGGTGGATGATTGA
Hs_HeLa_primer	CGCCGGTTCTCAAATAACAGCTGGGTGGATGATTGA
Hs_HeLa_primer	AGGAACAGTTCTGACCCCAGTGGATGGAAGA
Hs_HeLa_primer	TCTGTAACATCAGACAATGCCAGTGGATGGAAGA
Hs_HeLa_primer	CCGGGTGGAAGAAGCGCGCAGTGGATGGAAGA
Hs_HeLa_primer	CGGCAGCGGCCGAGAATCCAGTGGATGGAAGA
Hs_HeLa_primer	GGCGGGTAGTTGTCGCGCATGAAGCGTGGATGGAAGA
Hs_HeLa_primer	AGAGCTGTTCCCAATTCACCAACCAGTGGATGGAAGA
Hs_HeLa_primer	AGTCCGCGTACTCCTCCGACGTGGATGCGACT
Hs_HeLa_primer	CCCATCTGATTACCAAACCGGCCGTGGATGCGACT
Hs_HeLa_primer	TGGAGGAAGAAGATTACAGAGAGTGGATGCGACT
Hs_HeLa_primer	GATGGTGGAAGAAAGTCCAAGTGGATGCGACT
Hs_HeLa_primer	ACGTCACATCGCCCTGGGAGTGGATGCGACT
Hs_HeLa_primer	AGATAGTCCCCACGGCGCACGGTGGATGCGACT
Hs_HeLa_primer	GCCAGCTAAAAGAAGAGAGAGGTGGATGGTTGA
Hs_HeLa_primer	ACATCCGAGAAGTGTCACTAAGTGGATGGTTGA
Hs_HeLa_primer	GGCGCACACTGGTCAATTCGTGGATGGTTGA
Hs_HeLa_primer	ATCCTTCCTTCACTCCGCGGTGGATGGTTGA
Hs_HeLa_primer	AGGAAACCTGGTGTTCCCCAGTGGATGGTTGA
Hs_HeLa_primer	GCCTGGCCCTTCCCGTCGAGTGGATGGTTGA
Hs_HeLa_primer	ACTGGGAGACTTCTCATTCTCGTGTGGATGGATGG
Hs_HeLa_primer	CGGAGGTCACTGAGTCCCCGTGGATGGATGG
Hs_HeLa_primer	GGGTCAGGGAGGGGTACTTGTGGATGGATGG
Hs_HeLa_primer	CGCCGCATCTCTGTGACGCGTGGATGGATGG
Hs_HeLa_primer	CTGTGGACCACTTGAGCCCGCACACGTGGATGGATGG
Hs_HeLa_primer	AGCGCCCCGACGCGTGCCGGTGGATGGATGG
Hs_HeLa_primer	ATGTAATCCCACTTGAATACCAGTGGATGATATG
Hs_HeLa_primer	ACGTGTAGGGGTGCTGCTTCCGGGTGGATGATATG
Hs_HeLa_primer	ACGCTGGTGGCCGGCAGATCGTGGATGATATG
Hs_HeLa_primer	ACCCACAGGAAGGCGAAGCAGAGTGGATGATATG
Hs_HeLa_primer	AGTCACTTTGGCACACTGTGTGGATGATATG
Hs_HeLa_primer	GGGCAAAGGATTCGTCAGAGTGGATGATATG
Hs_HeLa_primer	ACGCCGTCATTGCACTCGATGAGTGGATGGGTGT
Hs_HeLa_primer	GTCTCCTCCGAGAGTGGGTGTGGATGGGTGT
Hs_HeLa_primer	TCTCCCAGCGCTCCATCACCGTGGATGGGTGT
Hs_HeLa_primer	CGCGGGCACCTGCGTCTCCGTGGATGGGTGT
Hs_HeLa_primer	CTCCCACAGGCCTTTCAAGGGGTGGATGGGTGT
Hs_HeLa_primer	CAGCCGCTGGAAGTAACAGTGTGGATGGGTGT
Hs_HeLa_primer	ACGAGGATTTTCCCTCAATCGTGGATGGATTG
Hs_HeLa_primer	CTCCCTCTTCAGAGCCAGTCGTGGATGGATTG
Hs_HeLa_primer	AGCGGCAACACAGCTTTTGGTGGATGGATTG
Hs_HeLa_primer	AGCCGATCCAAATTGATTCTCTGGTGGATGGATTG
Hs_HeLa_primer	TTGTTCTGGATTGACAACTGGTGGATGGATTG
Hs_HeLa_primer	TGGCATGTTGGCAACATTCAGCGTGGATGGATTG
Hs_HeLa_primer	TCACAGGGATGCAGGAACTGTGGATGGGTAT
Hs_HeLa_primer	ACAGGAGCATTGAAATAAGGGTGGATGGGTAT
Hs_HeLa_primer	CCACCACCTCTTGGAGGTCCGTGGATGGGTAT
Hs_HeLa_primer	AGTGGCAGCAGCTTATATGGTGGATGGGTAT
Hs_HeLa_primer	GCAGGTTAATGCAGAAGTCAGTGGATGGGTAT
Hs_HeLa_primer	CCAGGCACTGTACAAAACAGTGGATGGGTAT
Hs_HeLa_primer	CCCACATCTGCCTCGTGGGATAGTGGATGCACCG
Hs_HeLa_primer	ACGCCACTCTCGGACCAACTGTGGATGCACCG
Hs_HeLa_primer	CTTGGGTCAGGCTATCAGAGGTGGATGCACCG
Hs_HeLa_primer	TCTCCTCTGGACTGAAGTGCGTGGATGCACCG
[truncated: 9,838 more rows]

## Sheet: Supplementary Table 5-3
This table combines all the sequences of primer and padlock probes for hiPSC-CM 64-gene data collection
Pool name	Sequence
h_cardiomyocyte_3-part_primer	CCGGCCTGTGAAAGCTTTTGGTGTTTGCATGT
h_cardiomyocyte_3-part_primer	ACTTGTGGGAGGGTTCAACTCGAGGTGTTTGCATGT
h_cardiomyocyte_3-part_primer	AGCGCCATTGTCATCGGGTGTGTTTGCATGT
h_cardiomyocyte_3-part_primer	AGCAGCTGAACAGGAATCAAAGTGTTTGCATGT
h_cardiomyocyte_3-part_primer	GCTGCTGTCAGGAAAATACAGAGTGTTTGCATGT
h_cardiomyocyte_3-part_primer	AGCACCATCAGCCACTGGGGTGTTTGCATGT
h_cardiomyocyte_3-part_primer	TCAGAGAAGCATCACGATGGTGCTTGCATGT
h_cardiomyocyte_3-part_primer	ATGGTTGAGGCTCTTCTTATAGCGTGCTTGCATGT
h_cardiomyocyte_3-part_primer	TGTTAGGCTGGAATGGAAGGTGCTTGCATGT
h_cardiomyocyte_3-part_primer	CAGCTTGTAGATGAGGCGTGTGCTTGCATGT
h_cardiomyocyte_3-part_primer	CTGTCTGCATGGGATGACAGATGTGCTTGCATGT
h_cardiomyocyte_3-part_primer	AGCTCAGTAGAGTGGACTGGTGCTTGCATGT
h_cardiomyocyte_3-part_primer	GGAGCATGGCGTCAGCCGAGGTGGTTGCATGT
h_cardiomyocyte_3-part_primer	ATTGTGAGGTCGGAGACTTGTGGTTGCATGT
h_cardiomyocyte_3-part_primer	TGTGGAGGCATTTGGCCTCGTGGTTGCATGT
h_cardiomyocyte_3-part_primer	AGGCTCTTCAGCAAGAGTTTGGTGGTTGCATGT
h_cardiomyocyte_3-part_primer	GCAGCGTGGGGATGCGCTCGTGGTTGCATGT
h_cardiomyocyte_3-part_primer	TTCTTCACAGACTTGAGGTTGTGGTTGCATGT
h_cardiomyocyte_3-part_primer	CCGCTCAGTCTGCCTCTTCGTGATTGCATGT
h_cardiomyocyte_3-part_primer	GGCATGAACGACCTGGGCTGTGATTGCATGT
h_cardiomyocyte_3-part_primer	TCATCAAAGTCCACTCTCTCGTGATTGCATGT
h_cardiomyocyte_3-part_primer	TCCAGCGCCCGGTGACTTTAGCGTGATTGCATGT
h_cardiomyocyte_3-part_primer	CTTCTCTGCCTCCAAGTTATGTGATTGCATGT
h_cardiomyocyte_3-part_primer	TGGAGACTTTCTGGTTATCGGTGATTGCATGT
h_cardiomyocyte_3-part_primer	GGTGCAGGGCGAGGTTCCCTGTGTCTGCATGT
h_cardiomyocyte_3-part_primer	ACCTTGTCCACACGGGCGTGGTGTCTGCATGT
h_cardiomyocyte_3-part_primer	GGCGTGCGGCTCCGTGGCATAGTGTCTGCATGT
h_cardiomyocyte_3-part_primer	CGCAGGGTGGGCCGCTTAAGTGTCTGCATGT
h_cardiomyocyte_3-part_primer	CAGCGCCTGCATCATGGCAGTGTCTGCATGT
h_cardiomyocyte_3-part_primer	CCCTCCATTCCACTCAGTGCATCGGTGTCTGCATGT
h_cardiomyocyte_3-part_primer	TCTGCTCTTTGCCATAAGCCCAAGGTGCCTGCATGT
h_cardiomyocyte_3-part_primer	CCTCCGCCAGGATGTATGGGTGCCTGCATGT
h_cardiomyocyte_3-part_primer	ATCCATGGTGACAGTGCTGTGTGCCTGCATGT
h_cardiomyocyte_3-part_primer	AGGCAGGCTCTGAAATCCTGTGCCTGCATGT
h_cardiomyocyte_3-part_primer	GGCGCCTCAGACGCTCGTTAGTGCCTGCATGT
h_cardiomyocyte_3-part_primer	CGCGGATGGGCACGAGTTGCGTGCCTGCATGT
h_cardiomyocyte_3-part_primer	CCATGCGCAGATCCCGAACGTGGCTGCATGT
h_cardiomyocyte_3-part_primer	GGACCTTGGCGCTTGAGCAGTGGCTGCATGT
h_cardiomyocyte_3-part_primer	AGGGAGTGGAAGGGCGGCTTCAGCGTGGCTGCATGT
h_cardiomyocyte_3-part_primer	GGCTGTGTGGGCCAGGGACCAGAGTGGCTGCATGT
h_cardiomyocyte_3-part_primer	AGCAGCCGGCTCTCGTAGACGTGGCTGCATGT
h_cardiomyocyte_3-part_primer	CAGGCGGAAAGGCGCGGGCGTGGCTGCATGT
h_cardiomyocyte_3-part_primer	TCCTGGGCTCTGAGAATTGGTGACTGCATGT
h_cardiomyocyte_3-part_primer	GGCCGTGATCAGGTAGCGCCGTGACTGCATGT
h_cardiomyocyte_3-part_primer	GGGCGTCGATCTTACTGTCCACGTGACTGCATGT
h_cardiomyocyte_3-part_primer	ACTCACTCCAGCAAGGGAAGGTGACTGCATGT
h_cardiomyocyte_3-part_primer	AGCTGCCCTTCGTAGCCCTGTGACTGCATGT
h_cardiomyocyte_3-part_primer	AGCTGTTTCGAGGCCGAGCCGTGACTGCATGT
h_cardiomyocyte_3-part_primer	CTGCGTGGTCAGCATTTCCGTGTGTGCATGT
h_cardiomyocyte_3-part_primer	ATTGTGAGGAACACAGTAAAGTGTGTGTGCATGT
h_cardiomyocyte_3-part_primer	TGCCTTCAGGGTCAAACACGTGTGTGCATGT
h_cardiomyocyte_3-part_primer	ATGTCGTGACCAAATACACGACGTGTGTGCATGT
h_cardiomyocyte_3-part_primer	TCCAACTGTAGGATGTGCGGGTGTGTGCATGT
h_cardiomyocyte_3-part_primer	TGCTTTCTTAGGTGCCATGGGTGTGTGCATGT
h_cardiomyocyte_3-part_primer	CCTTTGCTTTTACCACTGTCCCCAGTGCGTGCATGT
h_cardiomyocyte_3-part_primer	CCTTCTCCTAGCTGCTCAGTAAGGTGCGTGCATGT
h_cardiomyocyte_3-part_primer	TGGCTCGCTGGGTGGTGAAGTGCGTGCATGT
h_cardiomyocyte_3-part_primer	TCCCTGCGTTCCACTATCTTCTTGAGTGCGTGCATGT
h_cardiomyocyte_3-part_primer	TGGTCATTAGCTTGTTGAGATTTTCGTGCGTGCATGT
h_cardiomyocyte_3-part_primer	CTCCCTCCCGGGACAAAATGTGCGTGCATGT
h_cardiomyocyte_3-part_primer	CTGTGCAGAGCTGACACAGTCTGAGTGGGTGCATGT
h_cardiomyocyte_3-part_primer	AGCTCATGGATAGTCTTTCCGCGTGGGTGCATGT
h_cardiomyocyte_3-part_primer	CGGTCACTGTCTTGCCATACTCGGTGGGTGCATGT
h_cardiomyocyte_3-part_primer	GACTTCTCTAGCGCCTCTTTGTGGGTGCATGT
h_cardiomyocyte_3-part_primer	CCGAGGGCCTGTTCATCCTCAGTGGGTGCATGT
h_cardiomyocyte_3-part_primer	CCTTTGCCCTTCTCAATAGGCGCGTGGGTGCATGT
h_cardiomyocyte_3-part_primer	TCTGGGCTTGTTCAAACATGTGAGTGCATGT
h_cardiomyocyte_3-part_primer	CTGTCCCATTGAGCTTCTCCGTGAGTGCATGT
h_cardiomyocyte_3-part_primer	TTCTCGTCTCCATGGGTGAGTGAGTGCATGT
h_cardiomyocyte_3-part_primer	CTGGTCGATACAGCTGAAGGCGTGAGTGCATGT
h_cardiomyocyte_3-part_primer	AGCTGCTTGAACTCATCCTTGTTCAGTGAGTGCATGT
h_cardiomyocyte_3-part_primer	ATCTGGTCGGCAGTGAAGTGTGTATGCATGT
h_cardiomyocyte_3-part_primer	ATGCAGCCATTGGCATCCTCGTGTATGCATGT
h_cardiomyocyte_3-part_primer	ACGTCTCAAAGTCCAGCATGTGTATGCATGT
h_cardiomyocyte_3-part_primer	GGGCCCGCAGTACATCCCCGTGTATGCATGT
h_cardiomyocyte_3-part_primer	CCAGTCGGGGTCCGGTCAAGTGTATGCATGT
h_cardiomyocyte_3-part_primer	CAGAGGAGTGATCTAAGAAGGTGTATGCATGT
h_cardiomyocyte_3-part_primer	ATTGTCAGCGTAGATGTGGTCGTGCATGCATGT
h_cardiomyocyte_3-part_primer	CTCCCGCATCCTTCAACTGGGTGCATGCATGT
h_cardiomyocyte_3-part_primer	GGTGCTGCAAGTCAATGAGGTGCATGCATGT
h_cardiomyocyte_3-part_primer	CCACAGGATTTTCGGAGCAGGGTGCATGCATGT
h_cardiomyocyte_3-part_primer	TTTGAGGCTCCAAGGATCACGTGCATGCATGT
h_cardiomyocyte_3-part_primer	ACATCTCCGTACCATGCCAGTGCATGCATGT
h_cardiomyocyte_3-part_primer	AGCGGAAGCAGGTGTCATGGTGGATGCATGT
h_cardiomyocyte_3-part_primer	TGTTGCACTTCACGCAATGCTGTGGATGCATGT
h_cardiomyocyte_3-part_primer	ACAGGTGTTGGCACAGAACTGTGGATGCATGT
h_cardiomyocyte_3-part_primer	AGGTCTCATTGGCCAAGGGGTGTGGATGCATGT
h_cardiomyocyte_3-part_primer	AGGTGAAGCAGTCTTTGTGCCAGGTGGATGCATGT
h_cardiomyocyte_3-part_primer	CGCTGCAACTCTTGCATGTCGTGGATGCATGT
h_cardiomyocyte_3-part_primer	CCGGTGTCGGTCTTTTGAATGAGCGTGAATGCATGT
h_cardiomyocyte_3-part_primer	ACTCTCGGAATCTGGAGTCTTGTGAATGCATGT
h_cardiomyocyte_3-part_primer	CGGGACGAGGTCGGTGTTCGTGAATGCATGT
h_cardiomyocyte_3-part_primer	ACGACCTTGACGCCGTCGGGGTGAATGCATGT
h_cardiomyocyte_3-part_primer	ACCGTGTCGGGCTTCAGGCGGTGAATGCATGT
h_cardiomyocyte_3-part_primer	AGGTCTTCCAGCGACGCGCGGGTGAATGCATGT
h_cardiomyocyte_3-part_primer	CTGGATCACTGAGGTAAAGGTCCAGTGTTCGCATGT
h_cardiomyocyte_3-part_primer	AGAGCTGTTCCCACACAGTAAGTGTTCGCATGT
h_cardiomyocyte_3-part_primer	AGGTCAGTAAACGGGTCCATGGTGTTCGCATGT
h_cardiomyocyte_3-part_primer	ATCTCCAAGGAGCTACGGGAGTGTTCGCATGT
h_cardiomyocyte_3-part_primer	ACGGGTGAGGCTGAGATGAGTGTTCGCATGT
h_cardiomyocyte_3-part_primer	ACCTTCCCTGGGGCCTGTGTGTGTTCGCATGT
h_cardiomyocyte_3-part_primer	TGGAGATGCGGGAGTTTTCCGTGCTCGCATGT
h_cardiomyocyte_3-part_primer	ATGTAGTTGCCCTTGCATTCCGTGCTCGCATGT
h_cardiomyocyte_3-part_primer	AGCGGAGGAAACCCCTCTTCGTGCTCGCATGT
h_cardiomyocyte_3-part_primer	GCGGGTGGAGACTCTCCGTGTGCTCGCATGT
h_cardiomyocyte_3-part_primer	TGGGAGCGTCAGTTGCCGAGTGCTCGCATGT
h_cardiomyocyte_3-part_primer	GCCAGCCTGCAGAGACAGCGCGTGCTCGCATGT
h_cardiomyocyte_3-part_primer	GGCATCCTGTGTGAACTCATAAACTGTGGTCGCATGT
h_cardiomyocyte_3-part_primer	GCTGGGTGAGAAGAAATCGGGGTGGTCGCATGT
h_cardiomyocyte_3-part_primer	CTGGCTGGGAGTGAACGGACGTGGTCGCATGT
h_cardiomyocyte_3-part_primer	CCACTGTCTGCTTTCAAGCAAGTGGTCGCATGT
h_cardiomyocyte_3-part_primer	GCTGACCCCAGACTTCCGCGTGGTCGCATGT
h_cardiomyocyte_3-part_primer	AGCGTGGGCACGCTTCTGCAGGGTGGTCGCATGT
h_cardiomyocyte_3-part_primer	ACTTGCCAGGCCTTGCATACGTGATCGCATGT
h_cardiomyocyte_3-part_primer	GGGAGCCCGGGATCATGTTGTGATCGCATGT
h_cardiomyocyte_3-part_primer	AAGCTGAAAATGTTGGACACGTGATCGCATGT
h_cardiomyocyte_3-part_primer	ACAGTGGCCATGTCTGCACTCAGGTGATCGCATGT
h_cardiomyocyte_3-part_primer	GGGTTTGCCTATCTGGTCGCGTGATCGCATGT
h_cardiomyocyte_3-part_primer	TGTCCTACCATCAACTATGGTCGGTGATCGCATGT
h_cardiomyocyte_3-part_primer	CGGCGAAGCTGTTGGTTCTCAGTGTCCGCATGT
h_cardiomyocyte_3-part_primer	AGCAGTGTTGGGCTCTTCCTGTGTCCGCATGT
h_cardiomyocyte_3-part_primer	ATGAACAGTGAGGGCTTCCCGTGTCCGCATGT
h_cardiomyocyte_3-part_primer	AAGTACTGCATGCGTCGAATGTGTCCGCATGT
h_cardiomyocyte_3-part_primer	TCTCTCCAGGAGTCACCCCGTGTCCGCATGT
h_cardiomyocyte_3-part_primer	ACTTGCTGCGGCAGCCGGCGTGTCCGCATGT
h_cardiomyocyte_3-part_primer	GCAGGTGATGATGCTGGCTCGTGCCCGCATGT
h_cardiomyocyte_3-part_primer	AGTTTGGTCTCAGTCCGTCGTGTGCCCGCATGT
h_cardiomyocyte_3-part_primer	ACAACATTGCTGGCTATGGAAGTGCCCGCATGT
h_cardiomyocyte_3-part_primer	CTGTGCAGGTATGCATTCGAAGTGCCCGCATGT
h_cardiomyocyte_3-part_primer	CCTCCGCCCACTCACGTTGAGTGCCCGCATGT
h_cardiomyocyte_3-part_primer	TGTCGTCCATGAGCCGCTCGTGCCCGCATGT
h_cardiomyocyte_3-part_primer	ATGACAGGACGAAAGCCAGGCGTGGCCGCATGT
h_cardiomyocyte_3-part_primer	CCACCAAGTGGCTTTTCCGAGTGGCCGCATGT
h_cardiomyocyte_3-part_primer	ACAGCAATTGGGCATTCATCCGTGGCCGCATGT
h_cardiomyocyte_3-part_primer	AGTCTCTGGCACTACAAAGGGGTGGCCGCATGT
h_cardiomyocyte_3-part_primer	CCTGCACTGTTGTCGGGTGGTGGCCGCATGT
h_cardiomyocyte_3-part_primer	TCTGAAGAGACGATGCTGTAGCGGTGGCCGCATGT
h_cardiomyocyte_3-part_primer	CCGGGCAGTCTTGTAGACCTGTGACCGCATGT
h_cardiomyocyte_3-part_primer	GGCTGAGACCTCCTCGGGGGTGACCGCATGT
h_cardiomyocyte_3-part_primer	CCACCACGATCCCTGTGCGGTGACCGCATGT
h_cardiomyocyte_3-part_primer	TCACTGTAGGGGTGGATAATGTGACCGCATGT
h_cardiomyocyte_3-part_primer	AGGCAGGGCTGGCTGAGACGTGACCGCATGT
h_cardiomyocyte_3-part_primer	CCTTGGCGTCTGCCCGGCAGTGACCGCATGT
h_cardiomyocyte_3-part_primer	GGGAACCGGTAAGTCAGCAAGTGTGCGCATGT
h_cardiomyocyte_3-part_primer	ACCAGGTTGCTGTTCCTCTCAGCGTGTGCGCATGT
h_cardiomyocyte_3-part_primer	GCTGTGCCAGCAGAGTGCCGTGTGCGCATGT
h_cardiomyocyte_3-part_primer	ACTTCTTCCCCAGTGGAGTTGATGTGTGCGCATGT
h_cardiomyocyte_3-part_primer	GGGATGAGTGAGAGGAAGCACGGCGTGTGCGCATGT
h_cardiomyocyte_3-part_primer	CGGCTGGTGTCCCGCTCACGTGTGCGCATGT
h_cardiomyocyte_3-part_primer	GGCTGCCTTGTGATCTGGGCGTGCGCGCATGT
h_cardiomyocyte_3-part_primer	ACGTGCAAACGGTCTATGCACGTGCGCGCATGT
h_cardiomyocyte_3-part_primer	ATGGGTGTGAAGGCAGCTTGCGTGCGCGCATGT
h_cardiomyocyte_3-part_primer	CCTGATCCGGTTGACAACCAGGTGCGCGCATGT
h_cardiomyocyte_3-part_primer	AGTCCAGCCCTGCCGGATTCGGTGCGCGCATGT
h_cardiomyocyte_3-part_primer	GCGTTTGGCGCTTCCCATGATTTCGGTGCGCGCATGT
h_cardiomyocyte_3-part_primer	CCATCCCTTCCACTAAATTACCCGTGGGCGCATGT
h_cardiomyocyte_3-part_primer	TGCTCCCTTGGATTTGCTAGTGGGCGCATGT
h_cardiomyocyte_3-part_primer	ATCATGGAAGCAACAGTAGAGTGGGCGCATGT
h_cardiomyocyte_3-part_primer	ACACGAGTCTCTTCTGACTGCATGTGGGCGCATGT
h_cardiomyocyte_3-part_primer	ACTTGATGGGTACTGTTGGTGGTGGGCGCATGT
h_cardiomyocyte_3-part_primer	GGTCCCCTTGAACTTCTATGGGTGGGCGCATGT
h_cardiomyocyte_3-part_primer	AGCCAACACCCTTGTCTTCTAGGGTGAGCGCATGT
h_cardiomyocyte_3-part_primer	GCATTGACATTGATCACACGGTCGTGAGCGCATGT
h_cardiomyocyte_3-part_primer	TCCTCCACGAAGTTGACAATCGTGAGCGCATGT
h_cardiomyocyte_3-part_primer	CCTTCCTGCCCCTGTACCCCGTGAGCGCATGT
h_cardiomyocyte_3-part_primer	AGCAGAAACTCCACGATGGTGGTGAGCGCATGT
h_cardiomyocyte_3-part_primer	GGGTCAGCTTCTTTGCCACCGTGAGCGCATGT
h_cardiomyocyte_3-part_primer	AGCTGTTACTAACACCACACACAGTGTACGCATGT
h_cardiomyocyte_3-part_primer	CCAACAGTAATGTCAGCTACAGGTGTGTACGCATGT
h_cardiomyocyte_3-part_primer	ATCCCGTTTTAAATCCAAAAGAAGGTGTACGCATGT
h_cardiomyocyte_3-part_primer	TCACACCACTGTAAGCAACTGTGTACGCATGT
h_cardiomyocyte_3-part_primer	TCTGCACAGCCTTAAGCGGTGAGTGTGTACGCATGT
h_cardiomyocyte_3-part_primer	ACAAGATTTGGCCACGCCGGTGTACGCATGT
h_cardiomyocyte_3-part_primer	CCAGCACGATGCCGGTGGTCGTGCACGCATGT
h_cardiomyocyte_3-part_primer	AGCGCGGTGATCTCTTTCTGGTGCACGCATGT
h_cardiomyocyte_3-part_primer	TCTCGTGAATGCCCGCCGAGTGCACGCATGT
h_cardiomyocyte_3-part_primer	CGCATGATGGCGTGCGGCAGTGCACGCATGT
h_cardiomyocyte_3-part_primer	TTCTGGGCGGGTAGCTACAAGTGCACGCATGT
h_cardiomyocyte_3-part_primer	ACGTTATAAACACTGTGTCAGTTGTGCACGCATGT
h_cardiomyocyte_3-part_primer	GGTCTGCGGGATGGAAGGGAGTGGACGCATGT
h_cardiomyocyte_3-part_primer	TCTCCTGCTCGTCGGTCATGTGGACGCATGT
h_cardiomyocyte_3-part_primer	TCGGGCTCGCCCTTGGGGAAGTGGACGCATGT
h_cardiomyocyte_3-part_primer	CGTCTTGATGTGCGTTCGCTGGTGGACGCATGT
h_cardiomyocyte_3-part_primer	TGTGTCTTGGAAATTTGGGTAGTGGACGCATGT
h_cardiomyocyte_3-part_primer	ATTGGCCACAAGTGGGTAAGTGGACGCATGT
h_cardiomyocyte_3-part_primer	ACAGCGACACGACAGTGAAGGGTGAACGCATGT
h_cardiomyocyte_3-part_primer	AGCAGTGCTAGCGCGATGGGTGAACGCATGT
h_cardiomyocyte_3-part_primer	GGACCACACAGTTGCTCCAGTGAACGCATGT
h_cardiomyocyte_3-part_primer	CCCGCCTTCTCGAAGATGCGTGAACGCATGT
h_cardiomyocyte_3-part_primer	AGGTCATGGGTCACGTCAGCTGTGAACGCATGT
h_cardiomyocyte_3-part_primer	ACAACCCGCCATGCCAGCGAGGTGAACGCATGT
h_cardiomyocyte_3-part_primer	TGTGTTGGCTACAAGTCCCATGTGTTGGCATGT
h_cardiomyocyte_3-part_primer	AGGTGCTAGCATATGACACACGTGTTGGCATGT
h_cardiomyocyte_3-part_primer	TGTAGTCTCCATACATGTCATTGAGTGTTGGCATGT
h_cardiomyocyte_3-part_primer	AGAAGCTGCAATCAAGCCACAGTGTTGGCATGT
h_cardiomyocyte_3-part_primer	CTGCCTGCCATGGCCAGTCGTGTTGGCATGT
h_cardiomyocyte_3-part_primer	GCCCTCCATCTGTGTCTTTCTGGGTGTTGGCATGT
h_cardiomyocyte_3-part_primer	GCTTCAATGAACTGTTCTCTCCAGGTGCTGGCATGT
h_cardiomyocyte_3-part_primer	ACAGAAGTCTCCTATCCGCTACCGTGCTGGCATGT
h_cardiomyocyte_3-part_primer	AGGTCTCCAATGAAAGCTGTCGTGCTGGCATGT
h_cardiomyocyte_3-part_primer	CTGGCACTGATGTTCCAAGTGCGTGCTGGCATGT
h_cardiomyocyte_3-part_primer	GCCAGCTCCAGTCATGAGGGTGCTGGCATGT
h_cardiomyocyte_3-part_primer	AGTCCGGGGCCCACCCAGCGTGCTGGCATGT
h_cardiomyocyte_3-part_primer	GCAGGAGGCACTTCTGAAGTTGTGGTGGTGGCATGT
h_cardiomyocyte_3-part_primer	AGGTACCGCGCAACTTCTGTGTGGTGGCATGT
h_cardiomyocyte_3-part_primer	TGGCATTCGGAGGGCTGAATCCGGTGGTGGCATGT
h_cardiomyocyte_3-part_primer	ATCACAGAGCTAGTACTTTGCCGTGGTGGCATGT
h_cardiomyocyte_3-part_primer	TGTTCTCGCTCCCCACGTCGTGGTGGCATGT
h_cardiomyocyte_3-part_primer	CCCGCTGGGTGGCGCAAGTGTGGTGGCATGT
h_cardiomyocyte_3-part_primer	AGCAGTTGAAAGCTGCTTGTTCAGTGATGGCATGT
h_cardiomyocyte_3-part_primer	ATGCTTGTCCCAGGAATGACGTGATGGCATGT
h_cardiomyocyte_3-part_primer	AGGGAGTTTCAAGATGTCATTGGTGATGGCATGT
h_cardiomyocyte_3-part_primer	CGCTGGGACATAAATCTTTGAGTGATGGCATGT
h_cardiomyocyte_3-part_primer	GGAGGAGCGGCTGTTGAGTTGTGATGGCATGT
h_cardiomyocyte_3-part_primer	AGGCAGCGTCAGCGCGGGGAAGTGATGGCATGT
h_cardiomyocyte_3-part_primer	AGGCCTCCCGGCGCTCACAGTGTCGGCATGT
h_cardiomyocyte_3-part_primer	CGGGCCGTGTGGACAGTGTGTGTCGGCATGT
h_cardiomyocyte_3-part_primer	AGCTTCTTCTGCCTAGAGCGTGTCGGCATGT
h_cardiomyocyte_3-part_primer	TCTGGCACATGATTGAGCATTTATTGTGTCGGCATGT
h_cardiomyocyte_3-part_primer	AGGGCGGGCACAGCGGAGCGTGTCGGCATGT
h_cardiomyocyte_3-part_primer	AGGGGCCGATGAGCAAAGAGTGCCGGCATGT
h_cardiomyocyte_3-part_primer	ATGGTGAAGCTGGATAATATCGAGTGCCGGCATGT
h_cardiomyocyte_3-part_primer	AGGTCTTCTTGCATCTTATCCACGTGCCGGCATGT
h_cardiomyocyte_3-part_primer	AGCCCTCATAGATGTCAGTAGGGTGCCGGCATGT
h_cardiomyocyte_3-part_primer	AGCTGCTTGAACTTTCTCCGCTGTGCCGGCATGT
h_cardiomyocyte_3-part_primer	CCGCCATCAAGGGCGACTTTGTGCCGGCATGT
h_cardiomyocyte_3-part_primer	CCCAGAAACCAAGCTCGGCCGTGGCGGCATGT
h_cardiomyocyte_3-part_primer	GCCACATAGAGGCTAGCCTTCAGTGGCGGCATGT
h_cardiomyocyte_3-part_primer	GGTTGGTGTTCCAGAACTTTGTGGCGGCATGT
h_cardiomyocyte_3-part_primer	TCGTCCTTGGTCCCATCAATGGGTGGCGGCATGT
h_cardiomyocyte_3-part_primer	CCCTGCTGGCTGAATAACCTTGGTGGCGGCATGT
h_cardiomyocyte_3-part_primer	TCGGTCCCTTTCGAGTGCTGTGGCGGCATGT
h_cardiomyocyte_3-part_primer	CCCCAGGAGTCTGCTCCTGACGTGACGGCATGT
h_cardiomyocyte_3-part_primer	AGGGTGGTCAGGAAGATTCGTGACGGCATGT
h_cardiomyocyte_3-part_primer	TGCTGGCCTTACTAAGACGTGTGACGGCATGT
h_cardiomyocyte_3-part_primer	TGGGGAAGGCGGTGACCTGGGTGACGGCATGT
h_cardiomyocyte_3-part_primer	GCGGATCAGGATGCTGCACACAGTGACGGCATGT
h_cardiomyocyte_3-part_primer	AGCTGGCACTTAGCCATGTGCGTGACGGCATGT
h_cardiomyocyte_3-part_primer	CTCATAGGTGCCTGTGTCCGTGTGGGCATGT
h_cardiomyocyte_3-part_primer	AGGTGTGAACTCAATCTTGATCTGTGTGGGCATGT
h_cardiomyocyte_3-part_primer	AAGTCCATCATCTTGGTATTGTGTGGGCATGT
h_cardiomyocyte_3-part_primer	ACTTCTCCACTTCGTCTTCTGTGTGTGGGCATGT
h_cardiomyocyte_3-part_primer	TGATCTTCATCTCACACTTGGTGTGGGCATGT
h_cardiomyocyte_3-part_primer	GGCCGCTGGTGTCAGCATCAGTGTGGGCATGT
h_cardiomyocyte_3-part_primer	AGTTACACCATCCCCAGAGTCGTGCGGGCATGT
h_cardiomyocyte_3-part_primer	CTAGGAGCCAGAGCAGTGAGTGCGGGCATGT
h_cardiomyocyte_3-part_primer	ATGGACGGGAAGACAGCGCGGTGCGGGCATGT
h_cardiomyocyte_3-part_primer	CTTTAATGTCACGGACAATTTGTGCGGGCATGT
h_cardiomyocyte_3-part_primer	GGAGTCCTTCTGACCCATACCCAGTGCGGGCATGT
h_cardiomyocyte_3-part_primer	AGGCTTCTGTCTCGCAAGTGTGCGGGCATGT
h_cardiomyocyte_3-part_primer	TGTGAGCCTCAAAGGTTGCGGGTGGGGGCATGT
h_cardiomyocyte_3-part_primer	AGCGCTGATCACTGGTTCTCTCAGTGGGGGCATGT
h_cardiomyocyte_3-part_primer	GCACTGACTTGGTCATTGCCGTGGGGGCATGT
h_cardiomyocyte_3-part_primer	TGCCTGAGTCTTACGCATGGTGGGGGCATGT
h_cardiomyocyte_3-part_primer	TGTACCAGTAAACCGTGGGTCTGTGGGGGCATGT
h_cardiomyocyte_3-part_primer	ACCTGACCGGAGATGGGGTCGGTGTGGGGGCATGT
h_cardiomyocyte_3-part_primer	GGTCATGTAGCGCTTGCCCAGTGAGGGCATGT
h_cardiomyocyte_3-part_primer	AGAGTGATGGGGTCTGACCAGTGAGGGCATGT
h_cardiomyocyte_3-part_primer	GGTGTCCATCAGGAGGAACTTGTGAGGGCATGT
h_cardiomyocyte_3-part_primer	AGGTCCCAAGCTGTTATCTGGTGAGGGCATGT
h_cardiomyocyte_3-part_primer	TCGCTGGCGCTGGCAAGCCGTGAGGGCATGT
h_cardiomyocyte_3-part_primer	TTGCAGCCCACCGGCAGTGTGTGAGGGCATGT
h_cardiomyocyte_3-part_primer	ACTGGTCTCAGATGCCGACCGGTGTAGGCATGT
h_cardiomyocyte_3-part_primer	ACGAGAAAACCTTCGTTCACAGGTGTAGGCATGT
h_cardiomyocyte_3-part_primer	ACCGGGAGAACTTTCGCTGGTGTAGGCATGT
h_cardiomyocyte_3-part_primer	TGGGCGTTGTGTGGTTATCGCTCGTGTAGGCATGT
h_cardiomyocyte_3-part_primer	TGCAGCCTGGGTAAGCACACGTGTAGGCATGT
h_cardiomyocyte_3-part_primer	GCTGGGCGTCCCGTCGAAGGTGTAGGCATGT
h_cardiomyocyte_3-part_primer	CCATTCCCAGTACCTTGGAGGTGCAGGCATGT
h_cardiomyocyte_3-part_primer	ACGGTTGTGAAGACAGTTTCTGGTGCAGGCATGT
h_cardiomyocyte_3-part_primer	ATCTCAGTGCCTATCTCATGGTGCAGGCATGT
h_cardiomyocyte_3-part_primer	ATGGGTCTGGTTAGTGGCGAAGGGTGCAGGCATGT
h_cardiomyocyte_3-part_primer	GCGCCTCCACCGAGAAAGCGGTGCAGGCATGT
h_cardiomyocyte_3-part_primer	GGGTGAGGCCTGAGCGGGCGTGCAGGCATGT
h_cardiomyocyte_3-part_primer	TCGTTGGAAGTCACAAATTCCTTGTGGAGGCATGT
h_cardiomyocyte_3-part_primer	GGTGGTTCCACATAAGCGGCGTGGAGGCATGT
h_cardiomyocyte_3-part_primer	CCACTTCTTTCAGGTCACTCGTGGAGGCATGT
h_cardiomyocyte_3-part_primer	ACCGGGTGAATGTACCCGTGTGGAGGCATGT
h_cardiomyocyte_3-part_primer	TCTGCAGCAGAGGAACCGGGTGGAGGCATGT
h_cardiomyocyte_3-part_primer	ACCCTGAAACCAAGAGGCCTCGTGGAGGCATGT
h_cardiomyocyte_3-part_primer	GGCGGATGCTCTAGGTGCCGTGAAGGCATGT
h_cardiomyocyte_3-part_primer	GAGCTGCGAAGACCTCTGAAGTGAAGGCATGT
h_cardiomyocyte_3-part_primer	ATGCTGTCAGAAAGATCAGGGACGTGAAGGCATGT
h_cardiomyocyte_3-part_primer	TGTAGCACCATCCGCCTTTCCGTGAAGGCATGT
h_cardiomyocyte_3-part_primer	GGCTCTTTGTCTGGCCTGTGCCGTGAAGGCATGT
h_cardiomyocyte_3-part_primer	GGCTCAGAGGACCGTGTAATGGCGTGAAGGCATGT
h_cardiomyocyte_3-part_primer	CCATCAAGGGAGCCTTCCGGTGTTAGCATGT
h_cardiomyocyte_3-part_primer	GCGTGGTTGGCTCTGTTGAAGTGTTAGCATGT
h_cardiomyocyte_3-part_primer	GGGACAGAACAGTTGACCCTCACGGTGTTAGCATGT
h_cardiomyocyte_3-part_primer	AGGGACAGCTTTCCGGACTGTGTTAGCATGT
h_cardiomyocyte_3-part_primer	ATAGGCAAAGTTCCACTGATCGAGTGTTAGCATGT
h_cardiomyocyte_3-part_primer	ACCACGATGCTGCTGACCTGTGTTAGCATGT
h_cardiomyocyte_3-part_primer	GGGCGGGGTTTGTCTCAATGGTGAGTGCTAGCATGT
h_cardiomyocyte_3-part_primer	AGATGACCACGGGTAGGAAGTGTGCTAGCATGT
h_cardiomyocyte_3-part_primer	GCCGACGACTCAGGCACGGGTGCTAGCATGT
h_cardiomyocyte_3-part_primer	CCCACACGGGTGTCTTCAGGTGCTAGCATGT
h_cardiomyocyte_3-part_primer	GCGGGAGGGCTCATGTATCGGAGGTGCTAGCATGT
h_cardiomyocyte_3-part_primer	CCTGGGCATCTCGCGCTTCGTGCTAGCATGT
h_cardiomyocyte_3-part_primer	GCAGTGCACCACAAAGACACGCTGTGGTAGCATGT
h_cardiomyocyte_3-part_primer	ATCGGAGTGATATCCGGACTGGTAGTGGTAGCATGT
h_cardiomyocyte_3-part_primer	GGGGTGGGTAACCAAGGTACTGTGGTAGCATGT
h_cardiomyocyte_3-part_primer	GGAGGAATGGCATAGACCGTACATGGTGGTAGCATGT
h_cardiomyocyte_3-part_primer	TGGGCTGTGCTACCGGTTTGTGGTAGCATGT
h_cardiomyocyte_3-part_primer	TCGTGGGTGCCACACGCTCTAGGTGGTAGCATGT
h_cardiomyocyte_3-part_primer	GGGCAGTTCTTGGTCTCGTCAGTGATAGCATGT
h_cardiomyocyte_3-part_primer	ACACGTCTCGGTCATGGTACCTGGTGATAGCATGT
h_cardiomyocyte_3-part_primer	ATCCATCGGTCATGCTCTCGCGTGATAGCATGT
h_cardiomyocyte_3-part_primer	ACTCTTCCAGTCAGAGTGGCGTGATAGCATGT
h_cardiomyocyte_3-part_primer	CCCTTGGGTCCCTCGACGCGTGATAGCATGT
h_cardiomyocyte_3-part_primer	ACCAGCGGGACCCTTGGGAGTGATAGCATGT
h_cardiomyocyte_3-part_primer	GCAAGCAGCAACAAAGTCCGTGTCAGCATGT
h_cardiomyocyte_3-part_primer	GGCTGTCCCTTCAATCCATCCGTGTCAGCATGT
h_cardiomyocyte_3-part_primer	AGCACCACCGATGTCCAAAGTGTCAGCATGT
h_cardiomyocyte_3-part_primer	GGCGCATGAAGGCAAGTTGGTGTCAGCATGT
h_cardiomyocyte_3-part_primer	TGGGCCCGGATACAGGTTTGTGTCAGCATGT
h_cardiomyocyte_3-part_primer	ACGGGGCCGGAGAGGCCTGGTGTCAGCATGT
h_cardiomyocyte_3-part_primer	AGGATTGCCGTAGCTAAACTGAAAGTGCCAGCATGT
h_cardiomyocyte_3-part_primer	CCAGACATCTCTATCCGCATAGGGTGCCAGCATGT
h_cardiomyocyte_3-part_primer	TTCGCCTTTACCACCAGGAGTGCCAGCATGT
h_cardiomyocyte_3-part_primer	ACGGATCCTGAGTCACAGAGTGCCAGCATGT
h_cardiomyocyte_3-part_primer	CCTGGTGGTCCAATGGGACGTGCCAGCATGT
h_cardiomyocyte_3-part_primer	ACCCCGTGCTCCAGTGATCCCGTGCCAGCATGT
h_cardiomyocyte_3-part_primer	TCGGAAGCCACTTTGTCTCCGTGGCAGCATGT
h_cardiomyocyte_3-part_primer	AGACTCTGAGCTGTTTGCCTCGTGGCAGCATGT
h_cardiomyocyte_3-part_primer	TGGTGCCCAAAATCTGTTGAAGGGTGGCAGCATGT
h_cardiomyocyte_3-part_primer	AGCAGATGCCAAGCCTAATTGGTGGCAGCATGT
h_cardiomyocyte_3-part_primer	AGGCGTCAGAATAGCGCTGCGGTGGCAGCATGT
h_cardiomyocyte_3-part_primer	TGGTGGGAGCAAAGAGTGTGAAGTGTGGCAGCATGT
h_cardiomyocyte_3-part_primer	CCCATGGCTCGTGTAGGACGCGTGACAGCATGT
h_cardiomyocyte_3-part_primer	GCAGGCACACTGATACTTCCCTGTGACAGCATGT
h_cardiomyocyte_3-part_primer	GCGCCCGTTTGTCAGAGCTGTGACAGCATGT
h_cardiomyocyte_3-part_primer	TCCACTGGTGGTCGAGGGAGTGACAGCATGT
h_cardiomyocyte_3-part_primer	AGTGCCCTTGGCCTATGCGGTGACAGCATGT
h_cardiomyocyte_3-part_primer	TCCCGTCAGCACTGGGCACGGTGACAGCATGT
h_cardiomyocyte_3-part_primer	TGCCTCCTGTCACTCCTTGGTGTGAGCATGT
h_cardiomyocyte_3-part_primer	AGGGAGGTAAGTCTGCCTCGTGTGAGCATGT
h_cardiomyocyte_3-part_primer	AGGCCAGACACACCATCGGGTGTGAGCATGT
h_cardiomyocyte_3-part_primer	GGAGCAAATTCTGGGAGTTTTCGTGTGTGAGCATGT
h_cardiomyocyte_3-part_primer	ATCCAGCACCTGTTTCCCATGACGTGTGAGCATGT
h_cardiomyocyte_3-part_primer	AGACACCAAGCCATCTAGCCAGGTGTGAGCATGT
h_cardiomyocyte_3-part_primer	ACCAGAGGGAGTGAATCCAGATTAGGTGCGAGCATGT
h_cardiomyocyte_3-part_primer	AAGGTCAAGACGTGCCAGAGTGCGAGCATGT
h_cardiomyocyte_3-part_primer	TTGGTGCGGGTGTTCTTGAAGTGCGAGCATGT
h_cardiomyocyte_3-part_primer	AGGCGGCCAATAGTGTCTTGTGCGAGCATGT
h_cardiomyocyte_3-part_primer	GGCAGCCACACTTTCATATTGGTGCGAGCATGT
h_cardiomyocyte_3-part_primer	GGCTGTAGGTGCGGGTGGACGGTGCGAGCATGT
h_cardiomyocyte_3-part_primer	GCACGGGGTTGTTGAAGAGGCTGGTGGGAGCATGT
h_cardiomyocyte_3-part_primer	AGGGTGAAGTCCCAGAAGCCGTGGGAGCATGT
h_cardiomyocyte_3-part_primer	ATGGGACAGAAGTCGTTGACGTGGGAGCATGT
h_cardiomyocyte_3-part_primer	CCTAGGCCCAGCCTGTACAGTGGGAGCATGT
h_cardiomyocyte_3-part_primer	GGGCACCTTGCGGATGCGGTTGTGGGAGCATGT
h_cardiomyocyte_3-part_primer	AGTCCGGGTCCAGGACGCCCGTGGGAGCATGT
h_cardiomyocyte_3-part_primer	TGAAGGTAGACAACCCAAATGTGAGAGCATGT
h_cardiomyocyte_3-part_primer	GGGCACACTGGGCCTAGGGGTGAGAGCATGT
h_cardiomyocyte_3-part_primer	ACTTCTGGGCCTATCCCAGGTGAGAGCATGT
h_cardiomyocyte_3-part_primer	AGTCAAATAAGCCTCTCTGTGTGAGAGCATGT
h_cardiomyocyte_3-part_primer	TGGACAAGGAAATGAGTCAGTGAGAGCATGT
h_cardiomyocyte_3-part_primer	ACCAAATCTTGCTCTTGAACTATTAGTGAGAGCATGT
h_cardiomyocyte_3-part_primer	CCCTCCACGGTACTCCTGTCGTGTAAGCATGT
h_cardiomyocyte_3-part_primer	CCGCACCTCTACAACAAAATGTTTGTGTAAGCATGT
h_cardiomyocyte_3-part_primer	AGTGAAGGTCCCATTAAAGCCCTGTGTGTAAGCATGT
h_cardiomyocyte_3-part_primer	ACCCCAAGACCCGACCAAGGTGTAAGCATGT
h_cardiomyocyte_3-part_primer	AGCCCTGTGAGAAGACAGCCTGTGTAAGCATGT
h_cardiomyocyte_3-part_primer	AGCAGCCACCGTGAGTTCAGAACGTGTAAGCATGT
h_cardiomyocyte_3-part_primer	ATGCATGTCCATTCCCCACGACGTGCAAGCATGT
h_cardiomyocyte_3-part_primer	AGTTGTGCTGCACCAAAGATGTCCGTGCAAGCATGT
h_cardiomyocyte_3-part_primer	ACCCAAACTTCTGGTCGGCAGTGCAAGCATGT
h_cardiomyocyte_3-part_primer	GGCTTCTCCCACGTTTCTCCGTGCAAGCATGT
h_cardiomyocyte_3-part_primer	CTCTGAATCCTGGCATTGGTCGTGCAAGCATGT
h_cardiomyocyte_3-part_primer	TGGCAGCTGACTCCGTTGCGTGCAAGCATGT
h_cardiomyocyte_3-part_primer	GGTGTCTCGAAGGTACTCCAAGTGGAAGCATGT
h_cardiomyocyte_3-part_primer	GCATGCTGTTGAGAACAGTGAGCGTGGAAGCATGT
h_cardiomyocyte_3-part_primer	AGGCATCGCCAACATGACGGTGGAAGCATGT
h_cardiomyocyte_3-part_primer	ACCACAGGAACACCTTGACGTGGAAGCATGT
h_cardiomyocyte_3-part_primer	ACCCCTCCAGTGAATATCCAGTGGAAGCATGT
h_cardiomyocyte_3-part_primer	ACTCCCATCACAGACAACCACGTGGAAGCATGT
h_cardiomyocyte_3-part_primer	ACTGGTCTTTGAAGACGTCCGTGAAAGCATGT
h_cardiomyocyte_3-part_primer	GTCATCCACGGCCTCTGTCGTGAAAGCATGT
h_cardiomyocyte_3-part_primer	TCTGAGACAGAGAGGAAGTCAGTGAAAGCATGT
h_cardiomyocyte_3-part_primer	GTATTTGGTTGAGGCCACATGTGAAAGCATGT
h_cardiomyocyte_3-part_primer	TCATCTTCCAAGACACAACAGTGAAAGCATGT
h_cardiomyocyte_3-part_primer	AGCCACAGCACGAGCTAATTTGTGTGAAAGCATGT
h_cardiomyocyte_3-part_pad	/5Phos/AAGATAACATGCAAACTACGTCACGTCCTCATCCTGCATTACGCAAACATACACTA
h_cardiomyocyte_3-part_pad	/5Phos/AAGATAACATGCAAACTAAAACAGCGGGCGTTCAGGCATTACGCAAACATACACTA
h_cardiomyocyte_3-part_pad	/5Phos/AAGATAACATGCAAACTAGGGGATTCAAAGATTGCACAATCCAATTACGCAAACATACACTA
h_cardiomyocyte_3-part_pad	/5Phos/AAGATAACATGCAAACTACTCGGGAAATCCAAGGGCTATTACGCAAACATACACTA
h_cardiomyocyte_3-part_pad	/5Phos/AAGATAACATGCAAACTAACTTCCCCGACGTTGGACGATTACGCAAACATACACTA
h_cardiomyocyte_3-part_pad	/5Phos/AAGATAACATGCAAACTAACGTTCAGCGGTGTGATCTGGATTACGCAAACATACACTA
h_cardiomyocyte_3-part_pad	/5Phos/AAGATAACATGCAAGCTATACAGATCAGCAAGAGACATATTACGCAAGCATACACTA
h_cardiomyocyte_3-part_pad	/5Phos/AAGATAACATGCAAGCTAAGCGAGTGAGGTATTGGACTATTACGCAAGCATACACTA
h_cardiomyocyte_3-part_pad	/5Phos/AAGATAACATGCAAGCTACAACCTGCAAAATCATTCTGATTACGCAAGCATACACTA
h_cardiomyocyte_3-part_pad	/5Phos/AAGATAACATGCAAGCTAACTTAAGAAATCTCTGCCCTTATTACGCAAGCATACACTA
h_cardiomyocyte_3-part_pad	/5Phos/AAGATAACATGCAAGCTATAAGCTGATGTGGCAAGCTGCATTACGCAAGCATACACTA
h_cardiomyocyte_3-part_pad	/5Phos/AAGATAACATGCAAGCTAAAATAGATGCTTACCATTTGGTATTACGCAAGCATACACTA
h_cardiomyocyte_3-part_pad	/5Phos/AAGATAACATGCAACCTACACGGACTCGACGCAGGGGATTACGCAACCATACACTA
h_cardiomyocyte_3-part_pad	/5Phos/AAGATAACATGCAACCTAGCGGCATCAAACATCTTCTTATTACGCAACCATACACTA
h_cardiomyocyte_3-part_pad	/5Phos/AAGATAACATGCAACCTATGTCGTATCGCTCCTCATCCAATTACGCAACCATACACTA
h_cardiomyocyte_3-part_pad	/5Phos/AAGATAACATGCAACCTAGGAGGCAGTGATCTTGGGTATTACGCAACCATACACTA
h_cardiomyocyte_3-part_pad	/5Phos/AAGATAACATGCAACCTAGCCAGGTAGCGCACCTTCTCATTACGCAACCATACACTA
h_cardiomyocyte_3-part_pad	/5Phos/AAGATAACATGCAACCTAGCCCGCAGATCCATGGACAATTACGCAACCATACACTA
h_cardiomyocyte_3-part_pad	/5Phos/AAGATAACATGCAATCTACACTTTTCCGCTCTGTCTTCTATTACGCAATCATACACTA
h_cardiomyocyte_3-part_pad	/5Phos/AAGATAACATGCAATCTATGGTTTGGACTCCTCCATTGGATTACGCAATCATACACTA
h_cardiomyocyte_3-part_pad	/5Phos/AAGATAACATGCAATCTACCATCGGGGATCTTGGGAGATTACGCAATCATACACTA
h_cardiomyocyte_3-part_pad	/5Phos/AAGATAACATGCAATCTATCCCGCGGGTCTTGGAGACTATTACGCAATCATACACTA
h_cardiomyocyte_3-part_pad	/5Phos/AAGATAACATGCAATCTAGATGCTCTGCCACAGCTCCTATTACGCAATCATACACTA
h_cardiomyocyte_3-part_pad	/5Phos/AAGATAACATGCAATCTAGATCCTGTTTCGGAGAACATATTACGCAATCATACACTA
h_cardiomyocyte_3-part_pad	/5Phos/AAGATAACATGCAGACTAGCCGCATCGCTGCTCCCATATTACGCAGACATACACTA
h_cardiomyocyte_3-part_pad	/5Phos/AAGATAACATGCAGACTAGCTGTCGGCACAAGTCCTGCAGATTACGCAGACATACACTA
h_cardiomyocyte_3-part_pad	/5Phos/AAGATAACATGCAGACTACGCGGTAGTTGGAGGAGCGGCGTATTACGCAGACATACACTA
h_cardiomyocyte_3-part_pad	/5Phos/AAGATAACATGCAGACTATTGCCTCGAAGGTCAAAGATCTATTACGCAGACATACACTA
h_cardiomyocyte_3-part_pad	/5Phos/AAGATAACATGCAGACTACTGCAGAGATCCTCACTCTCATTACGCAGACATACACTA
h_cardiomyocyte_3-part_pad	/5Phos/AAGATAACATGCAGACTAGTTCTTGCGCCAGTCTCCCAATTACGCAGACATACACTA
h_cardiomyocyte_3-part_pad	/5Phos/AAGATAACATGCAGGCTATCGTGCGTTGAGGCCTTCTGATTACGCAGGCATACACTA
h_cardiomyocyte_3-part_pad	/5Phos/AAGATAACATGCAGGCTATTATCAGAAGCCAGGATCCGGATTACGCAGGCATACACTA
h_cardiomyocyte_3-part_pad	/5Phos/AAGATAACATGCAGGCTACGGGTTGCTTGAGCTGATTATTACGCAGGCATACACTA
h_cardiomyocyte_3-part_pad	/5Phos/AAGATAACATGCAGGCTAATGATCCATCAGGCCATTCTATTACGCAGGCATACACTA
h_cardiomyocyte_3-part_pad	/5Phos/AAGATAACATGCAGGCTACATGCTGGCGAGCCAGCTCATTACGCAGGCATACACTA
h_cardiomyocyte_3-part_pad	/5Phos/AAGATAACATGCAGGCTACACCTTGTCCCACTTGGTCCGGATTACGCAGGCATACACTA
h_cardiomyocyte_3-part_pad	/5Phos/AAGATAACATGCAGCCTATCCTTGGAATCAAAGCTGTTCAGCGATTACGCAGCCATACACTA
h_cardiomyocyte_3-part_pad	/5Phos/AAGATAACATGCAGCCTACACGACGGAAACTCAGTCTGGCATTACGCAGCCATACACTA
h_cardiomyocyte_3-part_pad	/5Phos/AAGATAACATGCAGCCTAGCACGCCGGCGGCTCTGCTTATTACGCAGCCATACACTA
h_cardiomyocyte_3-part_pad	/5Phos/AAGATAACATGCAGCCTACGCGGCTTAGCCTCCAGGCCTATTACGCAGCCATACACTA
h_cardiomyocyte_3-part_pad	/5Phos/AAGATAACATGCAGCCTAGGGCAGTAGACCGGCGCCTATTACGCAGCCATACACTA
h_cardiomyocyte_3-part_pad	/5Phos/AAGATAACATGCAGCCTAAGGGGTGCAGTCAGCACGTTATTACGCAGCCATACACTA
h_cardiomyocyte_3-part_pad	/5Phos/AAGATAACATGCAGTCTACTGGGTTCATTATCTGTGGCTATTACGCAGTCATACACTA
h_cardiomyocyte_3-part_pad	/5Phos/AAGATAACATGCAGTCTATCATAAGGAGCCGTGAAGACCCCGATTACGCAGTCATACACTA
h_cardiomyocyte_3-part_pad	/5Phos/AAGATAACATGCAGTCTAAGGCTTGGTAGAGTTCGTTGGTATTACGCAGTCATACACTA
h_cardiomyocyte_3-part_pad	/5Phos/AAGATAACATGCAGTCTATGGAGGTCAAGAACCGTCCTATTACGCAGTCATACACTA
h_cardiomyocyte_3-part_pad	/5Phos/AAGATAACATGCAGTCTACACTTTTCCATCCAGCTCTTATTACGCAGTCATACACTA
h_cardiomyocyte_3-part_pad	/5Phos/AAGATAACATGCAGTCTAGCGTGGGGCGGAGGGTCTTATTACGCAGTCATACACTA
h_cardiomyocyte_3-part_pad	/5Phos/AAGATAACATGCACACTAAACGTAATCAGCCTTCAGCACCATTACGCACACATACACTA
h_cardiomyocyte_3-part_pad	/5Phos/AAGATAACATGCACACTAATTGGACCCGGAGCCTCCTATTACGCACACATACACTA
h_cardiomyocyte_3-part_pad	/5Phos/AAGATAACATGCACACTATGAATGCGTTGAGAATGGTTTATTACGCACACATACACTA
h_cardiomyocyte_3-part_pad	/5Phos/AAGATAACATGCACACTACCTGTTTATTGGAACATGGCCTATTACGCACACATACACTA
h_cardiomyocyte_3-part_pad	/5Phos/AAGATAACATGCACACTAACGAAGTACCCATAGCCACCCATTACGCACACATACACTA
h_cardiomyocyte_3-part_pad	/5Phos/AAGATAACATGCACACTAGGAAAGGACCCAGCACTGCATTACGCACACATACACTA
h_cardiomyocyte_3-part_pad	/5Phos/AAGATAACATGCACGCTAATCGGCAGTTGCGTAGGAGGATTACGCACGCATACACTA
h_cardiomyocyte_3-part_pad	/5Phos/AAGATAACATGCACGCTACCGAGATTTCCTCCTGAAGGTATTACGCACGCATACACTA
h_cardiomyocyte_3-part_pad	/5Phos/AAGATAACATGCACGCTATCATTGAGGGAGCGTTGGGCATTACGCACGCATACACTA
h_cardiomyocyte_3-part_pad	/5Phos/AAGATAACATGCACGCTATCAATGCGCATGAGCTGGCATTACGCACGCATACACTA
h_cardiomyocyte_3-part_pad	/5Phos/AAGATAACATGCACGCTAGGTGGAGAGCCGACACCGTATTACGCACGCATACACTA
h_cardiomyocyte_3-part_pad	/5Phos/AAGATAACATGCACGCTATGGCTTTGACAAACTCTTCCTATTACGCACGCATACACTA
h_cardiomyocyte_3-part_pad	/5Phos/AAGATAACATGCACCCTAGGACGAGCCTTTCTTGGCCTATTACGCACCCATACACTA
h_cardiomyocyte_3-part_pad	/5Phos/AAGATAACATGCACCCTAGAACCCAACTGCTCAGTCAAGTATTACGCACCCATACACTA
h_cardiomyocyte_3-part_pad	/5Phos/AAGATAACATGCACCCTACTCGGCAGTGACTTTGCCAATTACGCACCCATACACTA
h_cardiomyocyte_3-part_pad	/5Phos/AAGATAACATGCACCCTAAGGCGTGTGAACTCCTCCTATTACGCACCCATACACTA
h_cardiomyocyte_3-part_pad	/5Phos/AAGATAACATGCACCCTACCTTGCGTTGAGAGCATTCAGCTATTACGCACCCATACACTA
h_cardiomyocyte_3-part_pad	/5Phos/AAGATAACATGCACCCTACAGCCCCAGCATAGTTGGCATTACGCACCCATACACTA
h_cardiomyocyte_3-part_pad	/5Phos/AAGATAACATGCACTCTAGAAAAGACGTTGGAAGAACCAATTACGCACTCATACACTA
h_cardiomyocyte_3-part_pad	/5Phos/AAGATAACATGCACTCTACAAAGAGCGTGAGGAAGACATTACGCACTCATACACTA
h_cardiomyocyte_3-part_pad	/5Phos/AAGATAACATGCACTCTAGATGTAGCACAGTGACTTGTATTACGCACTCATACACTA
h_cardiomyocyte_3-part_pad	/5Phos/AAGATAACATGCACTCTACTTTGAACTCCTGTATCTGGGCTATTACGCACTCATACACTA
h_cardiomyocyte_3-part_pad	/5Phos/AAGATAACATGCACTCTAACCCCTTTGCCGCTGGGGTATTACGCACTCATACACTA
h_cardiomyocyte_3-part_pad	/5Phos/AAGATAACATGCATACTATATCTTTACACTCTTGGGGTATTACGCATACATACACTA
h_cardiomyocyte_3-part_pad	/5Phos/AAGATAACATGCATACTATGCCCAGCTAACAGCTGCTATTACGCATACATACACTA
h_cardiomyocyte_3-part_pad	/5Phos/AAGATAACATGCATACTATTGACATTCATCTCTTCAGGCATTACGCATACATACACTA
h_cardiomyocyte_3-part_pad	/5Phos/AAGATAACATGCATACTACACTGGCCGTAGGTGATCTTATTACGCATACATACACTA
h_cardiomyocyte_3-part_pad	/5Phos/AAGATAACATGCATACTACAATGAAAAGGCCTCTTTGAAATTACGCATACATACACTA
h_cardiomyocyte_3-part_pad	/5Phos/AAGATAACATGCATACTAAACCGAGAGACGTGGCGTCATTACGCATACATACACTA
h_cardiomyocyte_3-part_pad	/5Phos/AAGATAACATGCATGCTACTCATTCGTCACCTTCCCATTATTACGCATGCATACACTA
h_cardiomyocyte_3-part_pad	/5Phos/AAGATAACATGCATGCTACTTTCGGATGGTATAGGCGCCATATTACGCATGCATACACTA
h_cardiomyocyte_3-part_pad	/5Phos/AAGATAACATGCATGCTAGGAGTCACCAATCTGAGCAAGATTACGCATGCATACACTA
h_cardiomyocyte_3-part_pad	/5Phos/AAGATAACATGCATGCTAAGCCCTGGCTCAAGCATGTATTACGCATGCATACACTA
h_cardiomyocyte_3-part_pad	/5Phos/AAGATAACATGCATGCTAACCATCTTCCCAGGCATTTATTACGCATGCATACACTA
h_cardiomyocyte_3-part_pad	/5Phos/AAGATAACATGCATGCTAACTATACAGAGAAACCCAGTCAACCATTACGCATGCATACACTA
h_cardiomyocyte_3-part_pad	/5Phos/AAGATAACATGCATCCTAAGAAGCGGTTCTTATAGTGCACCTATTACGCATCCATACACTA
h_cardiomyocyte_3-part_pad	/5Phos/AAGATAACATGCATCCTAGCAAACTTGGTCTCATGGCAAGTATTACGCATCCATACACTA
h_cardiomyocyte_3-part_pad	/5Phos/AAGATAACATGCATCCTATCAAAGCATTTCAGGCAGCAGTATTACGCATCCATACACTA
h_cardiomyocyte_3-part_pad	/5Phos/AAGATAACATGCATCCTAAAGGCACTTGGCACAGCGGATTACGCATCCATACACTA
h_cardiomyocyte_3-part_pad	/5Phos/AAGATAACATGCATCCTAGGTCCCCTTGTACTCCACGTATTACGCATCCATACACTA
h_cardiomyocyte_3-part_pad	/5Phos/AAGATAACATGCATCCTATGTGTCTACACGGTGGGTCATTACGCATCCATACACTA
h_cardiomyocyte_3-part_pad	/5Phos/AAGATAACATGCATTCTACATGGGATTGTAGCTGGCGGATTACGCATTCATACACTA
h_cardiomyocyte_3-part_pad	/5Phos/AAGATAACATGCATTCTAGGAGTGCAACTCTGAGGGTATTACGCATTCATACACTA
h_cardiomyocyte_3-part_pad	/5Phos/AAGATAACATGCATTCTAAATCTTCCCAGCTCTGGTTGATTACGCATTCATACACTA
h_cardiomyocyte_3-part_pad	/5Phos/AAGATAACATGCATTCTACAGCCGGAACAGAGCCCGGTGATTACGCATTCATACACTA
h_cardiomyocyte_3-part_pad	/5Phos/AAGATAACATGCATTCTAGCAGGCTCGTCTTGATCTGCGCGTATTACGCATTCATACACTA
h_cardiomyocyte_3-part_pad	/5Phos/AAGATAACATGCATTCTACGTGTGCAGACGGCAGCAACGCATTACGCATTCATACACTA
h_cardiomyocyte_3-part_pad	/5Phos/AAGATAACATGCGAACTAGATTCCCAGACCAAGCCGTATTACGCGAACATACACTA
h_cardiomyocyte_3-part_pad	/5Phos/AAGATAACATGCGAACTAACATCAGAGGTGCCGTTCTATTACGCGAACATACACTA
h_cardiomyocyte_3-part_pad	/5Phos/AAGATAACATGCGAACTACACCAACTTCACTCCCTGCTATTACGCGAACATACACTA
h_cardiomyocyte_3-part_pad	/5Phos/AAGATAACATGCGAACTAACGGTATCCACACCCCTGATATTACGCGAACATACACTA
h_cardiomyocyte_3-part_pad	/5Phos/AAGATAACATGCGAACTATCATTGCTCTGGGACCATCTATTACGCGAACATACACTA
h_cardiomyocyte_3-part_pad	/5Phos/AAGATAACATGCGAACTATGTCCACCGCACAGCAGGGAATTACGCGAACATACACTA
h_cardiomyocyte_3-part_pad	/5Phos/AAGATAACATGCGAGCTATGCGTTCATAGAGGGAGAGCATTACGCGAGCATACACTA
h_cardiomyocyte_3-part_pad	/5Phos/AAGATAACATGCGAGCTACTCTGTCTGCTTGGAACTGTATTACGCGAGCATACACTA
h_cardiomyocyte_3-part_pad	/5Phos/AAGATAACATGCGAGCTAAGATTGCCGGATGTCCCTCTTGTATTACGCGAGCATACACTA
h_cardiomyocyte_3-part_pad	/5Phos/AAGATAACATGCGAGCTAAGCCGTGATGGATTTCAGCTATTACGCGAGCATACACTA
h_cardiomyocyte_3-part_pad	/5Phos/AAGATAACATGCGAGCTATTTCGTCATCCTGGTAGGAGATTACGCGAGCATACACTA
h_cardiomyocyte_3-part_pad	/5Phos/AAGATAACATGCGAGCTATCCTCTGGGAGGGCTTGCCCAATTACGCGAGCATACACTA
h_cardiomyocyte_3-part_pad	/5Phos/AAGATAACATGCGACCTACTCGCTGTCTGAGTCAGGCATTACGCGACCATACACTA
h_cardiomyocyte_3-part_pad	/5Phos/AAGATAACATGCGACCTACTGATTCGGACTTGTTGGCATCTATTACGCGACCATACACTA
h_cardiomyocyte_3-part_pad	/5Phos/AAGATAACATGCGACCTAAGACGGAGCCTGACTGAGCTATTACGCGACCATACACTA
h_cardiomyocyte_3-part_pad	/5Phos/AAGATAACATGCGACCTAGCTGGAGATCTTGCAAGAGCTATTACGCGACCATACACTA
h_cardiomyocyte_3-part_pad	/5Phos/AAGATAACATGCGACCTAAGTCAGTAAGTCTGGTCCTGGCATTACGCGACCATACACTA
h_cardiomyocyte_3-part_pad	/5Phos/AAGATAACATGCGACCTACGCATGCCGTTCTCGCGTGGCTATTACGCGACCATACACTA
h_cardiomyocyte_3-part_pad	/5Phos/AAGATAACATGCGATCTAGGTTCAGAGGCTCCCCAAAGATTACGCGATCATACACTA
h_cardiomyocyte_3-part_pad	/5Phos/AAGATAACATGCGATCTAGTATCTCGCAGGTTGAAGGTATTACGCGATCATACACTA
h_cardiomyocyte_3-part_pad	/5Phos/AAGATAACATGCGATCTACCTGAGAAGGCGCCTGACAATTACGCGATCATACACTA
h_cardiomyocyte_3-part_pad	/5Phos/AAGATAACATGCGATCTAGGGTCTCCAGCCTGTTGAGCTATTACGCGATCATACACTA
h_cardiomyocyte_3-part_pad	/5Phos/AAGATAACATGCGATCTACAGGTTGTGCAGCCAGCCGATTACGCGATCATACACTA
h_cardiomyocyte_3-part_pad	/5Phos/AAGATAACATGCGATCTAAGAGCTTGCTATATCTGCCCTATTACGCGATCATACACTA
h_cardiomyocyte_3-part_pad	/5Phos/AAGATAACATGCGGACTAAAATGGGGCATGCTCACTTCCAGATTACGCGGACATACACTA
h_cardiomyocyte_3-part_pad	/5Phos/AAGATAACATGCGGACTACAGAACTGTCATAGCCGTCGACAGATTACGCGGACATACACTA
h_cardiomyocyte_3-part_pad	/5Phos/AAGATAACATGCGGACTAATGGACTGGTCCAGCCTCCATTACGCGGACATACACTA
h_cardiomyocyte_3-part_pad	/5Phos/AAGATAACATGCGGACTAACCTTAATGGTGGCCCGATATTACGCGGACATACACTA
h_cardiomyocyte_3-part_pad	/5Phos/AAGATAACATGCGGACTATGTCTTTGTCCAGCTTGAACTATTACGCGGACATACACTA
h_cardiomyocyte_3-part_pad	/5Phos/AAGATAACATGCGGACTAACCAGAGGCGGACCACGTACTCCGTATTACGCGGACATACACTA
h_cardiomyocyte_3-part_pad	/5Phos/AAGATAACATGCGGGCTAGATGAGTGAGGTGGTCTTGCCATTACGCGGGCATACACTA
h_cardiomyocyte_3-part_pad	/5Phos/AAGATAACATGCGGGCTAGCTTTCAAATTAAGGCTGGAGCGATTACGCGGGCATACACTA
h_cardiomyocyte_3-part_pad	/5Phos/AAGATAACATGCGGGCTAAATGTTCGTGTTGGGGCCTATTACGCGGGCATACACTA
h_cardiomyocyte_3-part_pad	/5Phos/AAGATAACATGCGGGCTATGCCTGTTTTGGCCACACGATTACGCGGGCATACACTA
h_cardiomyocyte_3-part_pad	/5Phos/AAGATAACATGCGGGCTAACAATCAGCTCATCCTGCCGCTATTACGCGGGCATACACTA
h_cardiomyocyte_3-part_pad	/5Phos/AAGATAACATGCGGGCTACGTTCTCCCTCTTGCGGTCCTATTACGCGGGCATACACTA
h_cardiomyocyte_3-part_pad	/5Phos/AAGATAACATGCGGCCTAAAGATAACCAGCATCCACCGCCATTACGCGGCCATACACTA
h_cardiomyocyte_3-part_pad	/5Phos/AAGATAACATGCGGCCTAGATTGCCCACTCGCCACATATTACGCGGCCATACACTA
h_cardiomyocyte_3-part_pad	/5Phos/AAGATAACATGCGGCCTAGACACATCTGAAACCATAGCCTATTACGCGGCCATACACTA
h_cardiomyocyte_3-part_pad	/5Phos/AAGATAACATGCGGCCTAGTGTTGGGGACTTCGTAAGTATTACGCGGCCATACACTA
h_cardiomyocyte_3-part_pad	/5Phos/AAGATAACATGCGGCCTAGACTTTACTCTTCCCGTTCCCAATTACGCGGCCATACACTA
h_cardiomyocyte_3-part_pad	/5Phos/AAGATAACATGCGGCCTATGGTTCGCACACTGCCCATATTACGCGGCCATACACTA
h_cardiomyocyte_3-part_pad	/5Phos/AAGATAACATGCGGTCTAGAGTCGATGCGTGTCTCCACAATTACGCGGTCATACACTA
h_cardiomyocyte_3-part_pad	/5Phos/AAGATAACATGCGGTCTATAAAGCCTACAGGGGAAGCCCCATTACGCGGTCATACACTA
h_cardiomyocyte_3-part_pad	/5Phos/AAGATAACATGCGGTCTAAGTTGAGGACCAAGTCGATGAGGATTACGCGGTCATACACTA
h_cardiomyocyte_3-part_pad	/5Phos/AAGATAACATGCGGTCTACAAAATCCGGCCGACTTGAATTACGCGGTCATACACTA
h_cardiomyocyte_3-part_pad	/5Phos/AAGATAACATGCGGTCTAGGAGATGAGCTTGAGGTCCTGGGATTACGCGGTCATACACTA
h_cardiomyocyte_3-part_pad	/5Phos/AAGATAACATGCGGTCTACGAGGTTGCCCAGCCCAGATATTACGCGGTCATACACTA
h_cardiomyocyte_3-part_pad	/5Phos/AAGATAACATGCGCACTAGATCATCTCCATTCTGGCGCTATTACGCGCACATACACTA
h_cardiomyocyte_3-part_pad	/5Phos/AAGATAACATGCGCACTAACTGCCTGGCATTGTCCAGCATTACGCGCACATACACTA
h_cardiomyocyte_3-part_pad	/5Phos/AAGATAACATGCGCACTATCCTTTCCCTTGCATCCTCCAGGTATTACGCGCACATACACTA
h_cardiomyocyte_3-part_pad	/5Phos/AAGATAACATGCGCACTAGAGCCGTACGCAGGCTGTTATTACGCGCACATACACTA
h_cardiomyocyte_3-part_pad	/5Phos/AAGATAACATGCGCACTACGGCTGCGCTGCGAGGTAGATTACGCGCACATACACTA
h_cardiomyocyte_3-part_pad	/5Phos/AAGATAACATGCGCACTAGGCCAGTGAGTCCTCCAGGTATTACGCGCACATACACTA
h_cardiomyocyte_3-part_pad	/5Phos/AAGATAACATGCGCGCTAAACCCCGCAGACATGTCAGGTATTACGCGCGCATACACTA
h_cardiomyocyte_3-part_pad	/5Phos/AAGATAACATGCGCGCTAAAGCACGAGGTTGATCATTCCCTATTACGCGCGCATACACTA
h_cardiomyocyte_3-part_pad	/5Phos/AAGATAACATGCGCGCTATCAGGGAAACTGTGGGGCCATTACGCGCGCATACACTA
h_cardiomyocyte_3-part_pad	/5Phos/AAGATAACATGCGCGCTACGACTCCAACCAACCCTCATGTATTACGCGCGCATACACTA
h_cardiomyocyte_3-part_pad	/5Phos/AAGATAACATGCGCGCTACCCGCGCCCACACATTATGTGCATTACGCGCGCATACACTA
h_cardiomyocyte_3-part_pad	/5Phos/AAGATAACATGCGCGCTAGCGGCCCAGAAAGGGCTGGATTACGCGCGCATACACTA
h_cardiomyocyte_3-part_pad	/5Phos/AAGATAACATGCGCCCTAAGCTTCAGGTTCAAAAGCAGTATTACGCGCCCATACACTA
h_cardiomyocyte_3-part_pad	/5Phos/AAGATAACATGCGCCCTACTAAAAGCAAATTCTCAGGCTATTACGCGCCCATACACTA
h_cardiomyocyte_3-part_pad	/5Phos/AAGATAACATGCGCCCTACGTTGACAGATCCATGGGTATTACGCGCCCATACACTA
h_cardiomyocyte_3-part_pad	/5Phos/AAGATAACATGCGCCCTATCTTTGGCATTCCACTGCCATATTACGCGCCCATACACTA
h_cardiomyocyte_3-part_pad	/5Phos/AAGATAACATGCGCCCTACCCGAGCGATGAAAATGAACATATTACGCGCCCATACACTA
h_cardiomyocyte_3-part_pad	/5Phos/AAGATAACATGCGCCCTAAAGCCAAAGTCTGCCAATTTCAATTACGCGCCCATACACTA
h_cardiomyocyte_3-part_pad	/5Phos/AAGATAACATGCGCTCTATTGGGCTGCTAACTCCAGGATATTACGCGCTCATACACTA
h_cardiomyocyte_3-part_pad	/5Phos/AAGATAACATGCGCTCTACACCATCGTACTCAGGGAAGTATTACGCGCTCATACACTA
h_cardiomyocyte_3-part_pad	/5Phos/AAGATAACATGCGCTCTACTCTTCGCTATTGGGCTTGTATTACGCGCTCATACACTA
h_cardiomyocyte_3-part_pad	/5Phos/AAGATAACATGCGCTCTAACTTGGGTGTCCCTAGCACCAGATTACGCGCTCATACACTA
h_cardiomyocyte_3-part_pad	/5Phos/AAGATAACATGCGCTCTAAGCAGAAAACTCGCCATCGTACTATTACGCGCTCATACACTA
h_cardiomyocyte_3-part_pad	/5Phos/AAGATAACATGCGCTCTATGCTGTCGAAGGTGGCGAAATTACGCGCTCATACACTA
h_cardiomyocyte_3-part_pad	/5Phos/AAGATAACATGCGTACTAACAGACAAGAGGATTGCAGCTATTACGCGTACATACACTA
h_cardiomyocyte_3-part_pad	/5Phos/AAGATAACATGCGTACTACTGAATGACCTGACCACCCATTACGCGTACATACACTA
h_cardiomyocyte_3-part_pad	/5Phos/AAGATAACATGCGTACTACCAACAAGGCACATTCAGTATTACGCGTACATACACTA
h_cardiomyocyte_3-part_pad	/5Phos/AAGATAACATGCGTACTAAGTTGTTTGCCATGTCGCCATTACGCGTACATACACTA
h_cardiomyocyte_3-part_pad	/5Phos/AAGATAACATGCGTACTATGAGTAATGCAGGCGCCCGTATTACGCGTACATACACTA
h_cardiomyocyte_3-part_pad	/5Phos/AAGATAACATGCGTACTAACTCCCTTTCAGCGTGATCAATCTATTACGCGTACATACACTA
h_cardiomyocyte_3-part_pad	/5Phos/AAGATAACATGCGTGCTATGCCGGAGGCGTAGAGGGAATTACGCGTGCATACACTA
h_cardiomyocyte_3-part_pad	/5Phos/AAGATAACATGCGTGCTAATGCGGTCAGCGATCCCAGATTACGCGTGCATACACTA
h_cardiomyocyte_3-part_pad	/5Phos/AAGATAACATGCGTGCTATCCATACCGATGAAGGAGGGATTACGCGTGCATACACTA
h_cardiomyocyte_3-part_pad	/5Phos/AAGATAACATGCGTGCTACGCGTAGCCCTCATAAATGGATTACGCGTGCATACACTA
h_cardiomyocyte_3-part_pad	/5Phos/AAGATAACATGCGTGCTATGCTACTCTCGGCTCGGGCATTACGCGTGCATACACTA
h_cardiomyocyte_3-part_pad	/5Phos/AAGATAACATGCGTGCTACGATGGCAGCAACGGAAGTATTACGCGTGCATACACTA
h_cardiomyocyte_3-part_pad	/5Phos/AAGATAACATGCGTCCTACCCAGAGGTGTCGGCGATGATTACGCGTCCATACACTA
h_cardiomyocyte_3-part_pad	/5Phos/AAGATAACATGCGTCCTATTCATGAAGGGGTCCAGGAGATTACGCGTCCATACACTA
h_cardiomyocyte_3-part_pad	/5Phos/AAGATAACATGCGTCCTATGTTCTCCTGGGGCCGCGTGTATTACGCGTCCATACACTA
h_cardiomyocyte_3-part_pad	/5Phos/AAGATAACATGCGTCCTAACTGGCCCGGCTCGCTGCTATTACGCGTCCATACACTA
h_cardiomyocyte_3-part_pad	/5Phos/AAGATAACATGCGTCCTAAGTTGCCTTTAGCTTAAATGTCTATTACGCGTCCATACACTA
h_cardiomyocyte_3-part_pad	/5Phos/AAGATAACATGCGTCCTAGCGCTTGGATAGGTCATGTTATTACGCGTCCATACACTA
h_cardiomyocyte_3-part_pad	/5Phos/AAGATAACATGCGTTCTAGTGTTGACGATACCGGAGCCAATTACGCGTTCATACACTA
h_cardiomyocyte_3-part_pad	/5Phos/AAGATAACATGCGTTCTAATGAGTATGGCACAACCCGCCATTACGCGTTCATACACTA
h_cardiomyocyte_3-part_pad	/5Phos/AAGATAACATGCGTTCTAATACTGGAAGCACATGCCCAATTACGCGTTCATACACTA
h_cardiomyocyte_3-part_pad	/5Phos/AAGATAACATGCGTTCTAGTGGAGTAATAGAAGACAGCGTATTACGCGTTCATACACTA
h_cardiomyocyte_3-part_pad	/5Phos/AAGATAACATGCGTTCTACCCGCGCAGCTTCTTTAGCAATTACGCGTTCATACACTA
h_cardiomyocyte_3-part_pad	/5Phos/AAGATAACATGCGTTCTACTATGAGGTGCAGGGTCCGCCGGATTACGCGTTCATACACTA
h_cardiomyocyte_3-part_pad	/5Phos/AAGATAACATGCCAACTAGATGGTCGGGCTACCATGTATTACGCCAACATACACTA
h_cardiomyocyte_3-part_pad	/5Phos/AAGATAACATGCCAACTACATTTGCAACAACGGAAGCCATTACGCCAACATACACTA
h_cardiomyocyte_3-part_pad	/5Phos/AAGATAACATGCCAACTACGACCTAAAAGTGGTGGCCATTACGCCAACATACACTA
h_cardiomyocyte_3-part_pad	/5Phos/AAGATAACATGCCAACTACCTGACAAGCAGCCACCAAATTACGCCAACATACACTA
h_cardiomyocyte_3-part_pad	/5Phos/AAGATAACATGCCAACTAGTTGGCCAATGGTCGCCTCTATTACGCCAACATACACTA
h_cardiomyocyte_3-part_pad	/5Phos/AAGATAACATGCCAACTACGGAGATTCTGCTGCTTTGGTATTACGCCAACATACACTA
h_cardiomyocyte_3-part_pad	/5Phos/AAGATAACATGCCAGCTAGTTAGTCCCAACCACAAGGGATTACGCCAGCATACACTA
h_cardiomyocyte_3-part_pad	/5Phos/AAGATAACATGCCAGCTAAGCGAACACAACACAGATGGGATTACGCCAGCATACACTA
h_cardiomyocyte_3-part_pad	/5Phos/AAGATAACATGCCAGCTATAGGCCAATCATGAGGATGGATTACGCCAGCATACACTA
h_cardiomyocyte_3-part_pad	/5Phos/AAGATAACATGCCAGCTACGAACACGACTGCAGTCACAGATTACGCCAGCATACACTA
h_cardiomyocyte_3-part_pad	/5Phos/AAGATAACATGCCAGCTAAGTAGCTTGAATGCGATAAAATGCTATTACGCCAGCATACACTA
h_cardiomyocyte_3-part_pad	/5Phos/AAGATAACATGCCAGCTAACCTCCGATTTCTGGCCTCCGCCGAATTACGCCAGCATACACTA
h_cardiomyocyte_3-part_pad	/5Phos/AAGATAACATGCCACCTAGAGGCGACAAGGGGTTGACTATTACGCCACCATACACTA
h_cardiomyocyte_3-part_pad	/5Phos/AAGATAACATGCCACCTAGGCACTCTCGGAATCCTATGCTATTACGCCACCATACACTA
h_cardiomyocyte_3-part_pad	/5Phos/AAGATAACATGCCACCTATGGGCAAACGTGGCCGTGAGGATTACGCCACCATACACTA
h_cardiomyocyte_3-part_pad	/5Phos/AAGATAACATGCCACCTAGAGTAATTGTTCTCGCTCCCATTACGCCACCATACACTA
h_cardiomyocyte_3-part_pad	/5Phos/AAGATAACATGCCACCTATGGTCTCGTCCATGTCGCTCTATTACGCCACCATACACTA
h_cardiomyocyte_3-part_pad	/5Phos/AAGATAACATGCCACCTATGAGATGAGACACAAGCCGCACCCGATTACGCCACCATACACTA
h_cardiomyocyte_3-part_pad	/5Phos/AAGATAACATGCCATCTAGGAGGACTCATCAGAGGTCCCATTACGCCATCATACACTA
h_cardiomyocyte_3-part_pad	/5Phos/AAGATAACATGCCATCTAGGATCTCTCATGGAGAGGCTATTACGCCATCATACACTA
h_cardiomyocyte_3-part_pad	/5Phos/AAGATAACATGCCATCTATCTTACAATGTGGAACCGGATTACGCCATCATACACTA
h_cardiomyocyte_3-part_pad	/5Phos/AAGATAACATGCCATCTATTCGATGTCCCTACAGTGGATTACGCCATCATACACTA
h_cardiomyocyte_3-part_pad	/5Phos/AAGATAACATGCCATCTAAGAGCCCGAGTCCACTGCCATTACGCCATCATACACTA
h_cardiomyocyte_3-part_pad	/5Phos/AAGATAACATGCCATCTAACGGCGGCTGGTGACCCAGCAATTACGCCATCATACACTA
h_cardiomyocyte_3-part_pad	/5Phos/AAGATAACATGCCGACTATCTCCTCCGACACCTCGCAGCTATTACGCCGACATACACTA
h_cardiomyocyte_3-part_pad	/5Phos/AAGATAACATGCCGACTAAGATCCTTCCATTCTGCCCAGATTACGCCGACATACACTA
h_cardiomyocyte_3-part_pad	/5Phos/AAGATAACATGCCGACTATTCCAGATTCCCCTCACATTATTACGCCGACATACACTA
h_cardiomyocyte_3-part_pad	/5Phos/AAGATAACATGCCGACTAGGCACTAACAGAGGGTGCTATTACGCCGACATACACTA
h_cardiomyocyte_3-part_pad	/5Phos/AAGATAACATGCCGACTAAAGTCACAGTCCCTCTCAGCCTATTACGCCGACATACACTA
h_cardiomyocyte_3-part_pad	/5Phos/AAGATAACATGCCGGCTAGGAAAAGTGTCAGAGTCAAGGCCAGATTACGCCGGCATACACTA
h_cardiomyocyte_3-part_pad	/5Phos/AAGATAACATGCCGGCTATAGGCCAGTGGCACTGCCAATTACGCCGGCATACACTA
h_cardiomyocyte_3-part_pad	/5Phos/AAGATAACATGCCGGCTAATGATTTGATAGTGACGGCCGATTACGCCGGCATACACTA
h_cardiomyocyte_3-part_pad	/5Phos/AAGATAACATGCCGGCTATATGGACTGCTGCGTGCTGATTACGCCGGCATACACTA
h_cardiomyocyte_3-part_pad	/5Phos/AAGATAACATGCCGGCTACAATGCCAGGCGCACCAGGATTACGCCGGCATACACTA
h_cardiomyocyte_3-part_pad	/5Phos/AAGATAACATGCCGGCTAGAAACAGACCTCGGCGAGCCATTACGCCGGCATACACTA
h_cardiomyocyte_3-part_pad	/5Phos/AAGATAACATGCCGCCTAATTCTTGCTGGCGGTACAGTGTGGATTACGCCGCCATACACTA
h_cardiomyocyte_3-part_pad	/5Phos/AAGATAACATGCCGCCTACCTTGGATGGCCACTACACGATTACGCCGCCATACACTA
h_cardiomyocyte_3-part_pad	/5Phos/AAGATAACATGCCGCCTACCTTGAACGCCCTTGTTTTATTACGCCGCCATACACTA
h_cardiomyocyte_3-part_pad	/5Phos/AAGATAACATGCCGCCTACCATCTGGGTGCATCTGCAGATTACGCCGCCATACACTA
h_cardiomyocyte_3-part_pad	/5Phos/AAGATAACATGCCGCCTAACAATCCCTTTGAGCTGGGGTATTACGCCGCCATACACTA
h_cardiomyocyte_3-part_pad	/5Phos/AAGATAACATGCCGCCTAGAAGTTCAATGGAAGTTGGCCGGATTACGCCGCCATACACTA
h_cardiomyocyte_3-part_pad	/5Phos/AAGATAACATGCCGTCTACGTACTTGCTCGGTGACCAGGTATTACGCCGTCATACACTA
h_cardiomyocyte_3-part_pad	/5Phos/AAGATAACATGCCGTCTAGTAGATGAAGTACTGGCCCAATTACGCCGTCATACACTA
h_cardiomyocyte_3-part_pad	/5Phos/AAGATAACATGCCGTCTACTTGTCACTATGATAGCCATGGGATTACGCCGTCATACACTA
h_cardiomyocyte_3-part_pad	/5Phos/AAGATAACATGCCGTCTAAGACTCCATTGGGCACCTCAGGCTATTACGCCGTCATACACTA
h_cardiomyocyte_3-part_pad	/5Phos/AAGATAACATGCCGTCTAGGTGTTGAGCAGAGTGCCCTGGATTACGCCGTCATACACTA
h_cardiomyocyte_3-part_pad	/5Phos/AAGATAACATGCCGTCTACCGCGGTTTGACAAATCGCTGTATTACGCCGTCATACACTA
h_cardiomyocyte_3-part_pad	/5Phos/AAGATAACATGCCCACTATGTTCTTGGAAATGTGCTGGATTACGCCCACATACACTA
h_cardiomyocyte_3-part_pad	/5Phos/AAGATAACATGCCCACTAGAAGCATCAAACTCGACCTATTACGCCCACATACACTA
h_cardiomyocyte_3-part_pad	/5Phos/AAGATAACATGCCCACTAAGCTCTTCCTGTCTTGGCTATTACGCCCACATACACTA
h_cardiomyocyte_3-part_pad	/5Phos/AAGATAACATGCCCACTAGCCTCTCACCCAGCGTGGCATTACGCCCACATACACTA
h_cardiomyocyte_3-part_pad	/5Phos/AAGATAACATGCCCACTAGTGTGCGGTCGAACAGCATATTACGCCCACATACACTA
h_cardiomyocyte_3-part_pad	/5Phos/AAGATAACATGCCCACTACATGGGAGATGAGACGTCCCTGCAATTACGCCCACATACACTA
h_cardiomyocyte_3-part_pad	/5Phos/AAGATAACATGCCCGCTAGAACAATGCCTGTGGTACGGATTACGCCCGCATACACTA
h_cardiomyocyte_3-part_pad	/5Phos/AAGATAACATGCCCGCTATTCCTTCTGCATACGATCAGATTACGCCCGCATACACTA
h_cardiomyocyte_3-part_pad	/5Phos/AAGATAACATGCCCGCTAGGCGCGTCATCGCCCGCAAATTACGCCCGCATACACTA
h_cardiomyocyte_3-part_pad	/5Phos/AAGATAACATGCCCGCTAACGTTCAGCAGTGGTGACAATTACGCCCGCATACACTA
h_cardiomyocyte_3-part_pad	/5Phos/AAGATAACATGCCCGCTAATAACTCCCTGGTGCCGCGATTACGCCCGCATACACTA
h_cardiomyocyte_3-part_pad	/5Phos/AAGATAACATGCCCGCTAGTCACTGATCAGGCAGAAGTGTTATTACGCCCGCATACACTA
h_cardiomyocyte_3-part_pad	/5Phos/AAGATAACATGCCCCCTACTACCCTCCAGTACCACAACGCTATTACGCCCCCATACACTA
h_cardiomyocyte_3-part_pad	/5Phos/AAGATAACATGCCCCCTACTGGCCATATCAACGGCAGCAATTACGCCCCCATACACTA
h_cardiomyocyte_3-part_pad	/5Phos/AAGATAACATGCCCCCTAAGACAAATGTGTATTCTGCCGAGTATTACGCCCCCATACACTA
h_cardiomyocyte_3-part_pad	/5Phos/AAGATAACATGCCCCCTACAATGGAGACCTAACAGACCTGATTACGCCCCCATACACTA
h_cardiomyocyte_3-part_pad	/5Phos/AAGATAACATGCCCCCTAGAGAGCCACGAACTAAGCACTGATTACGCCCCCATACACTA
h_cardiomyocyte_3-part_pad	/5Phos/AAGATAACATGCCCCCTACCGCACGTGTCTGACCGGGGAATTACGCCCCCATACACTA
h_cardiomyocyte_3-part_pad	/5Phos/AAGATAACATGCCCTCTAGAAGGAGCCGATCCGCAGCTATTACGCCCTCATACACTA
h_cardiomyocyte_3-part_pad	/5Phos/AAGATAACATGCCCTCTATTGGTCTCAGCCCTGGGTGATTACGCCCTCATACACTA
h_cardiomyocyte_3-part_pad	/5Phos/AAGATAACATGCCCTCTAACCCGATAGGGTCCAGGGCATTACGCCCTCATACACTA
h_cardiomyocyte_3-part_pad	/5Phos/AAGATAACATGCCCTCTAGGTGTGTAGGGCACCAGCTATTACGCCCTCATACACTA
h_cardiomyocyte_3-part_pad	/5Phos/AAGATAACATGCCCTCTATCGAAGACACAGCGCGGCTGCTATTACGCCCTCATACACTA
h_cardiomyocyte_3-part_pad	/5Phos/AAGATAACATGCCCTCTAGCGGCCTCTCTGGGTGGGAATTACGCCCTCATACACTA
h_cardiomyocyte_3-part_pad	/5Phos/AAGATAACATGCCTACTACAAGAGTCGGGGCTACTCCAGGATTACGCCTACATACACTA
h_cardiomyocyte_3-part_pad	/5Phos/AAGATAACATGCCTACTACTTGAAGTCACACTGGTATGGTATTACGCCTACATACACTA
h_cardiomyocyte_3-part_pad	/5Phos/AAGATAACATGCCTACTACAAGTTTTACACTGGAATGGTATTACGCCTACATACACTA
h_cardiomyocyte_3-part_pad	/5Phos/AAGATAACATGCCTACTAGTACCCTGTGCTGTGGCCCTATTACGCCTACATACACTA
h_cardiomyocyte_3-part_pad	/5Phos/AAGATAACATGCCTACTAGAAGGGGCGTTTCTCACTGGTCTATTACGCCTACATACACTA
h_cardiomyocyte_3-part_pad	/5Phos/AAGATAACATGCCTACTATGACCGTGCTGTAACCCTTCTATTACGCCTACATACACTA
h_cardiomyocyte_3-part_pad	/5Phos/AAGATAACATGCCTGCTAAAGGTGGAGGAACTTGCATATTACGCCTGCATACACTA
h_cardiomyocyte_3-part_pad	/5Phos/AAGATAACATGCCTGCTAAAGGAGAATGCCTTTACTCCCTATTACGCCTGCATACACTA
h_cardiomyocyte_3-part_pad	/5Phos/AAGATAACATGCCTGCTAAAGCGCTTCCAGAGCTCGGATTACGCCTGCATACACTA
h_cardiomyocyte_3-part_pad	/5Phos/AAGATAACATGCCTGCTATTGCTGGAGGGTGATGGCATGATTACGCCTGCATACACTA
h_cardiomyocyte_3-part_pad	/5Phos/AAGATAACATGCCTGCTACGCCTTGAGGCTTAGCATGCTGCAATTACGCCTGCATACACTA
h_cardiomyocyte_3-part_pad	/5Phos/AAGATAACATGCCTGCTAAGGCAGAATAGTCAGCAGGGGCCAGATTACGCCTGCATACACTA
h_cardiomyocyte_3-part_pad	/5Phos/AAGATAACATGCCTCCTATCGAATCCATTTTCAACCCGTATTACGCCTCCATACACTA
h_cardiomyocyte_3-part_pad	/5Phos/AAGATAACATGCCTCCTAGCGGTCACCACTTCTTTCAGGATTACGCCTCCATACACTA
h_cardiomyocyte_3-part_pad	/5Phos/AAGATAACATGCCTCCTACGGGTTTCCCGGCCACCATATTACGCCTCCATACACTA
h_cardiomyocyte_3-part_pad	/5Phos/AAGATAACATGCCTCCTATCGTATTTGTCGTTAGCCAGGATATTACGCCTCCATACACTA
h_cardiomyocyte_3-part_pad	/5Phos/AAGATAACATGCCTCCTATCTCTGTTTCCCCACTCCCAATTACGCCTCCATACACTA
h_cardiomyocyte_3-part_pad	/5Phos/AAGATAACATGCCTCCTAGAGTGTGGCGCAGCCACCTATTACGCCTCCATACACTA
h_cardiomyocyte_3-part_pad	/5Phos/AAGATAACATGCCTTCTATTCGTAACGTGGTCTGCTGTCGTATTACGCCTTCATACACTA
h_cardiomyocyte_3-part_pad	/5Phos/AAGATAACATGCCTTCTACTCCAGAAGTCAGCACGGTATTACGCCTTCATACACTA
h_cardiomyocyte_3-part_pad	/5Phos/AAGATAACATGCCTTCTATCAATAGCGTAGCCCGTTCATATTACGCCTTCATACACTA
h_cardiomyocyte_3-part_pad	/5Phos/AAGATAACATGCCTTCTACGGAAACCCATACCAGCTGGTATTACGCCTTCATACACTA
h_cardiomyocyte_3-part_pad	/5Phos/AAGATAACATGCCTTCTAGGGTGACTAACGGCTGGCTGTATTACGCCTTCATACACTA
h_cardiomyocyte_3-part_pad	/5Phos/AAGATAACATGCCTTCTAACTCCGGTGGAGTCCCAACCTATTACGCCTTCATACACTA
h_cardiomyocyte_3-part_pad	/5Phos/AAGATAACATGCTAACTACTAGAGTATCTGCTTTCCACGGCATATTACGCTAACATACACTA
h_cardiomyocyte_3-part_pad	/5Phos/AAGATAACATGCTAACTACTGTGCAGTAATACTCTCCCTCCTATTACGCTAACATACACTA
h_cardiomyocyte_3-part_pad	/5Phos/AAGATAACATGCTAACTACCCACCTTGGATGGCCTCTATTACGCTAACATACACTA
h_cardiomyocyte_3-part_pad	/5Phos/AAGATAACATGCTAACTAACTGTACACTGTCTCTGTGTCCTTATTACGCTAACATACACTA
h_cardiomyocyte_3-part_pad	/5Phos/AAGATAACATGCTAACTACGCAACGGACTTCGATGGTATTACGCTAACATACACTA
h_cardiomyocyte_3-part_pad	/5Phos/AAGATAACATGCTAACTAGATATGCGGCTGGACTCCACTATTACGCTAACATACACTA
h_cardiomyocyte_3-part_pad	/5Phos/AAGATAACATGCTAGCTAGCGTCCTGGTAGTCGCCCCGATTACGCTAGCATACACTA
h_cardiomyocyte_3-part_pad	/5Phos/AAGATAACATGCTAGCTAACCTTGGTATGCTCCCGGTATTACGCTAGCATACACTA
h_cardiomyocyte_3-part_pad	/5Phos/AAGATAACATGCTAGCTAGCATTGAACAACCGATGCGTGAACAATTACGCTAGCATACACTA
h_cardiomyocyte_3-part_pad	/5Phos/AAGATAACATGCTAGCTACACGACAAATGTGTACTTGGATTACGCTAGCATACACTA
h_cardiomyocyte_3-part_pad	/5Phos/AAGATAACATGCTAGCTACGATGGTGGGGTCTGTGGCCTATTACGCTAGCATACACTA
h_cardiomyocyte_3-part_pad	/5Phos/AAGATAACATGCTAGCTACCACGATCTCATACCTGGCCTGCTATTACGCTAGCATACACTA
h_cardiomyocyte_3-part_pad	/5Phos/AAGATAACATGCTACCTACCTGCTCAGTGGGCTGCATGTATTACGCTACCATACACTA
h_cardiomyocyte_3-part_pad	/5Phos/AAGATAACATGCTACCTACGCTTGTCTGGTTTGAGCCTATTACGCTACCATACACTA
h_cardiomyocyte_3-part_pad	/5Phos/AAGATAACATGCTACCTAGCAGGGATTCTGACACGCTATTACGCTACCATACACTA
h_cardiomyocyte_3-part_pad	/5Phos/AAGATAACATGCTACCTAAGCGTTTGAGTGGTGCCGTATTACGCTACCATACACTA
h_cardiomyocyte_3-part_pad	/5Phos/AAGATAACATGCTACCTACACTCCAATCTCTATCAGCTATTACGCTACCATACACTA
h_cardiomyocyte_3-part_pad	/5Phos/AAGATAACATGCTACCTACTGTGAGCTGCCTGACCACGCAATTACGCTACCATACACTA
h_cardiomyocyte_3-part_pad	/5Phos/AAGATAACATGCTATCTAGATCACGTCATCGCACAACACCTATTACGCTATCATACACTA
h_cardiomyocyte_3-part_pad	/5Phos/AAGATAACATGCTATCTAGCCGTTCTGTACGCAGGTGATATTACGCTATCATACACTA
h_cardiomyocyte_3-part_pad	/5Phos/AAGATAACATGCTATCTAAACCAGACATGCCTCTTGTCCTATTACGCTATCATACACTA
h_cardiomyocyte_3-part_pad	/5Phos/AAGATAACATGCTATCTACATCTTGAGGTCACGGCAGATTACGCTATCATACACTA
h_cardiomyocyte_3-part_pad	/5Phos/AAGATAACATGCTATCTAGTGGTTTCTTGGTCGGTGGGTGACTATTACGCTATCATACACTA
h_cardiomyocyte_3-part_pad	/5Phos/AAGATAACATGCTATCTAAGCAACACCATCTGCGCCAGGGATTACGCTATCATACACTA
h_cardiomyocyte_3-part_pad	/5Phos/AAGATAACATGCTGACTACGTATCCACAAAGCTGAGCATATTACGCTGACATACACTA
h_cardiomyocyte_3-part_pad	/5Phos/AAGATAACATGCTGACTAACCATTGTGTCCCCTAATGCCTTATTACGCTGACATACACTA
h_cardiomyocyte_3-part_pad	/5Phos/AAGATAACATGCTGACTAGTGCAATATCAAGGAAGGGCATTACGCTGACATACACTA
h_cardiomyocyte_3-part_pad	/5Phos/AAGATAACATGCTGACTAGTAGCCATTTCCTTGGAAGTATTACGCTGACATACACTA
h_cardiomyocyte_3-part_pad	/5Phos/AAGATAACATGCTGACTAGCCAGTAGAGAAATCACAGTATTACGCTGACATACACTA
h_cardiomyocyte_3-part_pad	/5Phos/AAGATAACATGCTGACTAAGACCCACTTCACCACGGGGAATTACGCTGACATACACTA
h_cardiomyocyte_3-part_pad	/5Phos/AAGATAACATGCTGGCTACACCATCCATGGACTCTCCAATTACGCTGGCATACACTA
h_cardiomyocyte_3-part_pad	/5Phos/AAGATAACATGCTGGCTATGACCAAGATGGGAACATCCTATTACGCTGGCATACACTA
h_cardiomyocyte_3-part_pad	/5Phos/AAGATAACATGCTGGCTATACCATTAATCCCAGGAGGGCATTACGCTGGCATACACTA
h_cardiomyocyte_3-part_pad	/5Phos/AAGATAACATGCTGGCTACATATTTGGCATGGTTCTGGCTATTACGCTGGCATACACTA
h_cardiomyocyte_3-part_pad	/5Phos/AAGATAACATGCTGGCTAGGATGTCCACTGGTTCCATCTATTACGCTGGCATACACTA
h_cardiomyocyte_3-part_pad	/5Phos/AAGATAACATGCTGGCTACAATCCCAAGTGGGCCTGGAGCTATTACGCTGGCATACACTA
h_cardiomyocyte_3-part_pad	/5Phos/AAGATAACATGCTGCCTATGATCCTTTCTAGGACACCTCGTATTACGCTGCCATACACTA
h_cardiomyocyte_3-part_pad	/5Phos/AAGATAACATGCTGCCTAATGGTTTCCAGTATTTGCCCGTATTACGCTGCCATACACTA
h_cardiomyocyte_3-part_pad	/5Phos/AAGATAACATGCTGCCTAACAGACATTTGGGCCTTGGTATTACGCTGCCATACACTA
h_cardiomyocyte_3-part_pad	/5Phos/AAGATAACATGCTGCCTACCACAAGATCCGTGAAGGTATTACGCTGCCATACACTA
h_cardiomyocyte_3-part_pad	/5Phos/AAGATAACATGCTGCCTAGTGGTGGCTCCCACGATGCATTACGCTGCCATACACTA
h_cardiomyocyte_3-part_pad	/5Phos/AAGATAACATGCTGCCTACCGTCTCTTCCAAGGGCCTATTACGCTGCCATACACTA
h_cardiomyocyte_3-part_pad	/5Phos/AAGATAACATGCTGTCTAAAAGCACGGTAAATCCCAGGGCGATTACGCTGTCATACACTA
h_cardiomyocyte_3-part_pad	/5Phos/AAGATAACATGCTGTCTAGAGGTTCACGCAACGGCCATATTACGCTGTCATACACTA
h_cardiomyocyte_3-part_pad	/5Phos/AAGATAACATGCTGTCTATGTAACAGTATCCTGGGCGAAATTACGCTGTCATACACTA
h_cardiomyocyte_3-part_pad	/5Phos/AAGATAACATGCTGTCTACGGAATTTGAGGTCCAGGAGATTACGCTGTCATACACTA
h_cardiomyocyte_3-part_pad	/5Phos/AAGATAACATGCTGTCTAAGTAACCAGGTGGACAGCCACAATTACGCTGTCATACACTA
h_cardiomyocyte_3-part_pad	/5Phos/AAGATAACATGCTGTCTAGCCCATGTCGCATTCACAGCGGTATTACGCTGTCATACACTA
h_cardiomyocyte_3-part_pad	/5Phos/AAGATAACATGCTCACTAGGTTCACTATGTCAGCCTCTGCATTACGCTCACATACACTA
h_cardiomyocyte_3-part_pad	/5Phos/AAGATAACATGCTCACTACTTGGTCTCGGAAGAACTCTATTACGCTCACATACACTA
h_cardiomyocyte_3-part_pad	/5Phos/AAGATAACATGCTCACTACAATTGGCCTAGCCCTTCTGTATTACGCTCACATACACTA
h_cardiomyocyte_3-part_pad	/5Phos/AAGATAACATGCTCACTACAGCCTGGATGGCTCCTGGTATTACGCTCACATACACTA
h_cardiomyocyte_3-part_pad	/5Phos/AAGATAACATGCTCACTATTCCGCCAAGAGATCCAGCGATTACGCTCACATACACTA
h_cardiomyocyte_3-part_pad	/5Phos/AAGATAACATGCTCACTAACAGCCGTAAAGCTCCACTCTATTACGCTCACATACACTA
h_cardiomyocyte_3-part_pad	/5Phos/AAGATAACATGCTCGCTATCCCTCAGGTTCAGGGAGGATTACGCTCGCATACACTA
h_cardiomyocyte_3-part_pad	/5Phos/AAGATAACATGCTCGCTAACGCATTGTCAACATCCTGTATTACGCTCGCATACACTA
h_cardiomyocyte_3-part_pad	/5Phos/AAGATAACATGCTCGCTATCGGTGTTGATGGCGTCGGATTACGCTCGCATACACTA
h_cardiomyocyte_3-part_pad	/5Phos/AAGATAACATGCTCGCTAGTAGTTAGCAGCTTCAACGGATTACGCTCGCATACACTA
h_cardiomyocyte_3-part_pad	/5Phos/AAGATAACATGCTCGCTATGACGTACGTCACGCAGGGATTACGCTCGCATACACTA
h_cardiomyocyte_3-part_pad	/5Phos/AAGATAACATGCTCGCTAGTCACGTAGCTCCGGCTGGAGCTATTACGCTCGCATACACTA
h_cardiomyocyte_3-part_pad	/5Phos/AAGATAACATGCTCCCTAGCCGTTGTAGTAGGCCCGCTATTACGCTCCCATACACTA
h_cardiomyocyte_3-part_pad	/5Phos/AAGATAACATGCTCCCTACTCTGCTCAAAGGGCAGGGATTACGCTCCCATACACTA
h_cardiomyocyte_3-part_pad	/5Phos/AAGATAACATGCTCCCTACCCACTTTGGTGATGTTGTATTACGCTCCCATACACTA
h_cardiomyocyte_3-part_pad	/5Phos/AAGATAACATGCTCCCTACTTGGAGTAGCGAAGCAGGTATTACGCTCCCATACACTA
h_cardiomyocyte_3-part_pad	/5Phos/AAGATAACATGCTCCCTACGTGGATGCGGAGCTCCACCAGGATTACGCTCCCATACACTA
h_cardiomyocyte_3-part_pad	/5Phos/AAGATAACATGCTCCCTAGGTGTCAGCGCCCGAAGCTTCCTATTACGCTCCCATACACTA
h_cardiomyocyte_3-part_pad	/5Phos/AAGATAACATGCTCTCTAAGAACACTGGACCACTCGAATTACGCTCTCATACACTA
h_cardiomyocyte_3-part_pad	/5Phos/AAGATAACATGCTCTCTAGGCTCGAAGTCGCGGTCATCAGGATTACGCTCTCATACACTA
h_cardiomyocyte_3-part_pad	/5Phos/AAGATAACATGCTCTCTAAGCCTCATCTTCTAGCATAAATTACGCTCTCATACACTA
h_cardiomyocyte_3-part_pad	/5Phos/AAGATAACATGCTCTCTAGAAACGGTCCAGCCCAGGAATTACGCTCTCATACACTA
h_cardiomyocyte_3-part_pad	/5Phos/AAGATAACATGCTCTCTAGAAAGGTTAACTAGCTTCCCTATTACGCTCTCATACACTA
h_cardiomyocyte_3-part_pad	/5Phos/AAGATAACATGCTCTCTACATCTATGGAAACCCACCTATTACGCTCTCATACACTA
h_cardiomyocyte_3-part_pad	/5Phos/AAGATAACATGCTTACTACGGGAGTGGATCTCCGTGAATTACGCTTACATACACTA
h_cardiomyocyte_3-part_pad	/5Phos/AAGATAACATGCTTACTACTTCATGCAGGTTGACAGCTATTACGCTTACATACACTA
h_cardiomyocyte_3-part_pad	/5Phos/AAGATAACATGCTTACTAGCTGTCGTAGGAGGCAGGTATTACGCTTACATACACTA
h_cardiomyocyte_3-part_pad	/5Phos/AAGATAACATGCTTACTACTAGTCCATCTCTTGGAAACTATTACGCTTACATACACTA
h_cardiomyocyte_3-part_pad	/5Phos/AAGATAACATGCTTACTAGACCAGGAACGCCGGATGGGATTACGCTTACATACACTA
h_cardiomyocyte_3-part_pad	/5Phos/AAGATAACATGCTTACTAAGGGTGGGAGCCACCAGCTATTACGCTTACATACACTA
h_cardiomyocyte_3-part_pad	/5Phos/AAGATAACATGCTTGCTATTCCCAACACACGTGCACCTATTACGCTTGCATACACTA
h_cardiomyocyte_3-part_pad	/5Phos/AAGATAACATGCTTGCTACCTGTCGCCCTTCTGTGGTATTACGCTTGCATACACTA
h_cardiomyocyte_3-part_pad	/5Phos/AAGATAACATGCTTGCTAATAGTTCTGTGTGGTCCCACACCAATTACGCTTGCATACACTA
h_cardiomyocyte_3-part_pad	/5Phos/AAGATAACATGCTTGCTAACCACATAGGAAGTCCCAGCATTACGCTTGCATACACTA
h_cardiomyocyte_3-part_pad	/5Phos/AAGATAACATGCTTGCTACGGGATCACACTTCCACCTGATTACGCTTGCATACACTA
h_cardiomyocyte_3-part_pad	/5Phos/AAGATAACATGCTTGCTAAGGCACGTGCAAAGCATTTGCTATTACGCTTGCATACACTA
h_cardiomyocyte_3-part_pad	/5Phos/AAGATAACATGCTTCCTACAATCGAGATCACATTGGGTCCATTACGCTTCCATACACTA
h_cardiomyocyte_3-part_pad	/5Phos/AAGATAACATGCTTCCTAGCTCATGGGATTGGACATGGTATTACGCTTCCATACACTA
h_cardiomyocyte_3-part_pad	/5Phos/AAGATAACATGCTTCCTAATAACACCTGTGTTAACCCCTATTACGCTTCCATACACTA
h_cardiomyocyte_3-part_pad	/5Phos/AAGATAACATGCTTCCTAATTCTTGTGTTTATCTTCTGGATTACGCTTCCATACACTA
h_cardiomyocyte_3-part_pad	/5Phos/AAGATAACATGCTTCCTACTCCAGTTGTCATTGCTGCTATTACGCTTCCATACACTA
h_cardiomyocyte_3-part_pad	/5Phos/AAGATAACATGCTTCCTAGCACGGGAGGGGTGTCTCGATTACGCTTCCATACACTA
h_cardiomyocyte_3-part_pad	/5Phos/AAGATAACATGCTTTCTAGTTATCCTGAGCAACTTTGCTATTACGCTTTCATACACTA
h_cardiomyocyte_3-part_pad	/5Phos/AAGATAACATGCTTTCTAACACTCGGACCTGCTTCTCCATTACGCTTTCATACACTA
h_cardiomyocyte_3-part_pad	/5Phos/AAGATAACATGCTTTCTACACTGAGGTGATGTCATCCATTACGCTTTCATACACTA
h_cardiomyocyte_3-part_pad	/5Phos/AAGATAACATGCTTTCTAGGATGCTTTCACCGTGAGGATTACGCTTTCATACACTA
h_cardiomyocyte_3-part_pad	/5Phos/AAGATAACATGCTTTCTAGTGAGTTGACAGCTGCTGTATTACGCTTTCATACACTA
h_cardiomyocyte_3-part_pad	/5Phos/AAGATAACATGCTTTCTAATTCGAGAACCTGCTTCGGCAATTACGCTTTCATACACTA

## Sheet: Supplementary Table 5-4
This table combines all the sequences of primer and padlock probes for skin cell 256-gene data collection
Pool name	Sequence
Hs_254_skin_padlock	/5Phos/AAGATAAACATCGCATCCTATCAAGGGAGGATGAGGATGATTACGTAACATACACTA
Hs_254_skin_padlock	/5Phos/AAGATAAACATCGCATCCTATGGTGATCACTTGCCCATCATTACGTAACATACACTA
Hs_254_skin_padlock	/5Phos/AAGATAAACATCGCATCCTACGGCCTTACAGAGCCCAGAGATTACGTAACATACACTA
Hs_254_skin_padlock	/5Phos/AAGATAAACATCGCATCCTATGGAACAGGGTCTCTGGGCATTACGTAACATACACTA
Hs_254_skin_padlock	/5Phos/AAGATAAACATCGCATCCTAGATAGCCACATACATGGCTGATTACGTAACATACACTA
Hs_254_skin_padlock	/5Phos/AAGATAAACATCGCATCCTAGCAGTAGTAACGAAGGAATAATTACGTAACATACACTA
Hs_254_skin_padlock	/5Phos/AAGATAAATCACGCATCCTAGGGATAGCACAGCCTGGATAGCAAATTACAGGTCATACACTA
Hs_254_skin_padlock	/5Phos/AAGATAAATCACGCATCCTAAGCGCGGCGATATCATCATCATTACAGGTCATACACTA
Hs_254_skin_padlock	/5Phos/AAGATAAATCACGCATCCTAACCATCACGCCCTGGTGCCATTACAGGTCATACACTA
Hs_254_skin_padlock	/5Phos/AAGATAAATCACGCATCCTACTGATTGGCCCCGCGCCGCTATTACAGGTCATACACTA
Hs_254_skin_padlock	/5Phos/AAGATAAATCACGCATCCTACGGCAAAGGCGAGGCTCTGTATTACAGGTCATACACTA
Hs_254_skin_padlock	/5Phos/AAGATAAACGAATCATCCTATTGCCATCTGATTACAGCTGCAGATTACGTAGCATACACTA
Hs_254_skin_padlock	/5Phos/AAGATAAACGAATCATCCTAGCCGTTGAGCAGACAGTGGATTACGTAGCATACACTA
Hs_254_skin_padlock	/5Phos/AAGATAAACGAATCATCCTAATCCCCAGAAGAGGAGCAGGTATTACGTAGCATACACTA
Hs_254_skin_padlock	/5Phos/AAGATAAACGAATCATCCTACTTCGTCTTCCCAGTGATCCACCTATTACGTAGCATACACTA
Hs_254_skin_padlock	/5Phos/AAGATAAACGAATCATCCTACCATAGCCCTGTGGCTGCAATTACGTAGCATACACTA
Hs_254_skin_padlock	/5Phos/AAGATAAACGAATCATCCTACAAGGGAGCCTGGTGGTCTATTACGTAGCATACACTA
Hs_254_skin_padlock	/5Phos/AAGATAAATGTAGCATCCTATGGTCATGACCGGGCAGAGCTAATTACTCGGCATACACTA
Hs_254_skin_padlock	/5Phos/AAGATAAATGTAGCATCCTATATACATAGGCACCTTCTCCAGATTACTCGGCATACACTA
Hs_254_skin_padlock	/5Phos/AAGATAAATGTAGCATCCTAATGTCTCCCTTAGGACCAATATTACTCGGCATACACTA
Hs_254_skin_padlock	/5Phos/AAGATAAATGTAGCATCCTACCAGACTTGGTCGCCCACCTATTACTCGGCATACACTA
Hs_254_skin_padlock	/5Phos/AAGATAAATGTAGCATCCTAATCACGGCCTGGGGCCCCAATTACTCGGCATACACTA
Hs_254_skin_padlock	/5Phos/AAGATAAATGTAGCATCCTATGTGAAAGCGTGTTCTGTAAGGATTACTCGGCATACACTA
Hs_254_skin_padlock	/5Phos/AAGATAAAGACACCATCCTAGGTCTTTGCATTCCAGTGCTGATTACTTAACATACACTA
Hs_254_skin_padlock	/5Phos/AAGATAAAGACACCATCCTAGAGACTGAAACTGCCCCGGATTACTTAACATACACTA
Hs_254_skin_padlock	/5Phos/AAGATAAAGACACCATCCTAGGGGAGTTCTGCGTCACCTCCTGCAATTACTTAACATACACTA
Hs_254_skin_padlock	/5Phos/AAGATAAAGACACCATCCTATAACTGCAGGTGTTTGTTGCCCTATTACTTAACATACACTA
Hs_254_skin_padlock	/5Phos/AAGATAAAGACACCATCCTAAGCAGGGCTTATGCAGCAGATTACTTAACATACACTA
Hs_254_skin_padlock	/5Phos/AAGATAAAGACACCATCCTACAGGAGCGAATGCCTTGCCATTACTTAACATACACTA
Hs_254_skin_padlock	/5Phos/AAGATAAAAGACTCATCCTACAACCCAGATAGATGCCATATTACAGGACATACACTA
Hs_254_skin_padlock	/5Phos/AAGATAAAAGACTCATCCTATCAGACTTTCATCTCTTCTGCCATATTACAGGACATACACTA
Hs_254_skin_padlock	/5Phos/AAGATAAAAGACTCATCCTAGTCAGAATGCTGATGAGCATTATTACAGGACATACACTA
Hs_254_skin_padlock	/5Phos/AAGATAAAAGACTCATCCTAAACTATGGCCAACAGTAAGTCTATTACAGGACATACACTA
Hs_254_skin_padlock	/5Phos/AAGATAAAAGACTCATCCTACCCGCGCCCTTCATGGATTATTACAGGACATACACTA
Hs_254_skin_padlock	/5Phos/AAGATAAAAGACTCATCCTATGCGAGCGAAGGTGTCAGCATTACAGGACATACACTA
Hs_254_skin_padlock	/5Phos/AAGATAAACCTAGCATCCTAGTCAGTCACAGTGCCTCTGAGATTACTAGACATACACTA
Hs_254_skin_padlock	/5Phos/AAGATAAACCTAGCATCCTAGGATGTCAACAGAGTCAGGATGCTATTACTAGACATACACTA
Hs_254_skin_padlock	/5Phos/AAGATAAACCTAGCATCCTACCAGCTCCCTTCATAGCATATTACTAGACATACACTA
Hs_254_skin_padlock	/5Phos/AAGATAAACCTAGCATCCTAATTGCCAGAAGTCTCGCGGTATTACTAGACATACACTA
Hs_254_skin_padlock	/5Phos/AAGATAAACCTAGCATCCTAGGCGACTACTCAGGTCAGGGGATTACTAGACATACACTA
Hs_254_skin_padlock	/5Phos/AAGATAAACCTAGCATCCTAACCAACATCCGCTGGTAGTATTACTAGACATACACTA
Hs_254_skin_padlock	/5Phos/AAGATAAAGGTATCATCCTATGGGGTGGCTTCACCTTCGATATTACGCCACATACACTA
Hs_254_skin_padlock	/5Phos/AAGATAAAGGTATCATCCTAAATGCTTGTCCCTCTGCCGATTACGCCACATACACTA
Hs_254_skin_padlock	/5Phos/AAGATAAAGGTATCATCCTAACGGTGCCGATGGCATAAACCATTACGCCACATACACTA
Hs_254_skin_padlock	/5Phos/AAGATAAAGGTATCATCCTAGAGTAGTTGGCCTGGATGCATTACGCCACATACACTA
Hs_254_skin_padlock	/5Phos/AAGATAAAGGTATCATCCTATCACGTCAAAATTCTCCTGCAATTACGCCACATACACTA
Hs_254_skin_padlock	/5Phos/AAGATAAAGGTATCATCCTAGGGCATGGTTACATGTTCAGGTATTACGCCACATACACTA
Hs_254_skin_padlock	/5Phos/AAGATAAACGGGACATCCTAGACGCTGTTCTTGTGCAGCGAGTATTACCCACCATACACTA
Hs_254_skin_padlock	/5Phos/AAGATAAACGGGACATCCTACCCAGATACTCATGCCGCCATATTACCCACCATACACTA
Hs_254_skin_padlock	/5Phos/AAGATAAACGGGACATCCTACTTGAAGTCACAGGAGCCGATTACCCACCATACACTA
Hs_254_skin_padlock	/5Phos/AAGATAAACGGGACATCCTATCTTGTCGGCATCAGCCAGGCATTACCCACCATACACTA
Hs_254_skin_padlock	/5Phos/AAGATAAACGGGACATCCTAGGAGATCACACGAGAGCCGATTACCCACCATACACTA
Hs_254_skin_padlock	/5Phos/AAGATAAACGGGACATCCTATCCGCAGGATGACCAGCGTGGGCTTATTACCCACCATACACTA
Hs_254_skin_padlock	/5Phos/AAGATAAAATCCTCATCCTACAGATCCCCAACCACAACTATTACAGACCATACACTA
Hs_254_skin_padlock	/5Phos/AAGATAAAATCCTCATCCTACGGCTCAAGTCTGTTCCATATTACAGACCATACACTA
Hs_254_skin_padlock	/5Phos/AAGATAAAATCCTCATCCTATCACAGTGCGATCCCCAGTATTACAGACCATACACTA
Hs_254_skin_padlock	/5Phos/AAGATAAAATCCTCATCCTAGTCTTGTCAAAAGAGACACCACTATTACAGACCATACACTA
Hs_254_skin_padlock	/5Phos/AAGATAAAATCCTCATCCTAGATCCTTTCTGGGGCGCCCTATTACAGACCATACACTA
Hs_254_skin_padlock	/5Phos/AAGATAAAATCCTCATCCTATCCGATGTGTTGGGGTTCTATTACAGACCATACACTA
Hs_254_skin_padlock	/5Phos/AAGATAAAATGGACATCCTAAGAACCCTGGAAACAGACACCGATTACTTCGCATACACTA
Hs_254_skin_padlock	/5Phos/AAGATAAAATGGACATCCTACCTCTTGTGGCAATCTCCCACATATTACTTCGCATACACTA
Hs_254_skin_padlock	/5Phos/AAGATAAAATGGACATCCTACACTCAGGAAATCCTCCAGCTATTACTTCGCATACACTA
Hs_254_skin_padlock	/5Phos/AAGATAAAATGGACATCCTAGTCCGACGACTGTAGGACTATTACTTCGCATACACTA
Hs_254_skin_padlock	/5Phos/AAGATAAAATGGACATCCTACAGGCGATTTCCCTGGCGCAGATTACTTCGCATACACTA
Hs_254_skin_padlock	/5Phos/AAGATAAAATGGACATCCTATTTAGCTCCCAGCACCGCGAATTACTTCGCATACACTA
Hs_254_skin_padlock	/5Phos/AAGATAAAATCTCCATCCTATCACACGGCAGGCATACTCATATTACGTGTCATACACTA
Hs_254_skin_padlock	/5Phos/AAGATAAAATCTCCATCCTAACAGCTAAGGCCACGGAGCGATTACGTGTCATACACTA
Hs_254_skin_padlock	/5Phos/AAGATAAAATCTCCATCCTAGAAAGACCAGTCCTTGCTGATTACGTGTCATACACTA
Hs_254_skin_padlock	/5Phos/AAGATAAAATCTCCATCCTATGTCGGATGGATGAAACCCATTACGTGTCATACACTA
Hs_254_skin_padlock	/5Phos/AAGATAAAATCTCCATCCTATGAGTAAACCTGAATCTTTGGATTACGTGTCATACACTA
Hs_254_skin_padlock	/5Phos/AAGATAAAATCTCCATCCTACCCACTTAACTATCTTGGGCTGTATTACGTGTCATACACTA
Hs_254_skin_padlock	/5Phos/AAGATAAACGAGCCATCCTACAGAGAACTTGATGGCTTGGCAATTACCTGCCATACACTA
Hs_254_skin_padlock	/5Phos/AAGATAAACGAGCCATCCTAGTTGGGGATGTTTGCTTGTGTATTACCTGCCATACACTA
Hs_254_skin_padlock	/5Phos/AAGATAAACGAGCCATCCTAACTTCACTGTGACGTCAAAGCCCTATTACCTGCCATACACTA
Hs_254_skin_padlock	/5Phos/AAGATAAACGAGCCATCCTACCCAGATCCAGCAACGGGCATTACCTGCCATACACTA
Hs_254_skin_padlock	/5Phos/AAGATAAACGAGCCATCCTATCCCCAACGAAGCCCGTCCATTACCTGCCATACACTA
Hs_254_skin_padlock	/5Phos/AAGATAAACGAGCCATCCTAGGCAAAGTTACTGCTTCCAGTGTATTACCTGCCATACACTA
Hs_254_skin_padlock	/5Phos/AAGATAAACTCTACATCCTACTGAATAGGCATTCCTTTGCCTATTACAAAGCATACACTA
Hs_254_skin_padlock	/5Phos/AAGATAAACTCTACATCCTATCAGCAATATGTGCGGGGTATTACAAAGCATACACTA
Hs_254_skin_padlock	/5Phos/AAGATAAACTCTACATCCTAGACTCTCTATCCGAGCTCTGTCTATTACAAAGCATACACTA
Hs_254_skin_padlock	/5Phos/AAGATAAACTCTACATCCTATCTGTTTTCCTTCCCCTTCCATTACAAAGCATACACTA
Hs_254_skin_padlock	/5Phos/AAGATAAACTCTACATCCTATGCCAACCTCTAGTGGGCTATTACAAAGCATACACTA
Hs_254_skin_padlock	/5Phos/AAGATAAACTCTACATCCTATTGTCGTAATTTCTCCTGCTGATTACAAAGCATACACTA
Hs_254_skin_padlock	/5Phos/AAGATAAAGAAACCATCCTATCTGAGCAGCAACTCGGTTTATTACAGCCCATACACTA
Hs_254_skin_padlock	/5Phos/AAGATAAAGAAACCATCCTACTACTAGCTGCCAGGGTGGATTACAGCCCATACACTA
Hs_254_skin_padlock	/5Phos/AAGATAAAGAAACCATCCTAGTTGGATGTCGGGCTGAGCCCATTACAGCCCATACACTA
Hs_254_skin_padlock	/5Phos/AAGATAAAGAAACCATCCTACCAAGGCTCCTTGCTGGGCATTACAGCCCATACACTA
Hs_254_skin_padlock	/5Phos/AAGATAAACATTGCATCCTACCCGAGTTTCCTGACCAGCCTATTACTTGACATACACTA
Hs_254_skin_padlock	/5Phos/AAGATAAACATTGCATCCTAACATGTCAATCAGCCTTGGGAGTGATTACTTGACATACACTA
Hs_254_skin_padlock	/5Phos/AAGATAAACATTGCATCCTACAGGAGGACTCCAAACGACCAATTACTTGACATACACTA
Hs_254_skin_padlock	/5Phos/AAGATAAACATTGCATCCTACGATGATTCGAGCCAAGCCAATTACTTGACATACACTA
Hs_254_skin_padlock	/5Phos/AAGATAAACATTGCATCCTAGCAAGAAGCTGCCTCTCAGCCATTACTTGACATACACTA
Hs_254_skin_padlock	/5Phos/AAGATAAACATTGCATCCTACCTGGGTATGGCACCCGCCCATTACTTGACATACACTA
Hs_254_skin_padlock	/5Phos/AAGATAAAGGTAGCATCCTAGGTGTTCAAAGAACTTGGAGACAATTACCGACCATACACTA
Hs_254_skin_padlock	/5Phos/AAGATAAAGGTAGCATCCTAAGTCCCGTCTACCAAGTGTATTACCGACCATACACTA
Hs_254_skin_padlock	/5Phos/AAGATAAAGGTAGCATCCTATTCTGATGCACTGCGGTGAATATTACCGACCATACACTA
Hs_254_skin_padlock	/5Phos/AAGATAAAGGTAGCATCCTAGTCTCTGCTAAGGACGCCTCTATTACCGACCATACACTA
Hs_254_skin_padlock	/5Phos/AAGATAAAGGTAGCATCCTATCTGTTTGTTGGGCAGGAAGACTATTACCGACCATACACTA
Hs_254_skin_padlock	/5Phos/AAGATAAAGGTAGCATCCTAGGGTGCGGAAGGGGATGATATTACCGACCATACACTA
Hs_254_skin_padlock	/5Phos/AAGATAAACCACCCATCCTACAGACCAGCATGGCCGTCTATTACAGAGCATACACTA
Hs_254_skin_padlock	/5Phos/AAGATAAACCACCCATCCTAATCTTGTACCAGGCCCAGTATTACAGAGCATACACTA
Hs_254_skin_padlock	/5Phos/AAGATAAACCACCCATCCTACGAGGAACTCACGAAGAACCTGCTATTACAGAGCATACACTA
Hs_254_skin_padlock	/5Phos/AAGATAAACCACCCATCCTATGATGATGGCCTGGTCGGAGCCCTATTACAGAGCATACACTA
Hs_254_skin_padlock	/5Phos/AAGATAAACCACCCATCCTAGTCATCATCCAGGACGTCCTATTACAGAGCATACACTA
Hs_254_skin_padlock	/5Phos/AAGATAAACCACCCATCCTACGCGGGTAGGAAGGACCCTATTACAGAGCATACACTA
Hs_254_skin_padlock	/5Phos/AAGATAAAGCCCGCATCCTATCTCCTGCTAAGATGGAGTGTATTACGATCCATACACTA
Hs_254_skin_padlock	/5Phos/AAGATAAAGCCCGCATCCTAATTGTCATTAGGAAGCACTGGTTATTACGATCCATACACTA
Hs_254_skin_padlock	/5Phos/AAGATAAAGCCCGCATCCTAAGGCCTGTTAGCACAGTATTATTACGATCCATACACTA
Hs_254_skin_padlock	/5Phos/AAGATAAAGCCCGCATCCTACAATGACAGAATGGTTCAGGGATTACGATCCATACACTA
Hs_254_skin_padlock	/5Phos/AAGATAAAGCCCGCATCCTAATTTTGCCTGGTGCTTGCTATTACGATCCATACACTA
Hs_254_skin_padlock	/5Phos/AAGATAAAGCCCGCATCCTAAGCTAAATGTATCCTCCCCATATTACGATCCATACACTA
Hs_254_skin_padlock	/5Phos/AAGATAAACCCGGCATCCTAGAACCTTCTGGAGGAGGATATTACCTAACATACACTA
Hs_254_skin_padlock	/5Phos/AAGATAAACCCGGCATCCTAGAAAGAGTTCAAGCAGCCTATTACCTAACATACACTA
Hs_254_skin_padlock	/5Phos/AAGATAAACCCGGCATCCTAGGTAACAGAGTTGGCATCTTATTACCTAACATACACTA
Hs_254_skin_padlock	/5Phos/AAGATAAACCCGGCATCCTATCCTGAGAAAGACGCTCCTGGATTACCTAACATACACTA
Hs_254_skin_padlock	/5Phos/AAGATAAACCCGGCATCCTATCTTCTTCTGCATTTTGTAACCACTATTACCTAACATACACTA
Hs_254_skin_padlock	/5Phos/AAGATAAACCCGGCATCCTAAGTGTATCCCTGAAGACTGTGGGTATTACCTAACATACACTA
Hs_254_skin_padlock	/5Phos/AAGATAAATCCTGCATCCTAAGCGATATGGCCAGCACACATTACAACGCATACACTA
Hs_254_skin_padlock	/5Phos/AAGATAAATCCTGCATCCTAGTGCAGACGAATCGGCCGGATTACAACGCATACACTA
Hs_254_skin_padlock	/5Phos/AAGATAAATCCTGCATCCTATCCCACTGGGACAGCACCTATTACAACGCATACACTA
Hs_254_skin_padlock	/5Phos/AAGATAAATCCTGCATCCTATGATGTTTCCTGGGCTGCCCTATTACAACGCATACACTA
Hs_254_skin_padlock	/5Phos/AAGATAAATCCTGCATCCTACGGGATGCCACGGGCTCCGATTACAACGCATACACTA
Hs_254_skin_padlock	/5Phos/AAGATAAATCCTGCATCCTATTAGAGCATGTGTCACGGGATTACAACGCATACACTA
Hs_254_skin_padlock	/5Phos/AAGATAAAGCCCTCATCCTAGCCTGTGTTGGCTTGGCCCCTATTACATGACATACACTA
Hs_254_skin_padlock	/5Phos/AAGATAAAGCCCTCATCCTATCATAATCTCCCTGCGGGTTGGTATTACATGACATACACTA
Hs_254_skin_padlock	/5Phos/AAGATAAAGCCCTCATCCTAGTCATTGACAGCCAGCCACAATTACATGACATACACTA
Hs_254_skin_padlock	/5Phos/AAGATAAAGCCCTCATCCTAGCGACGCGTGGTAGACAAAGTATTACATGACATACACTA
Hs_254_skin_padlock	/5Phos/AAGATAAAGCCCTCATCCTACGGGAATGGCTGGGATTCCTATTACATGACATACACTA
Hs_254_skin_padlock	/5Phos/AAGATAAAGCCCTCATCCTATGATTGGTTTTGGACGTGTGGCCAATTACATGACATACACTA
Hs_254_skin_padlock	/5Phos/AAGATAAAAGCCGCATCCTAAGTTTCCTTAGCTGGGCCTCATTACAAGCCATACACTA
Hs_254_skin_padlock	/5Phos/AAGATAAAAGCCGCATCCTACCATCCTGGTCGAAGGCGCGGATTACAAGCCATACACTA
Hs_254_skin_padlock	/5Phos/AAGATAAAAGCCGCATCCTATCGCGAACTCCTCGTAGTTCATTACAAGCCATACACTA
Hs_254_skin_padlock	/5Phos/AAGATAAAAGCCGCATCCTATCAACCGCGGAGAAAGCCTTATTACAAGCCATACACTA
Hs_254_skin_padlock	/5Phos/AAGATAAAAGCCGCATCCTAAATGCGGGGCTGAGGGGCCATTACAAGCCATACACTA
Hs_254_skin_padlock	/5Phos/AAGATAAAGATAGCATCCTACTCAATCACCAGGTTGGAAACATATTACTAAGCATACACTA
Hs_254_skin_padlock	/5Phos/AAGATAAAGATAGCATCCTAGAGGTATGAGATACTGCCTCCAGGATTACTAAGCATACACTA
Hs_254_skin_padlock	/5Phos/AAGATAAAGATAGCATCCTACCTTAATGTAAGCCTGCAGCTATTACTAAGCATACACTA
Hs_254_skin_padlock	/5Phos/AAGATAAAGATAGCATCCTAAGTTCTTTTGCCACAGGCCCCGTATTACTAAGCATACACTA
Hs_254_skin_padlock	/5Phos/AAGATAAAGATAGCATCCTATGGACCACTCTGAGCCTTCAGGGATTACTAAGCATACACTA
Hs_254_skin_padlock	/5Phos/AAGATAAAGATAGCATCCTACCATAGCCACCCAGCCCAGATTACTAAGCATACACTA
Hs_254_skin_padlock	/5Phos/AAGATAAACAACTCATCCTAGCAACGATGACTTGGTGGAGTATTACGTCTCATACACTA
Hs_254_skin_padlock	/5Phos/AAGATAAACAACTCATCCTAGAGATCTCCGCATCCTCTCCATTACGTCTCATACACTA
Hs_254_skin_padlock	/5Phos/AAGATAAACAACTCATCCTAGTTCCTGCAACCTCCCGCGATTACGTCTCATACACTA
Hs_254_skin_padlock	/5Phos/AAGATAAACAACTCATCCTATGGTGAGAGTGTCTGGGGTATTACGTCTCATACACTA
Hs_254_skin_padlock	/5Phos/AAGATAAACAACTCATCCTAGTTGAGCACCTCCCGGAGGTATTACGTCTCATACACTA
Hs_254_skin_padlock	/5Phos/AAGATAAACAACTCATCCTACGCGTGCCCCTTCACCAGCTATTACGTCTCATACACTA
Hs_254_skin_padlock	/5Phos/AAGATAAAGTACGCATCCTATAGACACGGCTGATGCACTGAATATTACCTATCATACACTA
Hs_254_skin_padlock	/5Phos/AAGATAAAGTACGCATCCTAGTGTGTCCCTTCTGGTTCTGCAATTACCTATCATACACTA
Hs_254_skin_padlock	/5Phos/AAGATAAAGTACGCATCCTATATTTCGTCACAGTGAAGGTGGATTACCTATCATACACTA
Hs_254_skin_padlock	/5Phos/AAGATAAAGTACGCATCCTAGGCGAAGTAAATGCCCCAGATTACCTATCATACACTA
Hs_254_skin_padlock	/5Phos/AAGATAAAGTACGCATCCTAGTTGACCAGGTCGATCTCCATTACCTATCATACACTA
Hs_254_skin_padlock	/5Phos/AAGATAAAGTACGCATCCTACCTCATTCAGTTGATGAGAGGCATTACCTATCATACACTA
Hs_254_skin_padlock	/5Phos/AAGATAAAATGGCCATCCTAGGCCCTTCGGAGGCTCTGTACCTATTACATCACATACACTA
Hs_254_skin_padlock	/5Phos/AAGATAAAATGGCCATCCTATGTCGTGGCTGCGACTCAGAATTACATCACATACACTA
Hs_254_skin_padlock	/5Phos/AAGATAAAATGGCCATCCTATGGAGCTTCCCGCGCGCCAATTACATCACATACACTA
Hs_254_skin_padlock	/5Phos/AAGATAAAATGGCCATCCTAGCTCCTTATTAGGGCGTGAGTATTACATCACATACACTA
Hs_254_skin_padlock	/5Phos/AAGATAAAATGGCCATCCTAGAGTGACTGCACCTCTTTCAGAGGAATTACATCACATACACTA
Hs_254_skin_padlock	/5Phos/AAGATAAAATGGCCATCCTAGACAAGGCACAAGCACAGGATTACATCACATACACTA
Hs_254_skin_padlock	/5Phos/AAGATAAATGCATCATCCTACTTAGGGATGAGGCTAGGGTATTACGGCCCATACACTA
Hs_254_skin_padlock	/5Phos/AAGATAAATGCATCATCCTATCGATCCTACGGATGGGGCCATTACGGCCCATACACTA
Hs_254_skin_padlock	/5Phos/AAGATAAATGCATCATCCTAGCCTTCAAAGGACCCCAGCATTACGGCCCATACACTA
Hs_254_skin_padlock	/5Phos/AAGATAAATGCATCATCCTAGACCACTGAGGGCAGAGAGCTATTACGGCCCATACACTA
Hs_254_skin_padlock	/5Phos/AAGATAAATGCATCATCCTAGCTGGCCTACTGCTGTCCGGATTACGGCCCATACACTA
Hs_254_skin_padlock	/5Phos/AAGATAAATGCATCATCCTATGGCCATGTTCCCGCCTGTATTACGGCCCATACACTA
Hs_254_skin_padlock	/5Phos/AAGATAAACGATACATCCTACTAGTCGCTGAAGGGGTATCTATTACTGATCATACACTA
Hs_254_skin_padlock	/5Phos/AAGATAAACGATACATCCTAGAATCCTGCACCCACTTCTATTACTGATCATACACTA
Hs_254_skin_padlock	/5Phos/AAGATAAACGATACATCCTAGGCACAGATATCCTTGGCCAGTATTACTGATCATACACTA
Hs_254_skin_padlock	/5Phos/AAGATAAACGATACATCCTAAATGAGGTTACCTCAGAATGCATATTACTGATCATACACTA
Hs_254_skin_padlock	/5Phos/AAGATAAACGATACATCCTAAACACTCAGGCTCTGGTTTATTACTGATCATACACTA
Hs_254_skin_padlock	/5Phos/AAGATAAATTAAACATCCTAAATGGCCCCTTTTGGTGATGATTACCAGTCATACACTA
Hs_254_skin_padlock	/5Phos/AAGATAAATTAAACATCCTAGGTCCCTAGGGCGATGGTGATTACCAGTCATACACTA
Hs_254_skin_padlock	/5Phos/AAGATAAATTAAACATCCTACAGCCACGGAGATCTTCATATTACCAGTCATACACTA
Hs_254_skin_padlock	/5Phos/AAGATAAATTAAACATCCTATGACGCGGGATCTTGTAGGATTACCAGTCATACACTA
Hs_254_skin_padlock	/5Phos/AAGATAAAAGCGTCATCCTATGCTCAAACCACTGTGACAGGATTACATACCATACACTA
Hs_254_skin_padlock	/5Phos/AAGATAAAAGCGTCATCCTACGAAAGCCTGGAGGTGACAGATTACATACCATACACTA
Hs_254_skin_padlock	/5Phos/AAGATAAAAGCGTCATCCTATAGCTTGTCTGAGAGTGGCTATTACATACCATACACTA
Hs_254_skin_padlock	/5Phos/AAGATAAAAGCGTCATCCTACCCAAAATTCAGCTTGGGCATTACATACCATACACTA
Hs_254_skin_padlock	/5Phos/AAGATAAATAGACCATCCTATCACCATTTACACCCCAGGTATTACATTCCATACACTA
Hs_254_skin_padlock	/5Phos/AAGATAAATAGACCATCCTACACACCAGTCATGGCCTTGGATATTACATTCCATACACTA
Hs_254_skin_padlock	/5Phos/AAGATAAATAGACCATCCTATTGATATAGCGCCGCATACGTGGATTACATTCCATACACTA
Hs_254_skin_padlock	/5Phos/AAGATAAATAGACCATCCTAGAGCTAAATCTGAGATGCCCTATTACATTCCATACACTA
Hs_254_skin_padlock	/5Phos/AAGATAAATAGACCATCCTAACGGATGGTGCTGGCCCCAATTACATTCCATACACTA
Hs_254_skin_padlock	/5Phos/AAGATAAATAGACCATCCTAGACTTGGCCGCTGGATGCTATTACATTCCATACACTA
Hs_254_skin_padlock	/5Phos/AAGATAAACATTTCATCCTATCAGGTTATCCACCTCGGGCATTACGGGTCATACACTA
Hs_254_skin_padlock	/5Phos/AAGATAAACATTTCATCCTAGCAGGAAAAGGCAGGCGAGTATTACGGGTCATACACTA
Hs_254_skin_padlock	/5Phos/AAGATAAACATTTCATCCTAGTCAGCATACTGCCGCGGGTATTACGGGTCATACACTA
Hs_254_skin_padlock	/5Phos/AAGATAAACATTTCATCCTACTCTAGGTTGAGACCGCCGATTACGGGTCATACACTA
Hs_254_skin_padlock	/5Phos/AAGATAAACATTTCATCCTAGCGTCAGTTCCTTGAGGCGGATTACGGGTCATACACTA
Hs_254_skin_padlock	/5Phos/AAGATAAACATTTCATCCTAGCCCTGTCGCCCACGACACGTATTACGGGTCATACACTA
Hs_254_skin_padlock	/5Phos/AAGATAAATAACGCATCCTAGTACAGGCAGCACGTGAAGATTACAGTCCATACACTA
Hs_254_skin_padlock	/5Phos/AAGATAAATAACGCATCCTAATGTTGTCTTCTTCTCGTTGATTACAGTCCATACACTA
Hs_254_skin_padlock	/5Phos/AAGATAAATAACGCATCCTACGGCCTCCTGTGAGCGGATCCAATTACAGTCCATACACTA
Hs_254_skin_padlock	/5Phos/AAGATAAATAACGCATCCTAGACGACAGTGCCCGCCACCAATTACAGTCCATACACTA
Hs_254_skin_padlock	/5Phos/AAGATAAATAACGCATCCTAAGGATACCAGCGATGATCTCCAGATTACAGTCCATACACTA
Hs_254_skin_padlock	/5Phos/AAGATAAATAACGCATCCTAGATCCCCACAGCCCCAATGATTACAGTCCATACACTA
Hs_254_skin_padlock	/5Phos/AAGATAAACGAGGCATCCTACCACTCTCTATGCAGGCCAATTACGGGACATACACTA
Hs_254_skin_padlock	/5Phos/AAGATAAACGAGGCATCCTAAAACGCTGTCAAGCCAGATGTGTATTACGGGACATACACTA
Hs_254_skin_padlock	/5Phos/AAGATAAACGAGGCATCCTACAGAGACCGCTTCCATGCTATTACGGGACATACACTA
Hs_254_skin_padlock	/5Phos/AAGATAAACGAGGCATCCTAACAAGGAAGACTCATTCCCTATTACGGGACATACACTA
Hs_254_skin_padlock	/5Phos/AAGATAAACGAGGCATCCTAAATTAGCCCATCCAGGGGCTATTACGGGACATACACTA
Hs_254_skin_padlock	/5Phos/AAGATAAACGAGGCATCCTATTTGAGCTCCACTCTGCCCTATTACGGGACATACACTA
Hs_254_skin_padlock	/5Phos/AAGATAAAGTACTCATCCTAATGACTTAGGCCCCTTGGGATTACTGGGCATACACTA
Hs_254_skin_padlock	/5Phos/AAGATAAAGTACTCATCCTAGTCTTTGGCCCACACATACAGCTATTACTGGGCATACACTA
Hs_254_skin_padlock	/5Phos/AAGATAAAGTACTCATCCTACCAGCGTCTTGAGCTGTGGATTACTGGGCATACACTA
Hs_254_skin_padlock	/5Phos/AAGATAAAGTACTCATCCTAAGATCAGATAAGCCAAAGTCAATTACTGGGCATACACTA
Hs_254_skin_padlock	/5Phos/AAGATAAAGTACTCATCCTAGTCAGCTGCTGAGTGGGGCCATATTACTGGGCATACACTA
Hs_254_skin_padlock	/5Phos/AAGATAAAGTACTCATCCTACTGGACGTCGCTGCTCGGGTTATTACTGGGCATACACTA
Hs_254_skin_padlock	/5Phos/AAGATAAACCTTCCATCCTACTCTGTGGGCTCTTGTCTCCATTACAAGTCATACACTA
Hs_254_skin_padlock	/5Phos/AAGATAAACCTTCCATCCTACCATCAAGAGGCTGCCTCCATTACAAGTCATACACTA
Hs_254_skin_padlock	/5Phos/AAGATAAACCTTCCATCCTATGGAATTTGGTGGGGCTTCATTACAAGTCATACACTA
Hs_254_skin_padlock	/5Phos/AAGATAAACCTTCCATCCTATTGCACTCAGGCTGGTGGTATTACAAGTCATACACTA
Hs_254_skin_padlock	/5Phos/AAGATAAACCTTCCATCCTAAACTCGAGGTCTGGGGAGGGGATTACAAGTCATACACTA
Hs_254_skin_padlock	/5Phos/AAGATAAACCTTCCATCCTATTGAGACCCTCTCTTGAATCTATTACAAGTCATACACTA
Hs_254_skin_padlock	/5Phos/AAGATAAAACGAACATCCTATGTTGAATGGCGTGTCATCCAATTACGTTACATACACTA
Hs_254_skin_padlock	/5Phos/AAGATAAAACGAACATCCTATACCAGGTCTTTGGAATGAGAGATTACGTTACATACACTA
Hs_254_skin_padlock	/5Phos/AAGATAAAACGAACATCCTACGGGGATAAAGGACGGCCTATTACGTTACATACACTA
Hs_254_skin_padlock	/5Phos/AAGATAAAACGAACATCCTAGCCTCCATGCCGTCACTATATTACGTTACATACACTA
Hs_254_skin_padlock	/5Phos/AAGATAAAACGAACATCCTAAGATGGACCGGACTTGGGAGGATTACGTTACATACACTA
Hs_254_skin_padlock	/5Phos/AAGATAAAACGAACATCCTAAGGTCAGGTGTGAATTCCTGGAATTACGTTACATACACTA
Hs_254_skin_padlock	/5Phos/AAGATAAATAGTACATCCTAACCAATTCAGCTGTATGGTTATTACCCTCCATACACTA
Hs_254_skin_padlock	/5Phos/AAGATAAATAGTACATCCTATGTTCAGAGGTGACTGGATCCAATTACCCTCCATACACTA
Hs_254_skin_padlock	/5Phos/AAGATAAATAGTACATCCTAGAATTACCAAGTGAGTCCTTTCATATTACCCTCCATACACTA
Hs_254_skin_padlock	/5Phos/AAGATAAATAGTACATCCTACACCAAGGCATAATAAGATGGCTATTACCCTCCATACACTA
Hs_254_skin_padlock	/5Phos/AAGATAAATAGTACATCCTAGATGACTTCGGCCTTGGGGTATTACCCTCCATACACTA
Hs_254_skin_padlock	/5Phos/AAGATAAATAGTACATCCTAGTAGGTCATGAATATAAAGACAGCAATTACCCTCCATACACTA
Hs_254_skin_padlock	/5Phos/AAGATAAAACGTACATCCTACGCTGATTTCCTCTGGGCCATTACGTTCCATACACTA
Hs_254_skin_padlock	/5Phos/AAGATAAAACGTACATCCTAATCGGGATGGACACCCTGGGCTATTACGTTCCATACACTA
Hs_254_skin_padlock	/5Phos/AAGATAAAACGTACATCCTAGCGGCTGACAGAAGGCTCAGCAGATTACGTTCCATACACTA
Hs_254_skin_padlock	/5Phos/AAGATAAAACGTACATCCTAGGACACCCTGCCCTTCATTGTCTATTACGTTCCATACACTA
Hs_254_skin_padlock	/5Phos/AAGATAAAACGTACATCCTAGAGTCCCTGGACCCCACCCATTACGTTCCATACACTA
Hs_254_skin_padlock	/5Phos/AAGATAAAACGTACATCCTAACTGTGAGCTCCTCTTCAGTATTACGTTCCATACACTA
Hs_254_skin_padlock	/5Phos/AAGATAAAGGCTCCATCCTACAATAGGACAGATTCCTTTTACCTATTACGCCGCATACACTA
Hs_254_skin_padlock	/5Phos/AAGATAAAGGCTCCATCCTAAAAAGGTGGAAATGAGGCTGCATTACGCCGCATACACTA
Hs_254_skin_padlock	/5Phos/AAGATAAAGGCTCCATCCTAGGTTCGAAGATGGCACCATATTACGCCGCATACACTA
Hs_254_skin_padlock	/5Phos/AAGATAAAGGCTCCATCCTAGTGTTGTCCTCAGCGTCCTGGATTACGCCGCATACACTA
Hs_254_skin_padlock	/5Phos/AAGATAAAGGCTCCATCCTAGGGTACGGAACCAAACTCAATTACGCCGCATACACTA
Hs_254_skin_padlock	/5Phos/AAGATAAAGGCTCCATCCTATGTACCATTAATCATGTCGCAGTGAATTACGCCGCATACACTA
Hs_254_skin_padlock	/5Phos/AAGATAAATGCTGCATCCTAATTGAGCATCACATGGACCAATTACGCAACATACACTA
Hs_254_skin_padlock	/5Phos/AAGATAAATGCTGCATCCTATACACTTTGGCAGTCTACATGTCTATTACGCAACATACACTA
Hs_254_skin_padlock	/5Phos/AAGATAAATGCTGCATCCTATTCCCAACTTCATTAGTGGCTATTACGCAACATACACTA
Hs_254_skin_padlock	/5Phos/AAGATAAATGCTGCATCCTATACTGAAACAGGGTTGTTGCTATTACGCAACATACACTA
Hs_254_skin_padlock	/5Phos/AAGATAAATGCTGCATCCTAACTTGACGCATCGCGCCAGATTACGCAACATACACTA
Hs_254_skin_padlock	/5Phos/AAGATAAATGCTGCATCCTAACCTGTGTGAACTGATGGGCCAGATTACGCAACATACACTA
Hs_254_skin_padlock	/5Phos/AAGATAAAATCTACATCCTACCTCTACCCATGTGATGCTGGTATTACCATGCATACACTA
Hs_254_skin_padlock	/5Phos/AAGATAAAATCTACATCCTAGTAGCCAGTACCAGGCCAGAGAGATTACCATGCATACACTA
Hs_254_skin_padlock	/5Phos/AAGATAAAATCTACATCCTACAACAGAGCTTGTGTGTCGGATTACCATGCATACACTA
Hs_254_skin_padlock	/5Phos/AAGATAAAATCTACATCCTACCTATATATTCCTCGTGGGTATTACCATGCATACACTA
Hs_254_skin_padlock	/5Phos/AAGATAAAATCTACATCCTAGAACTATCAGCCTGGGTGAGATTACCATGCATACACTA
Hs_254_skin_padlock	/5Phos/AAGATAAAATCTACATCCTACAAACACTCTGTCCTCAAGTATTACCATGCATACACTA
Hs_254_skin_padlock	/5Phos/AAGATAAACCGTTCATCCTAGGTTCCAGAGATGGAGACTATTACGGGCCATACACTA
Hs_254_skin_padlock	/5Phos/AAGATAAACCGTTCATCCTAGAGATAAAAGTTCGCATCTTCTGGTATTACGGGCCATACACTA
Hs_254_skin_padlock	/5Phos/AAGATAAACCGTTCATCCTAGGCCACCGACATCACATCCATTACGGGCCATACACTA
Hs_254_skin_padlock	/5Phos/AAGATAAACCGTTCATCCTAGAATACAGGTCCCGCTGGCATTACGGGCCATACACTA
Hs_254_skin_padlock	/5Phos/AAGATAAACCGTTCATCCTATGGGTTGGGAACAGGTGGTATTACGGGCCATACACTA
Hs_254_skin_padlock	/5Phos/AAGATAAACCGTTCATCCTATCTCTCGTGGGGTCCAAGAATTACGGGCCATACACTA
Hs_254_skin_padlock	/5Phos/AAGATAAACTAGGCATCCTACTGCTTGTCTGAAGCTCTCGACTATTACTGCTCATACACTA
Hs_254_skin_padlock	/5Phos/AAGATAAACTAGGCATCCTATGCAGTTCTGACACATTCTGTATTACTGCTCATACACTA
Hs_254_skin_padlock	/5Phos/AAGATAAACTAGGCATCCTACCTTGGCATTACTTCCCAGATATTACTGCTCATACACTA
Hs_254_skin_padlock	/5Phos/AAGATAAACTAGGCATCCTAATGCTGACGATTTCAGCAAAGAGATTACTGCTCATACACTA
Hs_254_skin_padlock	/5Phos/AAGATAAACTAGGCATCCTACGATCCTTGAGGGGCTGGTATTACTGCTCATACACTA
Hs_254_skin_padlock	/5Phos/AAGATAAACTAGGCATCCTAGCCAAAGTACCTTGAAGAAGATTACTGCTCATACACTA
Hs_254_skin_padlock	/5Phos/AAGATAAATACCTCATCCTAGCCTAAAAGGGACTCCCCGATTACTCTGCATACACTA
Hs_254_skin_padlock	/5Phos/AAGATAAATACCTCATCCTAGCGAGTGGGAAGGAGAACTATTACTCTGCATACACTA
Hs_254_skin_padlock	/5Phos/AAGATAAATACCTCATCCTACACTAGCAATTGCACCTCCTATTACTCTGCATACACTA
Hs_254_skin_padlock	/5Phos/AAGATAAATACCTCATCCTATTTTCGCTTCAAGGGCCAGATTACTCTGCATACACTA
Hs_254_skin_padlock	/5Phos/AAGATAAATACCTCATCCTAAGTCACTCAGCAGACACTGCCAATTACTCTGCATACACTA
Hs_254_skin_padlock	/5Phos/AAGATAAATACCTCATCCTACGCCACTGCCCGTCAGCTTTATTACTCTGCATACACTA
Hs_254_skin_padlock	/5Phos/AAGATAAAGAGAACATCCTAGCAGGTCTCAAATCCGATGCTATTACAAGGCATACACTA
Hs_254_skin_padlock	/5Phos/AAGATAAAGAGAACATCCTAAGTTTCTGACGACTCCTTGTATTACAAGGCATACACTA
Hs_254_skin_padlock	/5Phos/AAGATAAAGAGAACATCCTAATTCAAATCGATCTGCGCCAGGCTATTACAAGGCATACACTA
Hs_254_skin_padlock	/5Phos/AAGATAAAGAGAACATCCTAATTGCCACTGTTGATCACTAGCTATTACAAGGCATACACTA
Hs_254_skin_padlock	/5Phos/AAGATAAAGAGAACATCCTAATTGAAAGCCTTGCAGAGGTATTACAAGGCATACACTA
Hs_254_skin_padlock	/5Phos/AAGATAAAGAGAACATCCTAGCCATTCTGGAATTTGGGGATTACAAGGCATACACTA
Hs_254_skin_padlock	/5Phos/AAGATAAAGACTTCATCCTATCTCGTTGAAATTAATCCCACAGCCATTACAAATCATACACTA
Hs_254_skin_padlock	/5Phos/AAGATAAAGACTTCATCCTAAACCTCGACAAAAGCAATTCCAATTACAAATCATACACTA
Hs_254_skin_padlock	/5Phos/AAGATAAAGACTTCATCCTAAGAGACAGAAAGATGGCAAACGTGATTACAAATCATACACTA
Hs_254_skin_padlock	/5Phos/AAGATAAAGACTTCATCCTATCTGCCTGCATCCTGTCCAATTACAAATCATACACTA
Hs_254_skin_padlock	/5Phos/AAGATAAAGACTTCATCCTACAGGAGTCGGGGACTCGGTATTACAAATCATACACTA
Hs_254_skin_padlock	/5Phos/AAGATAAAGACTTCATCCTACCTCGTAGCCACTTCTGATACTCTATTACAAATCATACACTA
Hs_254_skin_padlock	/5Phos/AAGATAAATCTTACATCCTATGGAGCAGTCGTCCAGGTTATTACCAAACATACACTA
Hs_254_skin_padlock	/5Phos/AAGATAAATCTTACATCCTACTCGTTCTGCCATCGTTTCCTGATTACCAAACATACACTA
Hs_254_skin_padlock	/5Phos/AAGATAAATCTTACATCCTACCACCAGGTGACGTTGGCGTATTACCAAACATACACTA
Hs_254_skin_padlock	/5Phos/AAGATAAATCTTACATCCTACAGGAGGATGATCCCCTCGGCTGTGATTACCAAACATACACTA
Hs_254_skin_padlock	/5Phos/AAGATAAATCTTACATCCTACTTGTGCATCCACAGGGCCATTACCAAACATACACTA
Hs_254_skin_padlock	/5Phos/AAGATAAATCTTACATCCTAGTTTGAGTTGCAGCAGTCCCAGATTACCAAACATACACTA
Hs_254_skin_padlock	/5Phos/AAGATAAAATCAACATCCTAGTTCCTCTGCTTCAGCTGTATTACCCCACATACACTA
Hs_254_skin_padlock	/5Phos/AAGATAAAATCAACATCCTATTCCGGTACCGGTCCTCCGATTACCCCACATACACTA
Hs_254_skin_padlock	/5Phos/AAGATAAAATCAACATCCTATCCATGCCAGCCTTGCTGTATTACCCCACATACACTA
Hs_254_skin_padlock	/5Phos/AAGATAAAATCAACATCCTAACTATGTCCTCATAGGTGGCTGTATTACCCCACATACACTA
Hs_254_skin_padlock	/5Phos/AAGATAAAATCAACATCCTAGAAGAGGATGATCAGCAGCGTATTACCCCACATACACTA
Hs_254_skin_padlock	/5Phos/AAGATAAAATCAACATCCTAAATGATGTTCCTGTGGCTCTATTACCCCACATACACTA
Hs_254_skin_padlock	/5Phos/AAGATAAAATAAACATCCTAAGTCGCTCAGGGTGAGGACGATTACAATCCATACACTA
Hs_254_skin_padlock	/5Phos/AAGATAAAATAAACATCCTACGGCGACACCCGGAACTGGCTATTACAATCCATACACTA
Hs_254_skin_padlock	/5Phos/AAGATAAAATAAACATCCTAGAGAGGTATAGGAGGAAGGTGGGAATTACAATCCATACACTA
Hs_254_skin_padlock	/5Phos/AAGATAAAATAAACATCCTAGGTGGGCTTCGCTGGCAGGAAGAATTACAATCCATACACTA
Hs_254_skin_padlock	/5Phos/AAGATAAAATAAACATCCTATTTGAAGTAATGTAGTGGCTGTATTACAATCCATACACTA
Hs_254_skin_padlock	/5Phos/AAGATAAAATAAACATCCTATTCGCGGTTGTCGCCTTCCAGCATTACAATCCATACACTA
Hs_254_skin_padlock	/5Phos/AAGATAAATTACTCATCCTATCGAAGACCTCTTTGATGGCATATTACGCTTCATACACTA
Hs_254_skin_padlock	/5Phos/AAGATAAATTACTCATCCTACATAGTGGATGGCTTTCAGCGTATTACGCTTCATACACTA
Hs_254_skin_padlock	/5Phos/AAGATAAATTACTCATCCTAGATAAACTGTTCCACGCCCCATTACGCTTCATACACTA
Hs_254_skin_padlock	/5Phos/AAGATAAATTACTCATCCTAATAGCACAGCACAAGATCATACTGATTACGCTTCATACACTA
Hs_254_skin_padlock	/5Phos/AAGATAAATTACTCATCCTAACCACGGCAATGCCGATGCATTACGCTTCATACACTA
Hs_254_skin_padlock	/5Phos/AAGATAAATTACTCATCCTAATCCCCAGATGGCCGCAGCTATTACGCTTCATACACTA
Hs_254_skin_padlock	/5Phos/AAGATAAACCGTCCATCCTATGAGATCGCACTGGCTGCTTGAATTACATGGCATACACTA
Hs_254_skin_padlock	/5Phos/AAGATAAACCGTCCATCCTACCCTGTGGGGTTTCTTCAAAATTACATGGCATACACTA
Hs_254_skin_padlock	/5Phos/AAGATAAACCGTCCATCCTATGATGACTAGTCGTATTCATTTCCTATTACATGGCATACACTA
Hs_254_skin_padlock	/5Phos/AAGATAAACCGTCCATCCTACCACTTGAGGGATCGTCAGCATTACATGGCATACACTA
Hs_254_skin_padlock	/5Phos/AAGATAAACCGTCCATCCTAGTACTGGAAAGAATTGTTTCCATATTACATGGCATACACTA
Hs_254_skin_padlock	/5Phos/AAGATAAACCGTCCATCCTACAACGCTCCTGGCTGACCAATTACATGGCATACACTA
Hs_254_skin_padlock	/5Phos/AAGATAAAAACGCCATCCTAGCGTCCTGGTAGTCGCCCCGATTACCAGACATACACTA
Hs_254_skin_padlock	/5Phos/AAGATAAAAACGCCATCCTAACCTTGGTATGCTCCCGGTATTACCAGACATACACTA
Hs_254_skin_padlock	/5Phos/AAGATAAAAACGCCATCCTAGCATTGAACAACCGATGCGTGAACAATTACCAGACATACACTA
Hs_254_skin_padlock	/5Phos/AAGATAAAAACGCCATCCTACACGACAAATGTGTACTTGGATTACCAGACATACACTA
Hs_254_skin_padlock	/5Phos/AAGATAAAAACGCCATCCTACGATGGTGGGGTCTGTGGCCTATTACCAGACATACACTA
Hs_254_skin_padlock	/5Phos/AAGATAAAAACGCCATCCTACCACGATCTCATACCTGGCCTGCTATTACCAGACATACACTA
Hs_254_skin_padlock	/5Phos/AAGATAAAGTATACATCCTATGCAGAAGAACTTCGGGAGCTATTACTCTACATACACTA
Hs_254_skin_padlock	/5Phos/AAGATAAAGTATACATCCTATGTAAGTGCCATCTGGTAGCTATTACTCTACATACACTA
Hs_254_skin_padlock	/5Phos/AAGATAAAGTATACATCCTATCAAAAGCCTCCAGTCGCCTATTACTCTACATACACTA
Hs_254_skin_padlock	/5Phos/AAGATAAAGTATACATCCTACCCGGTCAGTTCGGGATGTATTACTCTACATACACTA
Hs_254_skin_padlock	/5Phos/AAGATAAAGTATACATCCTACTTGTACACTGTCCCATAGGCACCGATTACTCTACATACACTA
Hs_254_skin_padlock	/5Phos/AAGATAAAGTATACATCCTAGACTGCACTGGGCGGGGCCATTACTCTACATACACTA
Hs_254_skin_padlock	/5Phos/AAGATAAAAATACCATCCTATACTAAAGCATCAGAGACTGTATTACTATGCATACACTA
Hs_254_skin_padlock	/5Phos/AAGATAAAAATACCATCCTAGTGAGGGTGGATTAGAGGCCATTACTATGCATACACTA
Hs_254_skin_padlock	/5Phos/AAGATAAAAATACCATCCTAGAACTGGCCAGTTACTTCTTCACTATTACTATGCATACACTA
Hs_254_skin_padlock	/5Phos/AAGATAAAAATACCATCCTACTGTTCTTTGTAGTGATGTTGGATTACTATGCATACACTA
Hs_254_skin_padlock	/5Phos/AAGATAAAAATACCATCCTATGGTGACGTTCCGCATCAGATTACTATGCATACACTA
Hs_254_skin_padlock	/5Phos/AAGATAAAAATACCATCCTATAGACAGTCCAGTGGCGTGATTACTATGCATACACTA
Hs_254_skin_padlock	/5Phos/AAGATAAACACAGCATCCTATGGCTGTTATCACCGAGGAGATTACGGCGCATACACTA
Hs_254_skin_padlock	/5Phos/AAGATAAACACAGCATCCTACAATCCCAGCCAAACAAGCAATTACGGCGCATACACTA
Hs_254_skin_padlock	/5Phos/AAGATAAACACAGCATCCTAACGAGAGCTCCAAACCCTCCGATTACGGCGCATACACTA
Hs_254_skin_padlock	/5Phos/AAGATAAACACAGCATCCTATATGCACAGTGAGGCTCCTGATTACGGCGCATACACTA
Hs_254_skin_padlock	/5Phos/AAGATAAACACAGCATCCTATACCTGCGCAGTTCATCCAATTACGGCGCATACACTA
Hs_254_skin_padlock	/5Phos/AAGATAAACACAGCATCCTACCCAGATCTGCGCCCTGGAATTACGGCGCATACACTA
Hs_254_skin_padlock	/5Phos/AAGATAAAGGTTCCATCCTACGACAATGTTGGCGAACCAGCAGATTACATGCCATACACTA
Hs_254_skin_padlock	/5Phos/AAGATAAAGGTTCCATCCTACCGCCTACCATGAGCAGCGCGGTATTACATGCCATACACTA
Hs_254_skin_padlock	/5Phos/AAGATAAAGGTTCCATCCTACCGCCAGGGTCACGAAGAGCGCAAATTACATGCCATACACTA
Hs_254_skin_padlock	/5Phos/AAGATAAAGGTTCCATCCTACGGGTCTGTCGCACCTCCTGGGTATTACATGCCATACACTA
Hs_254_skin_padlock	/5Phos/AAGATAAAGGTTCCATCCTACCAGCTGTACACATCTTCCGATTACATGCCATACACTA
Hs_254_skin_padlock	/5Phos/AAGATAAAGGTTCCATCCTAGGGTCATCGTGCCGCAGCCAATATTACATGCCATACACTA
Hs_254_skin_padlock	/5Phos/AAGATAAACACTTCATCCTAAAGATTCACAGCCAGTTGAGGAGGATTACTCTCCATACACTA
Hs_254_skin_padlock	/5Phos/AAGATAAACACTTCATCCTACCCAAAGTTCCACCAGGGAATTACTCTCCATACACTA
Hs_254_skin_padlock	/5Phos/AAGATAAACACTTCATCCTACAATGTCATGCTTCAGGCCAGATTACTCTCCATACACTA
Hs_254_skin_padlock	/5Phos/AAGATAAACACTTCATCCTACAGGGTCACAGTGAGACCAATTACTCTCCATACACTA
Hs_254_skin_padlock	/5Phos/AAGATAAACACTTCATCCTATATTGATGATGACCAAGTGAGAGTATTACTCTCCATACACTA
Hs_254_skin_padlock	/5Phos/AAGATAAACACTTCATCCTACATCCCATGACTTGGTGCTTGGGGATTACTCTCCATACACTA
Hs_254_skin_padlock	/5Phos/AAGATAAATACAACATCCTACGTTCTCCGAGCCAGTCTGAGGATTACACACCATACACTA
Hs_254_skin_padlock	/5Phos/AAGATAAATACAACATCCTATCGTTGCCCACGCTCTGGCGATTACACACCATACACTA
Hs_254_skin_padlock	/5Phos/AAGATAAATACAACATCCTAGCGCGGTGATCTCAGTCTCCCAGTATTACACACCATACACTA
Hs_254_skin_padlock	/5Phos/AAGATAAATACAACATCCTACCTGACAGGACCGCGCAGTTATTACACACCATACACTA
Hs_254_skin_padlock	/5Phos/AAGATAAATACAACATCCTATCGCGGCAGCGCTTGTCGAATTACACACCATACACTA
Hs_254_skin_padlock	/5Phos/AAGATAAATACAACATCCTAGATGAGGGCAGAAGGAACCATTACACACCATACACTA
Hs_254_skin_padlock	/5Phos/AAGATAAATAAGTCATCCTACCGAAGTCACGATCTTGCCTGGATTACGGTACATACACTA
Hs_254_skin_padlock	/5Phos/AAGATAAATAAGTCATCCTACTCCCCTTGAGCAAACGCTTATTACGGTACATACACTA
Hs_254_skin_padlock	/5Phos/AAGATAAATAAGTCATCCTAGTAGGTACTGACGCACGTCATATTACGGTACATACACTA
Hs_254_skin_padlock	/5Phos/AAGATAAATAAGTCATCCTAGACAGGAACGATCCTGGTGGGATTACGGTACATACACTA
Hs_254_skin_padlock	/5Phos/AAGATAAATAAGTCATCCTATGACACCGTACCCCGAAGTATTACGGTACATACACTA
Hs_254_skin_padlock	/5Phos/AAGATAAATAAGTCATCCTACTCTGACACCCTCACAGCCAGCTATTACGGTACATACACTA
Hs_254_skin_padlock	/5Phos/AAGATAAAATCTTCATCCTAGATCACGTCATCGCACAACACCTATTACTCGACATACACTA
Hs_254_skin_padlock	/5Phos/AAGATAAAATCTTCATCCTAGCCGTTCTGTACGCAGGTGATATTACTCGACATACACTA
Hs_254_skin_padlock	/5Phos/AAGATAAAATCTTCATCCTAAACCAGACATGCCTCTTGTCCTATTACTCGACATACACTA
Hs_254_skin_padlock	/5Phos/AAGATAAAATCTTCATCCTACATCTTGAGGTCACGGCAGATTACTCGACATACACTA
Hs_254_skin_padlock	/5Phos/AAGATAAAATCTTCATCCTAGTGGTTTCTTGGTCGGTGGGTGACTATTACTCGACATACACTA
Hs_254_skin_padlock	/5Phos/AAGATAAAATCTTCATCCTAAGCAACACCATCTGCGCCAGGGATTACTCGACATACACTA
Hs_254_skin_padlock	/5Phos/AAGATAAAAATCGCATCCTACGTATCCACAAAGCTGAGCATATTACCGCCCATACACTA
Hs_254_skin_padlock	/5Phos/AAGATAAAAATCGCATCCTAACCATTGTGTCCCCTAATGCCTTATTACCGCCCATACACTA
Hs_254_skin_padlock	/5Phos/AAGATAAAAATCGCATCCTAGTGCAATATCAAGGAAGGGCATTACCGCCCATACACTA
Hs_254_skin_padlock	/5Phos/AAGATAAAAATCGCATCCTAGTAGCCATTTCCTTGGAAGTATTACCGCCCATACACTA
Hs_254_skin_padlock	/5Phos/AAGATAAAAATCGCATCCTAGCCAGTAGAGAAATCACAGTATTACCGCCCATACACTA
Hs_254_skin_padlock	/5Phos/AAGATAAAAATCGCATCCTAAGACCCACTTCACCACGGGGAATTACCGCCCATACACTA
Hs_254_skin_padlock	/5Phos/AAGATAAAGCGCCCATCCTACACCATCCATGGACTCTCCAATTACCTTGCATACACTA
Hs_254_skin_padlock	/5Phos/AAGATAAAGCGCCCATCCTATGACCAAGATGGGAACATCCTATTACCTTGCATACACTA
Hs_254_skin_padlock	/5Phos/AAGATAAAGCGCCCATCCTATACCATTAATCCCAGGAGGGCATTACCTTGCATACACTA
Hs_254_skin_padlock	/5Phos/AAGATAAAGCGCCCATCCTACATATTTGGCATGGTTCTGGCTATTACCTTGCATACACTA
Hs_254_skin_padlock	/5Phos/AAGATAAAGCGCCCATCCTAGGATGTCCACTGGTTCCATCTATTACCTTGCATACACTA
Hs_254_skin_padlock	/5Phos/AAGATAAAGCGCCCATCCTACAATCCCAAGTGGGCCTGGAGCTATTACCTTGCATACACTA
Hs_254_skin_padlock	/5Phos/AAGATAAAGGATACATCCTACGGTAGTACCTGTCCCTCAGGTATTACGTGGCATACACTA
Hs_254_skin_padlock	/5Phos/AAGATAAAGGATACATCCTATTGGCAATCTCGAAGTTCTGCATTACGTGGCATACACTA
Hs_254_skin_padlock	/5Phos/AAGATAAAGGATACATCCTATGTTATCGTCTCCGGGGTCCATTACGTGGCATACACTA
Hs_254_skin_padlock	/5Phos/AAGATAAAGGATACATCCTAGTTTATCCCGGGAGCGCCCCTGTATTACGTGGCATACACTA
Hs_254_skin_padlock	/5Phos/AAGATAAAGGATACATCCTACCCCGCCTCCCCGTCAGCTATTACGTGGCATACACTA
Hs_254_skin_padlock	/5Phos/AAGATAAAGGATACATCCTAGTAGAAGCGGGTCACATAGCCCAGGATTACGTGGCATACACTA
Hs_254_skin_padlock	/5Phos/AAGATAAACCAAGCATCCTATAGGCTTCGTGTTTCATGACCTATTACAGCACATACACTA
Hs_254_skin_padlock	/5Phos/AAGATAAACCAAGCATCCTACTCCGTGAGACCGGGGTCTATTACAGCACATACACTA
Hs_254_skin_padlock	/5Phos/AAGATAAACCAAGCATCCTAGGGAGTCGATACGTTCGTCGTATTACAGCACATACACTA
Hs_254_skin_padlock	/5Phos/AAGATAAACCAAGCATCCTACTTCTCAGCGACCAGGTCGGATTACAGCACATACACTA
Hs_254_skin_padlock	/5Phos/AAGATAAACCAAGCATCCTAGGACTTGGGGTCCTTAGCGATGGATTACAGCACATACACTA
Hs_254_skin_padlock	/5Phos/AAGATAAACCAAGCATCCTACGGCGGAAGGAGCTGATGCCCTATTACAGCACATACACTA
Hs_254_skin_padlock	/5Phos/AAGATAAAATCAGCATCCTATAGACATAGCTTAGGGCTGAGCCATTACACGCCATACACTA
Hs_254_skin_padlock	/5Phos/AAGATAAAATCAGCATCCTACTCATCAAAACGGGACTCCAATTACACGCCATACACTA
Hs_254_skin_padlock	/5Phos/AAGATAAAATCAGCATCCTAACCCCACTCTGCTTCAGGTATTACACGCCATACACTA
Hs_254_skin_padlock	/5Phos/AAGATAAAATCAGCATCCTACTGCTCTAACTCAGCAGGGTATTACACGCCATACACTA
Hs_254_skin_padlock	/5Phos/AAGATAAAATCAGCATCCTACGGATCCTGCTGCCGCCAGATTACACGCCATACACTA
Hs_254_skin_padlock	/5Phos/AAGATAAAATCAGCATCCTAGCGGCTCGGAACTCAGCTGGGATTACACGCCATACACTA
Hs_254_skin_padlock	/5Phos/AAGATAAACGTAACATCCTACACTCTCTACCACCCGGAAGATTACTGTGCATACACTA
Hs_254_skin_padlock	/5Phos/AAGATAAACGTAACATCCTAGGTAGCGTTGTTGGTGCTGAGGATTACTGTGCATACACTA
Hs_254_skin_padlock	/5Phos/AAGATAAACGTAACATCCTATTCCCTGACCATGCCAAGCATTACTGTGCATACACTA
Hs_254_skin_padlock	/5Phos/AAGATAAACGTAACATCCTAACAGCACGTTACGCGCTGCATTACTGTGCATACACTA
Hs_254_skin_padlock	/5Phos/AAGATAAACGTAACATCCTAAAGGTCACCGTTGCTCCTGGCTATTACTGTGCATACACTA
Hs_254_skin_padlock	/5Phos/AAGATAAACGTAACATCCTAGCTCGCAGCAGGTCAGGTGCTATTACTGTGCATACACTA
Hs_254_skin_padlock	/5Phos/AAGATAAACTTACCATCCTACACACACAAAGCTGGCGATGCATTACCGCGCATACACTA
Hs_254_skin_padlock	/5Phos/AAGATAAACTTACCATCCTACCATCATGTAGGTTGCCGCATTACCGCGCATACACTA
Hs_254_skin_padlock	/5Phos/AAGATAAACTTACCATCCTAAGGTAGTATGGCGGTGGGTATTACCGCGCATACACTA
Hs_254_skin_padlock	/5Phos/AAGATAAACTTACCATCCTAGAAGGTCATACCTGTGGGTCTATTACCGCGCATACACTA
Hs_254_skin_padlock	/5Phos/AAGATAAACTTACCATCCTAAGATACCACCAGCTGTGGCATTACCGCGCATACACTA
Hs_254_skin_padlock	/5Phos/AAGATAAACTTACCATCCTACGGTGTTCAGGTCTTCAGGAAGTATTACCGCGCATACACTA
Hs_254_skin_padlock	/5Phos/AAGATAAACTCCCCATCCTAGATGGAGTACGGTCTGCACCCTATTACATAACATACACTA
Hs_254_skin_padlock	/5Phos/AAGATAAACTCCCCATCCTAGACGTGTTGGTACACTCCTGACTATTACATAACATACACTA
Hs_254_skin_padlock	/5Phos/AAGATAAACTCCCCATCCTATCTTGTCCAGAAGTTCCAAGCATTACATAACATACACTA
Hs_254_skin_padlock	/5Phos/AAGATAAACTCCCCATCCTAGCGTGGAATTCCAGCCACCATTACATAACATACACTA
Hs_254_skin_padlock	/5Phos/AAGATAAACTCCCCATCCTATTGGTGTGGATGCAGATCCGGTATTACATAACATACACTA
Hs_254_skin_padlock	/5Phos/AAGATAAACTCCCCATCCTAGCTCCCTCCACGGGGCCGTATTACATAACATACACTA
Hs_254_skin_padlock	/5Phos/AAGATAAATACTACATCCTAGGATCATGTACTCGCCCTGAATATTACGCCCCATACACTA
Hs_254_skin_padlock	/5Phos/AAGATAAATACTACATCCTAGGCACCGACACAGTGTCCTGGATTACGCCCCATACACTA
Hs_254_skin_padlock	/5Phos/AAGATAAATACTACATCCTACGGAGGCGGGTGCAGCCAGATTACGCCCCATACACTA
Hs_254_skin_padlock	/5Phos/AAGATAAATACTACATCCTAACGAGGTACCATTCTTCACGTATTACGCCCCATACACTA
Hs_254_skin_padlock	/5Phos/AAGATAAATACTACATCCTACGTGTTTGCACCCGGACCGGTATTACGCCCCATACACTA
Hs_254_skin_padlock	/5Phos/AAGATAAATACTACATCCTAGCTTATAGCCGGGATGACGCCGCATTACGCCCCATACACTA
Hs_254_skin_padlock	/5Phos/AAGATAAATCCGACATCCTAGCGAACAGTCCACCAGATTCTATTACCGTTCATACACTA
Hs_254_skin_padlock	/5Phos/AAGATAAATCCGACATCCTATGCATCCATAGCAACGGAGAATTACCGTTCATACACTA
Hs_254_skin_padlock	/5Phos/AAGATAAATCCGACATCCTAGCTATTCCCAAGCAAAAGGCATTACCGTTCATACACTA
Hs_254_skin_padlock	/5Phos/AAGATAAATCCGACATCCTACTCACGGAACACTTTCCCCATTACCGTTCATACACTA
Hs_254_skin_padlock	/5Phos/AAGATAAATCCGACATCCTATGGCTGTATTCCCCATTGTATTACCGTTCATACACTA
Hs_254_skin_padlock	/5Phos/AAGATAAATCCGACATCCTACTGTGTGTTGCCTTCCACTATTACCGTTCATACACTA
Hs_254_skin_padlock	/5Phos/AAGATAAATCTTCCATCCTATCCGGGAGCACTTGCATTTATTACACGACATACACTA
Hs_254_skin_padlock	/5Phos/AAGATAAATCTTCCATCCTACTCCTCGCAGTGCGGGTACATTACACGACATACACTA
Hs_254_skin_padlock	/5Phos/AAGATAAATCTTCCATCCTACCTGGACACGCTCTTGGTGGTGATTACACGACATACACTA
Hs_254_skin_padlock	/5Phos/AAGATAAATCTTCCATCCTAACACGCGCGGTGTACAGCGATTACACGACATACACTA
Hs_254_skin_padlock	/5Phos/AAGATAAATCTTCCATCCTATTTCGAAAGAGGACTGCACTGTATTACACGACATACACTA
Hs_254_skin_padlock	/5Phos/AAGATAAATCTTCCATCCTAGCTTCCCAAGCTAGGAATGGAGCAATTACACGACATACACTA
Hs_254_skin_padlock	/5Phos/AAGATAAAGCGCACATCCTAAGAACACTGGACCACTCGAATTACTGGTCATACACTA
Hs_254_skin_padlock	/5Phos/AAGATAAAGCGCACATCCTAGGCTCGAAGTCGCGGTCATCAGGATTACTGGTCATACACTA
Hs_254_skin_padlock	/5Phos/AAGATAAAGCGCACATCCTAAGCCTCATCTTCTAGCATAAATTACTGGTCATACACTA
Hs_254_skin_padlock	/5Phos/AAGATAAAGCGCACATCCTAGAAACGGTCCAGCCCAGGAATTACTGGTCATACACTA
Hs_254_skin_padlock	/5Phos/AAGATAAAGCGCACATCCTAGAAAGGTTAACTAGCTTCCCTATTACTGGTCATACACTA
Hs_254_skin_padlock	/5Phos/AAGATAAAGCGCACATCCTACATCTATGGAAACCCACCTATTACTGGTCATACACTA
Hs_254_skin_padlock	/5Phos/AAGATAAAAGTGACATCCTAGACTCAGGTAACAGCAGAGGGCATTACCAAGCATACACTA
Hs_254_skin_padlock	/5Phos/AAGATAAAAGTGACATCCTAACTCTAGGCGGTTTGTGTGGATTACCAAGCATACACTA
Hs_254_skin_padlock	/5Phos/AAGATAAAAGTGACATCCTACTTCTGTTCATTGGGGTGCTATTACCAAGCATACACTA
Hs_254_skin_padlock	/5Phos/AAGATAAAAGTGACATCCTACCCGAGTAGGGCTGGGAGGGTATTACCAAGCATACACTA
Hs_254_skin_padlock	/5Phos/AAGATAAAAGTGACATCCTAGATCCATGGGGAGGCTTCGGGATTACCAAGCATACACTA
Hs_254_skin_padlock	/5Phos/AAGATAAAAGTGACATCCTAACGTTCCTCAGATAATTGATGTATTACCAAGCATACACTA
Hs_254_skin_padlock	/5Phos/AAGATAAAAGCTCCATCCTACCCTCATGCTCAGGCTCATGGATTACAATACATACACTA
Hs_254_skin_padlock	/5Phos/AAGATAAAAGCTCCATCCTATCAGACTTAGACCGCCAAGGATTACAATACATACACTA
Hs_254_skin_padlock	/5Phos/AAGATAAAAGCTCCATCCTAAAATGCAGCCACAGTGAGCATTACAATACATACACTA
Hs_254_skin_padlock	/5Phos/AAGATAAAAGCTCCATCCTAGGATGATCACCACAACCACCAGGATTACAATACATACACTA
Hs_254_skin_padlock	/5Phos/AAGATAAAAGCTCCATCCTACAGATCTGGGGCAATGCTAGTGTATTACAATACATACACTA
Hs_254_skin_padlock	/5Phos/AAGATAAAAGCTCCATCCTACTGGGTATGTGGCGGGCAGATTACAATACATACACTA
Hs_254_skin_padlock	/5Phos/AAGATAAATCGGGCATCCTATTGCAAAAGCGGAGTGGCCATTACACAACATACACTA
Hs_254_skin_padlock	/5Phos/AAGATAAATCGGGCATCCTAGCTCCAAATGGCCAGTCCTATTACACAACATACACTA
Hs_254_skin_padlock	/5Phos/AAGATAAATCGGGCATCCTATGTTGATGTATTTGAAAGTCTCCTATTACACAACATACACTA
Hs_254_skin_padlock	/5Phos/AAGATAAATCGGGCATCCTACGGTTTTGGCCACTTCCCGATTACACAACATACACTA
Hs_254_skin_padlock	/5Phos/AAGATAAATCGGGCATCCTACGCAGATAACTTCCTTTGTAGTATTACACAACATACACTA
Hs_254_skin_padlock	/5Phos/AAGATAAATCGGGCATCCTACCGCAGGCAAGAACCAGCGCATTACACAACATACACTA
Hs_254_skin_padlock	/5Phos/AAGATAAAACCGGCATCCTACATTCGGTACAAACCCACCAGATTACTCCTCATACACTA
Hs_254_skin_padlock	/5Phos/AAGATAAAACCGGCATCCTACGGTAAGAAGCTTCACGCTATTACTCCTCATACACTA
Hs_254_skin_padlock	/5Phos/AAGATAAAACCGGCATCCTACTTGAGACTGTGAGGTGTTTATTACTCCTCATACACTA
Hs_254_skin_padlock	/5Phos/AAGATAAAACCGGCATCCTAGTCTGGTACAGTCCAGCAGCATTACTCCTCATACACTA
Hs_254_skin_padlock	/5Phos/AAGATAAAACCGGCATCCTATGGAATAAGACCGGCTGGTATTACTCCTCATACACTA
Hs_254_skin_padlock	/5Phos/AAGATAAAACCGGCATCCTATAGGTGTGCTGGGACTTTCTATTACTCCTCATACACTA
Hs_254_skin_padlock	/5Phos/AAGATAAATTTAGCATCCTACTCCTCGTCGCATGGTGTAGATTACGAAACATACACTA
Hs_254_skin_padlock	/5Phos/AAGATAAATTTAGCATCCTAGTATAAGAATGAGGATGTGAAGGGCATTACGAAACATACACTA
Hs_254_skin_padlock	/5Phos/AAGATAAATTTAGCATCCTATCCACGTGCAGTCGTACCAGAGATTACGAAACATACACTA
Hs_254_skin_padlock	/5Phos/AAGATAAATTTAGCATCCTACAAGGCGCCAGTAAACACCGCATTACGAAACATACACTA
Hs_254_skin_padlock	/5Phos/AAGATAAATTTAGCATCCTATGTAGATGATGCCGCTGACCAGGATTACGAAACATACACTA
Hs_254_skin_padlock	/5Phos/AAGATAAACCGGTCATCCTAGGGGACTCGATAGTCTGGTATTACCTCACATACACTA
Hs_254_skin_padlock	/5Phos/AAGATAAACCGGTCATCCTACCTTCCCATAGCACAAGAAGCTATTACCTCACATACACTA
Hs_254_skin_padlock	/5Phos/AAGATAAACCGGTCATCCTAACAATGGTTGCTCAGCTGGGATATTACCTCACATACACTA
Hs_254_skin_padlock	/5Phos/AAGATAAACCGGTCATCCTATTCCATCCTGAGCAACCGCATTACCTCACATACACTA
Hs_254_skin_padlock	/5Phos/AAGATAAACCGGTCATCCTAAATGAAATGGATGTGCTCCCATTACCTCACATACACTA
Hs_254_skin_padlock	/5Phos/AAGATAAACCGGTCATCCTATCTCTTGGTGCTGGGACCTTGGATTACCTCACATACACTA
Hs_254_skin_padlock	/5Phos/AAGATAAAAAATCCATCCTAGAATCCGTGGGAGATGGAGTATTACCCGACATACACTA
Hs_254_skin_padlock	/5Phos/AAGATAAAAAATCCATCCTAGCAAGGATTTAATGCCATATGGGATTACCCGACATACACTA
Hs_254_skin_padlock	/5Phos/AAGATAAAAAATCCATCCTATCTCTCGCCATTATAATAGCGGGCTATTACCCGACATACACTA
Hs_254_skin_padlock	/5Phos/AAGATAAAAAATCCATCCTAGGCTCATTCAAGTCCTCCAATTACCCGACATACACTA
Hs_254_skin_padlock	/5Phos/AAGATAAAAAATCCATCCTACTGGGGAGGGTTGGCCACCTATTACCCGACATACACTA
Hs_254_skin_padlock	/5Phos/AAGATAAAAAATCCATCCTAGCCGTACCGACCTCCAGGGAATTACCCGACATACACTA
Hs_254_skin_padlock	/5Phos/AAGATAAAAAGAACATCCTAAAGGCATATGGCTGGTGGGATTACTCTTCATACACTA
Hs_254_skin_padlock	/5Phos/AAGATAAAAAGAACATCCTAGAATCTGATAAGGATCTAACTGAGGATTACTCTTCATACACTA
Hs_254_skin_padlock	/5Phos/AAGATAAAAAGAACATCCTAGGCCGTGACCGGTCCAGGCTATTACTCTTCATACACTA
Hs_254_skin_padlock	/5Phos/AAGATAAAAAGAACATCCTAAGTTCATCTTCTGTGGGTGGGCGTATTACTCTTCATACACTA
Hs_254_skin_padlock	/5Phos/AAGATAAAAAGAACATCCTATAGTTGCCCTTGGTTCTGCCATATTACTCTTCATACACTA
Hs_254_skin_padlock	/5Phos/AAGATAAAAAGAACATCCTACCATAGCGTAGGATCTGCTGGATTACTCTTCATACACTA
Hs_254_skin_padlock	/5Phos/AAGATAAAACGACCATCCTAGATTCTCAGAGCTCCGGTATTCCAATTACGAAGCATACACTA
Hs_254_skin_padlock	/5Phos/AAGATAAAACGACCATCCTAGTACGCCATAGGGAGTCCAGATTACGAAGCATACACTA
Hs_254_skin_padlock	/5Phos/AAGATAAAACGACCATCCTAGCTGTGACAAAGAAGTGCAGGGATTACGAAGCATACACTA
Hs_254_skin_padlock	/5Phos/AAGATAAAACGACCATCCTATACCTGAGTGCCACGGACCTATTACGAAGCATACACTA
Hs_254_skin_padlock	/5Phos/AAGATAAAACGACCATCCTATTTCTAGGGCCAATCTCTCTATTACGAAGCATACACTA
Hs_254_skin_padlock	/5Phos/AAGATAAAACGACCATCCTAGCTTGGATCAGCACCGCCTATTACGAAGCATACACTA
Hs_254_skin_padlock	/5Phos/AAGATAAAGAGTTCATCCTAGTTAGGTTTGGCCATGCCAATTACGAGACATACACTA
Hs_254_skin_padlock	/5Phos/AAGATAAAGAGTTCATCCTACCAGTATGAAGGAAATCTCAGTATTACGAGACATACACTA
Hs_254_skin_padlock	/5Phos/AAGATAAAGAGTTCATCCTATATAATCATCAAAGTTTTCACTGGATTACGAGACATACACTA
Hs_254_skin_padlock	/5Phos/AAGATAAAGAGTTCATCCTACTCTCGTGGAAGTGACGCCATTACGAGACATACACTA
Hs_254_skin_padlock	/5Phos/AAGATAAAGAGTTCATCCTAACATGTACCAGGACACCCCATTACGAGACATACACTA
Hs_254_skin_padlock	/5Phos/AAGATAAATCGCTCATCCTACACATCACCAATAAGGCAAGCAATTACGCGGCATACACTA
Hs_254_skin_padlock	/5Phos/AAGATAAATCGCTCATCCTAGTGGTTCTGGTCAGAGTACCACATATTACGCGGCATACACTA
Hs_254_skin_padlock	/5Phos/AAGATAAATCGCTCATCCTAAGGCACTTCCTGGGGACCTATTACGCGGCATACACTA
Hs_254_skin_padlock	/5Phos/AAGATAAATCGCTCATCCTAGTCTGCCAGTCTTCCCTGAAGTATTACGCGGCATACACTA
Hs_254_skin_padlock	/5Phos/AAGATAAATCGCTCATCCTAACAAGTGCATAGTACTTGGCGTAGTATTACGCGGCATACACTA
Hs_254_skin_padlock	/5Phos/AAGATAAATCGCTCATCCTAATCAGTAACCCACGTGAGCATTACGCGGCATACACTA
Hs_254_skin_padlock	/5Phos/AAGATAAATCGGTCATCCTAAAAGCACGGTAAATCCCAGGGCGATTACCCTTCATACACTA
Hs_254_skin_padlock	/5Phos/AAGATAAATCGGTCATCCTAGAGGTTCACGCAACGGCCATATTACCCTTCATACACTA
Hs_254_skin_padlock	/5Phos/AAGATAAATCGGTCATCCTATGTAACAGTATCCTGGGCGAAATTACCCTTCATACACTA
Hs_254_skin_padlock	/5Phos/AAGATAAATCGGTCATCCTACGGAATTTGAGGTCCAGGAGATTACCCTTCATACACTA
Hs_254_skin_padlock	/5Phos/AAGATAAATCGGTCATCCTAAGTAACCAGGTGGACAGCCACAATTACCCTTCATACACTA
Hs_254_skin_padlock	/5Phos/AAGATAAATCGGTCATCCTAGCCCATGTCGCATTCACAGCGGTATTACCCTTCATACACTA
Hs_254_skin_padlock	/5Phos/AAGATAAAAACAGCATCCTACCTTTCGCACTTGGATCTTATTACCTCGCATACACTA
Hs_254_skin_padlock	/5Phos/AAGATAAAAACAGCATCCTATCCATACAGAAACAGGATGGCATATTACCTCGCATACACTA
Hs_254_skin_padlock	/5Phos/AAGATAAAAACAGCATCCTACTTCAGAGTCTCGTAAGTCTATTACCTCGCATACACTA
Hs_254_skin_padlock	/5Phos/AAGATAAAAACAGCATCCTAAAAAGGAGTAAGAGCAAGACCACTATTACCTCGCATACACTA
Hs_254_skin_padlock	/5Phos/AAGATAAAAACAGCATCCTACCGTGTAAACACCATCTGATATTACCTCGCATACACTA
Hs_254_skin_padlock	/5Phos/AAGATAAAAACAGCATCCTACAGGCATATGTGATGCCAACCATGATTACCTCGCATACACTA
Hs_254_skin_padlock	/5Phos/AAGATAAAGCATCCATCCTACTACAGCCCCTTTGTACCAATTACTTTGCATACACTA
Hs_254_skin_padlock	/5Phos/AAGATAAAGCATCCATCCTATCAGCGACAGGGACCCTGTATTACTTTGCATACACTA
Hs_254_skin_padlock	/5Phos/AAGATAAAGCATCCATCCTACCCCAGGGTTTCTGAGCCTATTACTTTGCATACACTA
Hs_254_skin_padlock	/5Phos/AAGATAAAGCATCCATCCTACCGGGATTCTGACAGTGATGCTATTACTTTGCATACACTA
Hs_254_skin_padlock	/5Phos/AAGATAAAGCATCCATCCTATGAAGTTGAGTGTCACCGCCTATTACTTTGCATACACTA
Hs_254_skin_padlock	/5Phos/AAGATAAAGCATCCATCCTACTGGGATCTCCTGCTCCTCATTACTTTGCATACACTA
Hs_254_skin_padlock	/5Phos/AAGATAAAACCATCATCCTACATCTGCAGTTGGCTTGGTCTATTACGCTCCATACACTA
Hs_254_skin_padlock	/5Phos/AAGATAAAACCATCATCCTACAGGGCAGTCTTCCTCTGGTATTACGCTCCATACACTA
Hs_254_skin_padlock	/5Phos/AAGATAAAACCATCATCCTAGTGTTGCCCAGAGTGTCCTATTACGCTCCATACACTA
Hs_254_skin_padlock	/5Phos/AAGATAAAACCATCATCCTAGTTTCCAATAGACTCTCTCATCCTATTACGCTCCATACACTA
Hs_254_skin_padlock	/5Phos/AAGATAAAACCATCATCCTACTTTGGTGGCCATGGTCTGGGTATTACGCTCCATACACTA
Hs_254_skin_padlock	/5Phos/AAGATAAAACCATCATCCTACTTTGTTCCCGGGCCTGCTATTACGCTCCATACACTA
Hs_254_skin_padlock	/5Phos/AAGATAAAGCGGGCATCCTACAAGTCAGGATTTGTCTGCTGCATTACGCATCATACACTA
Hs_254_skin_padlock	/5Phos/AAGATAAAGCGGGCATCCTATTCTGTTTCCCATGTTGCTGTATTACGCATCATACACTA
Hs_254_skin_padlock	/5Phos/AAGATAAAGCGGGCATCCTACTGCTGTTTTCGATGTTTCACAGTATTACGCATCATACACTA
Hs_254_skin_padlock	/5Phos/AAGATAAAGCGGGCATCCTATCGTCGCCTTACGGAAGCTCTATTACGCATCATACACTA
Hs_254_skin_padlock	/5Phos/AAGATAAAGCGGGCATCCTAGGAATGACGAGCTCCCTTCCTATTACGCATCATACACTA
Hs_254_skin_padlock	/5Phos/AAGATAAAGCGGGCATCCTATGGAAACGATGACACGGCCTATTACGCATCATACACTA
Hs_254_skin_padlock	/5Phos/AAGATAAAGGTGCCATCCTATTGGAGTGTATCAGTCAGCTATTACCGAGCATACACTA
Hs_254_skin_padlock	/5Phos/AAGATAAAGGTGCCATCCTATGAAGTTGGCACTGGAGACGGCATTACCGAGCATACACTA
Hs_254_skin_padlock	/5Phos/AAGATAAAGGTGCCATCCTAAGTAAGAGAGGCTATCCCCGGCATTACCGAGCATACACTA
Hs_254_skin_padlock	/5Phos/AAGATAAAGGTGCCATCCTACCAGATAGGTCCATGTCTGGCAATTACCGAGCATACACTA
Hs_254_skin_padlock	/5Phos/AAGATAAAGGTGCCATCCTAACCGGAGTGCACAGGGGCTATTACCGAGCATACACTA
Hs_254_skin_padlock	/5Phos/AAGATAAAGGTGCCATCCTAGGCCACGGAGGAGACGAGGATTACCGAGCATACACTA
Hs_254_skin_padlock	/5Phos/AAGATAAACCGTGCATCCTATCTGGAGCCTCCAGGATGGATTACGCTACATACACTA
Hs_254_skin_padlock	/5Phos/AAGATAAACCGTGCATCCTACCATGGCTACCCCACAGGTGATTACGCTACATACACTA
Hs_254_skin_padlock	/5Phos/AAGATAAACCGTGCATCCTATTTGCCAGCAGTGGGTAGGAGCTATTACGCTACATACACTA
Hs_254_skin_padlock	/5Phos/AAGATAAACCGTGCATCCTAGTGCAGAGCAGTGCCGGCTATTACGCTACATACACTA
Hs_254_skin_padlock	/5Phos/AAGATAAACCGTGCATCCTAGCATCCACCGTTGAGAGCTGCATTACGCTACATACACTA
Hs_254_skin_padlock	/5Phos/AAGATAAACCGTGCATCCTACAGGTGAATTCTAACAGGCCGTATTACGCTACATACACTA
Hs_254_skin_padlock	/5Phos/AAGATAAACCGCCCATCCTATGGCATTCTTGCTGGAGGCGATTACAATTCATACACTA
Hs_254_skin_padlock	/5Phos/AAGATAAACCGCCCATCCTACAGGTCCATACCCTGGCGCATTACAATTCATACACTA
Hs_254_skin_padlock	/5Phos/AAGATAAACCGCCCATCCTACTCAGTGTGATGCGCCGGTATTACAATTCATACACTA
Hs_254_skin_padlock	/5Phos/AAGATAAACCGCCCATCCTAAACTCGAAGAAGAAGTCCACAGGATTACAATTCATACACTA
Hs_254_skin_padlock	/5Phos/AAGATAAACCGCCCATCCTATTGAACCCGAACGCCTCGGCCGTATTACAATTCATACACTA
Hs_254_skin_padlock	/5Phos/AAGATAAACCGCCCATCCTAACGTTCCTCTCGTTGGCCGCCTATTACAATTCATACACTA
Hs_254_skin_padlock	/5Phos/AAGATAAATGTCCCATCCTAGCCACCTCTGGCGAGACCTATTACGTTTCATACACTA
Hs_254_skin_padlock	/5Phos/AAGATAAATGTCCCATCCTAGAGCACGGCGTGGGGCCCTATTACGTTTCATACACTA
Hs_254_skin_padlock	/5Phos/AAGATAAATGTCCCATCCTATGTGTCAGGAGGAGTGACTATTACGTTTCATACACTA
Hs_254_skin_padlock	/5Phos/AAGATAAATGTCCCATCCTACTAGGAAGTTCCAACGGGGATTACGTTTCATACACTA
Hs_254_skin_padlock	/5Phos/AAGATAAATGTCCCATCCTAGCAGTCAAAAGCTGTGGAAGTATTACGTTTCATACACTA
Hs_254_skin_padlock	/5Phos/AAGATAAATGTCCCATCCTATGTCGGTCAACTCCCCAGGATTACGTTTCATACACTA
Hs_254_skin_padlock	/5Phos/AAGATAAACCACGCATCCTAGGGAGCCATCCTGCTCACTATTACTACACATACACTA
Hs_254_skin_padlock	/5Phos/AAGATAAACCACGCATCCTAGGCCTCAAACAACAGCCGGATTACTACACATACACTA
Hs_254_skin_padlock	/5Phos/AAGATAAACCACGCATCCTAGGATTGGAGCGGCGCTGGGCTATTACTACACATACACTA
Hs_254_skin_padlock	/5Phos/AAGATAAACCACGCATCCTATTCACGCCACTGAGCAAGGTGTATTACTACACATACACTA
Hs_254_skin_padlock	/5Phos/AAGATAAACCACGCATCCTACTTGACCAGCCGCACCATGGCATATTACTACACATACACTA
Hs_254_skin_padlock	/5Phos/AAGATAAACCACGCATCCTAAGGGACCACAGCCGCACATATTACTACACATACACTA
Hs_254_skin_padlock	/5Phos/AAGATAAACACGGCATCCTAACTTGCGAGTGGTTTCGTGCATTACTACGCATACACTA
Hs_254_skin_padlock	/5Phos/AAGATAAACACGGCATCCTACATGCAAATCACAGACGCAGATTACTACGCATACACTA
Hs_254_skin_padlock	/5Phos/AAGATAAACACGGCATCCTAGCAGGGGTCAATCCCACATATTACTACGCATACACTA
Hs_254_skin_padlock	/5Phos/AAGATAAACACGGCATCCTATCTATCCGAACCTTCTGCTTATTACTACGCATACACTA
Hs_254_skin_padlock	/5Phos/AAGATAAACACGGCATCCTATGTTTCCAACGACTGCCAGTGTATTACTACGCATACACTA
Hs_254_skin_padlock	/5Phos/AAGATAAACACGGCATCCTAGTGCACAGTGATGATACGAATGTATTACTACGCATACACTA
Hs_254_skin_padlock	/5Phos/AAGATAAAGGCGACATCCTACGAAGCTGCTCAACTTCCATATTACGCGTCATACACTA
Hs_254_skin_padlock	/5Phos/AAGATAAAGGCGACATCCTATTTACTAGAGGATCCTCTCCATTACGCGTCATACACTA
Hs_254_skin_padlock	/5Phos/AAGATAAAGGCGACATCCTAAGGGCAGGCATTTTCGCCCATTACGCGTCATACACTA
Hs_254_skin_padlock	/5Phos/AAGATAAAGGCGACATCCTAGCTCGGCGCGTCCCGAAACAAATTACGCGTCATACACTA
Hs_254_skin_padlock	/5Phos/AAGATAAAGGCGACATCCTATAAGTTTGAGACTGGGTCCAAGCAGATTACGCGTCATACACTA
Hs_254_skin_padlock	/5Phos/AAGATAAAACCTCCATCCTACTCTTGACCTCTGGGGTGAATTACTGGCCATACACTA
Hs_254_skin_padlock	/5Phos/AAGATAAAACCTCCATCCTATGCCCTGCTCTCTACCTCCTATTACTGGCCATACACTA
Hs_254_skin_padlock	/5Phos/AAGATAAAACCTCCATCCTACCTTGGCAGGGTCATGTCCATTACTGGCCATACACTA
Hs_254_skin_padlock	/5Phos/AAGATAAAACCTCCATCCTAATTATAACGGGTGGTCTCCTTATTACTGGCCATACACTA
Hs_254_skin_padlock	/5Phos/AAGATAAAACCTCCATCCTACCCCTCACAGGCTTGGAGCAGCATTACTGGCCATACACTA
Hs_254_skin_padlock	/5Phos/AAGATAAAACCTCCATCCTATCCATGCTTTAGCAGCTGCTCCTATTACTGGCCATACACTA
Hs_254_skin_padlock	/5Phos/AAGATAAAGAATTCATCCTACCCACTTGAGACACCTTCCCGGATTACAGATCATACACTA
Hs_254_skin_padlock	/5Phos/AAGATAAAGAATTCATCCTACAGGCCAAATTTCCGTGTGGTATTACAGATCATACACTA
Hs_254_skin_padlock	/5Phos/AAGATAAAGAATTCATCCTATAAGCATCCACTGCATAGCAATTACAGATCATACACTA
Hs_254_skin_padlock	/5Phos/AAGATAAAGAATTCATCCTAGTGTAAATGCCTTGTCTTCCTATTACAGATCATACACTA
Hs_254_skin_padlock	/5Phos/AAGATAAAGAATTCATCCTAGTCCCGCGTGGGGCAGCAGAATTACAGATCATACACTA
Hs_254_skin_padlock	/5Phos/AAGATAAAGAATTCATCCTAATACCCAGGCAGCCGAGAAGGTATTACAGATCATACACTA
Hs_254_skin_padlock	/5Phos/AAGATAAATCTACCATCCTACAGATGTACCCAGGAGCTCCGATTACGCGACATACACTA
Hs_254_skin_padlock	/5Phos/AAGATAAATCTACCATCCTACCACTTATGCCACCATGGCAGTATTACGCGACATACACTA
Hs_254_skin_padlock	/5Phos/AAGATAAATCTACCATCCTATAGGAAGGATCTCTGAGTTCTATTACGCGACATACACTA
Hs_254_skin_padlock	/5Phos/AAGATAAATCTACCATCCTATGACGTTGCTGACCGTGGTATTACGCGACATACACTA
Hs_254_skin_padlock	/5Phos/AAGATAAATCTACCATCCTAGACCGAATGGTGCAAGCTCTATTACGCGACATACACTA
Hs_254_skin_padlock	/5Phos/AAGATAAATCTACCATCCTAGGTGCCAGCGCATGATGGGTATTACGCGACATACACTA
Hs_254_skin_padlock	/5Phos/AAGATAAAGTCGTCATCCTAGTGGAGAAGTCCGGGCATTCGATTACTTGTCATACACTA
Hs_254_skin_padlock	/5Phos/AAGATAAAGTCGTCATCCTATCTTTGGAAGCAGGATCGCCATTACTTGTCATACACTA
Hs_254_skin_padlock	/5Phos/AAGATAAAGTCGTCATCCTACATTTGTCCAGAAGGGGACGGATTACTTGTCATACACTA
Hs_254_skin_padlock	/5Phos/AAGATAAAGTCGTCATCCTAGGTAAAGATGCAGGAGTGGCATTACTTGTCATACACTA
Hs_254_skin_padlock	/5Phos/AAGATAAAGTCGTCATCCTAGGGCATTGGGCAGCAGCCATATTACTTGTCATACACTA
Hs_254_skin_padlock	/5Phos/AAGATAAAGTCGTCATCCTAGGCGGTAGGGACAGCAGGCCATTACTTGTCATACACTA
Hs_254_skin_padlock	/5Phos/AAGATAAAGTCCACATCCTAAACTGTCCATATGTGGCAGGGTATTACCACACATACACTA
Hs_254_skin_padlock	/5Phos/AAGATAAAGTCCACATCCTAGCTTGAATCCTGATGCCACACCTATTACCACACATACACTA
Hs_254_skin_padlock	/5Phos/AAGATAAAGTCCACATCCTATTTCCGTTCCTCAGCTGCAATTACCACACATACACTA
Hs_254_skin_padlock	/5Phos/AAGATAAAGTCCACATCCTATTCGATTCTCCAGATCTGTTATTACCACACATACACTA
Hs_254_skin_padlock	/5Phos/AAGATAAAGTCCACATCCTAGCTGTTGGCGCGGACCTGGAATTACCACACATACACTA
Hs_254_skin_padlock	/5Phos/AAGATAAAGTCCACATCCTATGGCAGTGGAGGTGTGCAGGGTGGATTACCACACATACACTA
Hs_254_skin_padlock	/5Phos/AAGATAAAGATACCATCCTACCAAGAATGACCTGGGACCTATTACCACCCATACACTA
Hs_254_skin_padlock	/5Phos/AAGATAAAGATACCATCCTACCTCGCACAACAAAGGGCTATTACCACCCATACACTA
Hs_254_skin_padlock	/5Phos/AAGATAAAGATACCATCCTACTATTGTGAGTCCTGCCCCAATTACCACCCATACACTA
Hs_254_skin_padlock	/5Phos/AAGATAAAGATACCATCCTAGTCTCTTCCACCTCGGAGGATTACCACCCATACACTA
Hs_254_skin_padlock	/5Phos/AAGATAAAGATACCATCCTAGCTGCAGTCAACACCCAGTATTACCACCCATACACTA
Hs_254_skin_padlock	/5Phos/AAGATAAAGATACCATCCTAGGGTCATAGCATGGATAGGGAAACTATTACCACCCATACACTA
Hs_254_skin_padlock	/5Phos/AAGATAAACCGGGCATCCTATCGTAATAATGGCGTAAGTCAGATATTACGGAGCATACACTA
Hs_254_skin_padlock	/5Phos/AAGATAAACCGGGCATCCTATGTTTCGTCCATAGGAGACAATGCCATTACGGAGCATACACTA
Hs_254_skin_padlock	/5Phos/AAGATAAACCGGGCATCCTAAGGAAGCCACCGCACCTCTATTACGGAGCATACACTA
Hs_254_skin_padlock	/5Phos/AAGATAAACCGGGCATCCTAAGAGGGCCTCCAGAGTCCCATTACGGAGCATACACTA
Hs_254_skin_padlock	/5Phos/AAGATAAAACAAGCATCCTACTTAATGAATCTGGATCGGTGGCTATTACAGGCCATACACTA
Hs_254_skin_padlock	/5Phos/AAGATAAAACAAGCATCCTATATAGCGTGGAAGACACCTATTACAGGCCATACACTA
Hs_254_skin_padlock	/5Phos/AAGATAAAACAAGCATCCTAGAGGTGACACTTCTTTCCCTCCAATTACAGGCCATACACTA
Hs_254_skin_padlock	/5Phos/AAGATAAAACAAGCATCCTAGCGCCTAAAACCACAGTGGGATTACAGGCCATACACTA
Hs_254_skin_padlock	/5Phos/AAGATAAAACAAGCATCCTAGATCCAAGTCTGGTATTTCTATTACAGGCCATACACTA
Hs_254_skin_padlock	/5Phos/AAGATAAAACAAGCATCCTAGTTGCAAAGTTTTCGACTTAGGAATTACAGGCCATACACTA
Hs_254_skin_padlock	/5Phos/AAGATAAAATTCGCATCCTACTGTCTGCTAGAGTCACATTCTATTACGACTCATACACTA
Hs_254_skin_padlock	/5Phos/AAGATAAAATTCGCATCCTACTCTCTGCCGAGTCGGTGCATTACGACTCATACACTA
Hs_254_skin_padlock	/5Phos/AAGATAAAATTCGCATCCTACGACCTCCGCTCTGTATTCCAATTACGACTCATACACTA
Hs_254_skin_padlock	/5Phos/AAGATAAAATTCGCATCCTACTTTGCCCCAGCAGACGGGATTACGACTCATACACTA
Hs_254_skin_padlock	/5Phos/AAGATAAAATTCGCATCCTAGTGTATATAAAAGCCCGTTTGAGCTATTACGACTCATACACTA
Hs_254_skin_padlock	/5Phos/AAGATAAAATTCGCATCCTAAGGTTGTGAGGGTTGCTGCCTATTACGACTCATACACTA
Hs_254_skin_padlock	/5Phos/AAGATAAATGTCTCATCCTACCGCGACGACACTGATTGGATTACATAGCATACACTA
Hs_254_skin_padlock	/5Phos/AAGATAAAGAACACATCCTAAACTGCTAGGACAGCCAGGCATTACCAGCCATACACTA
Hs_254_skin_padlock	/5Phos/AAGATAAAGATAACATCCTAAGACTCATCAGAGCCCTGGATTACACATCATACACTA
Hs_254_skin_padlock	/5Phos/AAGATAAATTTACCATCCTAGAAAATCTGTGCGGTGTCCCTATTACGGCACATACACTA
Hs_254_skin_padlock	/5Phos/AAGATAAATTTACCATCCTAAGGAGGGTTCCATCTACCATATTACGGCACATACACTA
Hs_254_skin_padlock	/5Phos/AAGATAAATTTACCATCCTATTTGCTCGGAGATCTGAGCATTACGGCACATACACTA
Hs_254_skin_padlock	/5Phos/AAGATAAATTTACCATCCTATGAGTGTTGGAGGGAACATATTACGGCACATACACTA
Hs_254_skin_padlock	/5Phos/AAGATAAATTTACCATCCTAGCTCGAATGGGTTGCAGGCTGGTATTACGGCACATACACTA
Hs_254_skin_padlock	/5Phos/AAGATAAATTTACCATCCTAGACACACTGGAGCAGGGATATTACGGCACATACACTA
Hs_254_skin_padlock	/5Phos/AAGATAAACGATGCATCCTAATTATACTGCCTGACCAAGGAATTACAGAACATACACTA
Hs_254_skin_padlock	/5Phos/AAGATAAACGATGCATCCTACCTGTCCATAATTAGTCCATGAGGATTACAGAACATACACTA
Hs_254_skin_padlock	/5Phos/AAGATAAACGATGCATCCTACCTCCCATCTCCTTCATCACATTACAGAACATACACTA
Hs_254_skin_padlock	/5Phos/AAGATAAACGATGCATCCTATAATCACGACGCCAGGGCTATTACAGAACATACACTA
Hs_254_skin_padlock	/5Phos/AAGATAAACGATGCATCCTAACAATAGCTCTTCAGTCTGATATTACAGAACATACACTA
Hs_254_skin_padlock	/5Phos/AAGATAAAATTACCATCCTAGATGAGGAGCCAGTACCCTATTACACCTCATACACTA
Hs_254_skin_padlock	/5Phos/AAGATAAAATTACCATCCTACTTGAAGCATTAAGGCTCGGGATTACACCTCATACACTA
Hs_254_skin_padlock	/5Phos/AAGATAAAATTACCATCCTAGAATGCATCGAAGGAGGGCAATTACACCTCATACACTA
Hs_254_skin_padlock	/5Phos/AAGATAAAATTACCATCCTAGGACTTCCCCAACTCTGCTATTACACCTCATACACTA
Hs_254_skin_padlock	/5Phos/AAGATAAAATTACCATCCTACCATTGCACCCATTCCAGGGTATTACACCTCATACACTA
Hs_254_skin_padlock	/5Phos/AAGATAAAATTACCATCCTAAGTTTTGCAAGCCGTTCATTCAGTATTACACCTCATACACTA
Hs_254_skin_padlock	/5Phos/AAGATAAAAAACGCATCCTAAGTCACTGATTCCCCGATGGGATTACTAGTCATACACTA
Hs_254_skin_padlock	/5Phos/AAGATAAAAAACGCATCCTAAGTCCAGTACACGGTGAGGAATTACTAGTCATACACTA
Hs_254_skin_padlock	/5Phos/AAGATAAAAAACGCATCCTACTTTAGACACTTGAGCTCGGGCAATTACTAGTCATACACTA
Hs_254_skin_padlock	/5Phos/AAGATAAAAAACGCATCCTACCTTGGCTCTAGGGTGGGCCTATTACTAGTCATACACTA
Hs_254_skin_padlock	/5Phos/AAGATAAAAAACGCATCCTAGGAACAGAGCCCCGAGCAGGAATTACTAGTCATACACTA
Hs_254_skin_padlock	/5Phos/AAGATAAAAAACGCATCCTAAGTTCAGTGCGGCACGAGAAATTACTAGTCATACACTA
Hs_254_skin_padlock	/5Phos/AAGATAAAATACGCATCCTAACTCTTAATGGACACTGTGTATTACCCGGCATACACTA
Hs_254_skin_padlock	/5Phos/AAGATAAAATACGCATCCTAGCATGAGAATGGTCCAAGTATTACCCGGCATACACTA
Hs_254_skin_padlock	/5Phos/AAGATAAAATACGCATCCTACCAGAACTTCAGCTGGCAACAATTACCCGGCATACACTA
Hs_254_skin_padlock	/5Phos/AAGATAAAATACGCATCCTACGTTAGGGTCGTGCACACTATTACCCGGCATACACTA
Hs_254_skin_padlock	/5Phos/AAGATAAAATACGCATCCTATCATAATTGGCAGAACCATTGATTACCCGGCATACACTA
Hs_254_skin_padlock	/5Phos/AAGATAAAATACGCATCCTAAATTATGAATGCAGGTAGACCAATTACCCGGCATACACTA
Hs_254_skin_padlock	/5Phos/AAGATAAAATGAACATCCTATGCAGAGCTGAAAAGCCAAGATTACTATACATACACTA
Hs_254_skin_padlock	/5Phos/AAGATAAAATGAACATCCTAGATGCTCTGGTCATCTTTAAAGTATTACTATACATACACTA
Hs_254_skin_padlock	/5Phos/AAGATAAAATGAACATCCTAAAACAGCATCTGACTCCTTTATTACTATACATACACTA
Hs_254_skin_padlock	/5Phos/AAGATAAAATGAACATCCTATTGGATGAGTTCATGTATTGCTATTACTATACATACACTA
Hs_254_skin_padlock	/5Phos/AAGATAAAATGAACATCCTAGGACATTCAAGTCAGTTACCGATTACTATACATACACTA
Hs_254_skin_padlock	/5Phos/AAGATAAAATGAACATCCTACAACCATTACTGGGATGCTATTACTATACATACACTA
Hs_254_skin_padlock	/5Phos/AAGATAAAATACTCATCCTACATGGTGGAGATCCGCTCCAGGAATTACGACGCATACACTA
Hs_254_skin_padlock	/5Phos/AAGATAAAATACTCATCCTATTGCCCATCTGCCGGTGCTATTACGACGCATACACTA
Hs_254_skin_padlock	/5Phos/AAGATAAAATACTCATCCTATCTTGCACTGTTTGAGGTTGTATTACGACGCATACACTA
Hs_254_skin_padlock	/5Phos/AAGATAAAATACTCATCCTAAGATGACACTCGGGGTCCCATTACGACGCATACACTA
Hs_254_skin_padlock	/5Phos/AAGATAAAATACTCATCCTACGGTGTTTGGAGAGGGGCGATTACGACGCATACACTA
Hs_254_skin_padlock	/5Phos/AAGATAAAATCGACATCCTATGGACACCCGCAGAATTGGGCTATTACACTGCATACACTA
Hs_254_skin_padlock	/5Phos/AAGATAAAATCGACATCCTACTCGGTAGACCTCAGTCTGGAGTATTACACTGCATACACTA
Hs_254_skin_padlock	/5Phos/AAGATAAAATCGACATCCTACTGCGGTTCACATCCTGTGGGATTACACTGCATACACTA
Hs_254_skin_padlock	/5Phos/AAGATAAAATCGACATCCTAACCCCGCACTCCTGCCCCTATTACACTGCATACACTA
Hs_254_skin_padlock	/5Phos/AAGATAAAATCGACATCCTACCAGCGGTGAGGGGCCCATATTACACTGCATACACTA
Hs_254_skin_padlock	/5Phos/AAGATAAAGTGGGCATCCTAGGAATAGCAGAAACCGCCTGTATTACAGTACATACACTA
Hs_254_skin_padlock	/5Phos/AAGATAAAGTGGGCATCCTAGAGACGTTCTGCAGAACCTATTACAGTACATACACTA
Hs_254_skin_padlock	/5Phos/AAGATAAAGTGGGCATCCTATGAACAGCATAGGAAGGGAGACTATTACAGTACATACACTA
Hs_254_skin_padlock	/5Phos/AAGATAAAGTGGGCATCCTACATTCACCAATCAGAGGCAATTACAGTACATACACTA
Hs_254_skin_padlock	/5Phos/AAGATAAAGTGGGCATCCTATGGAAGTGATATCCCACCTATTACAGTACATACACTA
Hs_254_skin_padlock	/5Phos/AAGATAAAGTGGGCATCCTAGGGAACAAACCAGTGCCAGATTACAGTACATACACTA
Hs_254_skin_padlock	/5Phos/AAGATAAAGATGGCATCCTAGCACATGCTAGCAGGAAGAACAGATTACGGAACATACACTA
Hs_254_skin_padlock	/5Phos/AAGATAAAGATGGCATCCTAGGTGCACAGAGTCTTCTGCTATTACGGAACATACACTA
Hs_254_skin_padlock	/5Phos/AAGATAAAGATGGCATCCTACAGGCAGCGAGTGTCCTTCTATTACGGAACATACACTA
Hs_254_skin_padlock	/5Phos/AAGATAAAGATGGCATCCTATTTCAGGAATCGGATCAGCTGCTATTACGGAACATACACTA
Hs_254_skin_padlock	/5Phos/AAGATAAAGATGGCATCCTATTTGCAGTGACAATGTGAGGATTACGGAACATACACTA
Hs_254_skin_padlock	/5Phos/AAGATAAAGATGGCATCCTAGTTCTTCTGCTCTGTGAGGCTATTACGGAACATACACTA
Hs_254_skin_padlock	/5Phos/AAGATAAAGTATGCATCCTAGACTTTGGTCTGGCCTGACTATTACGCAGCATACACTA
Hs_254_skin_padlock	/5Phos/AAGATAAAGTATGCATCCTATTGTGCAGCACCAGTGTGTTGGTATTACGCAGCATACACTA
Hs_254_skin_padlock	/5Phos/AAGATAAAGTATGCATCCTAGGGATGTAAACAGAAGGCCGGATTACGCAGCATACACTA
Hs_254_skin_padlock	/5Phos/AAGATAAAGTATGCATCCTAGCGCCGATAGGTTCTCCCCATATTACGCAGCATACACTA
Hs_254_skin_padlock	/5Phos/AAGATAAAGTATGCATCCTAGCATCACCGGTGCAGCCATATTACGCAGCATACACTA
Hs_254_skin_padlock	/5Phos/AAGATAAAGTATGCATCCTAATGGGTGCGGCCAGCAGCGATTACGCAGCATACACTA
Hs_254_skin_padlock	/5Phos/AAGATAAAAGATGCATCCTAGGGATTCCTTGGGTTGGAAGGGATTACCAACCATACACTA
Hs_254_skin_padlock	/5Phos/AAGATAAAAGATGCATCCTACTCTTGGATCTCCACTGAGGCATTACCAACCATACACTA
Hs_254_skin_padlock	/5Phos/AAGATAAAAGATGCATCCTACAAAATAAGAGACGCCTTGCTGTATTACCAACCATACACTA
Hs_254_skin_padlock	/5Phos/AAGATAAAAGATGCATCCTACACGCTGTTTTCTGGCGGAGGTATTACCAACCATACACTA
Hs_254_skin_padlock	/5Phos/AAGATAAAAGATGCATCCTAGATATTTTCGGCAGCAGCAGTATTACCAACCATACACTA
Hs_254_skin_padlock	/5Phos/AAGATAAAAGATGCATCCTACAACTACCCCAATGGCATAGTATTACCAACCATACACTA
Hs_254_skin_padlock	/5Phos/AAGATAAAATGCGCATCCTAGCCTGCTCTCACTTCTGGTGTATTACAACTCATACACTA
Hs_254_skin_padlock	/5Phos/AAGATAAAATGCGCATCCTACGATGTTGCCACTGTCAGTGGCCATTACAACTCATACACTA
Hs_254_skin_padlock	/5Phos/AAGATAAAATGCGCATCCTATGGCTGGGGACTAAGCCCCATTACAACTCATACACTA
Hs_254_skin_padlock	/5Phos/AAGATAAAATGCGCATCCTAACATAATTGATGGCACCAAAGGTATTACAACTCATACACTA
Hs_254_skin_padlock	/5Phos/AAGATAAAATGCGCATCCTACGGGGAGACAAGGCTCAGCTGCATATTACAACTCATACACTA
Hs_254_skin_padlock	/5Phos/AAGATAAAATGCGCATCCTATGTCCTGTGCCCGACTGGCAATTACAACTCATACACTA
Hs_254_skin_padlock	/5Phos/AAGATAAAAGTATCATCCTACTTCACCAGTGATCTTGGGTATTACTCAACATACACTA
Hs_254_skin_padlock	/5Phos/AAGATAAAAGTATCATCCTATGGACTCCCACATGCCAGTATTACTCAACATACACTA
Hs_254_skin_padlock	/5Phos/AAGATAAAAGTATCATCCTATAGGACAGGTCAAGCGGGAAATTACTCAACATACACTA
Hs_254_skin_padlock	/5Phos/AAGATAAAAGTATCATCCTATATTCTCTGAGGCCGTGAAGTATTACTCAACATACACTA
Hs_254_skin_padlock	/5Phos/AAGATAAAAGTATCATCCTAACACGTGATCACGAGGCGGATTACTCAACATACACTA
Hs_254_skin_padlock	/5Phos/AAGATAAAAGTATCATCCTATGTGTCTGTCTGCGTGTGCTGTATTACTCAACATACACTA
Hs_254_skin_padlock	/5Phos/AAGATAAAAGTAGCATCCTAGAGCTACTGCTTGTGGTCTATTACATTGCATACACTA
Hs_254_skin_padlock	/5Phos/AAGATAAAAGTAGCATCCTAGAACAATCGGTGCACGACATATTACATTGCATACACTA
Hs_254_skin_padlock	/5Phos/AAGATAAAAGTAGCATCCTATTATTGACCTGGTATCTGTGCATTACATTGCATACACTA
Hs_254_skin_padlock	/5Phos/AAGATAAAAGTAGCATCCTATCACGGCTCCCAAGCAGGTATTACATTGCATACACTA
Hs_254_skin_padlock	/5Phos/AAGATAAAAGTAGCATCCTAGCAGGGAACGCAGCTGCCCTATTACATTGCATACACTA
Hs_254_skin_padlock	/5Phos/AAGATAAAAGTAGCATCCTAGCCTGGACACCGGGAGCCTATTACATTGCATACACTA
Hs_254_skin_padlock	/5Phos/AAGATAAACTGTTCATCCTATGATGTCTGGACCAGTGGGATTACTTGCCATACACTA
Hs_254_skin_padlock	/5Phos/AAGATAAACTGTTCATCCTAGCAACTTGCATGATGGCATATTACTTGCCATACACTA
Hs_254_skin_padlock	/5Phos/AAGATAAACTGTTCATCCTATCCTTACAATGGGACACAGGATATTACTTGCCATACACTA
Hs_254_skin_padlock	/5Phos/AAGATAAACTGTTCATCCTAACTTGCAAACACCATTTCCTCCAATTACTTGCCATACACTA
Hs_254_skin_padlock	/5Phos/AAGATAAACTGTTCATCCTAGCCCTTCATTGCACCTGCAATTACTTGCCATACACTA
Hs_254_skin_padlock	/5Phos/AAGATAAACTGTTCATCCTAGCAGACGCACTCTCCATTGTATTACTTGCCATACACTA
Hs_254_skin_padlock	/5Phos/AAGATAAACGGACCATCCTAAGTGAGCTCTGAGGGGTCGATATTACCTGGCATACACTA
Hs_254_skin_padlock	/5Phos/AAGATAAACGGACCATCCTACGGTGTATGTTCCTGCAGTATTACCTGGCATACACTA
Hs_254_skin_padlock	/5Phos/AAGATAAACGGACCATCCTACGGTACTGATGTCTTCCACCAATTACCTGGCATACACTA
Hs_254_skin_padlock	/5Phos/AAGATAAACGGACCATCCTATTGGGATGAGAGAGTTTCATATTACCTGGCATACACTA
Hs_254_skin_padlock	/5Phos/AAGATAAACGGACCATCCTATGGAGAAGGCTGGCCGATCTATTACCTGGCATACACTA
Hs_254_skin_padlock	/5Phos/AAGATAAACGGACCATCCTACGCAGTGCGAGTTCCTGAGGATATTACCTGGCATACACTA
Hs_254_skin_padlock	/5Phos/AAGATAAACCAGACATCCTACCTGCTCAGTGGGCTGCATGTATTACGTGCCATACACTA
Hs_254_skin_padlock	/5Phos/AAGATAAACCAGACATCCTACGCTTGTCTGGTTTGAGCCTATTACGTGCCATACACTA
Hs_254_skin_padlock	/5Phos/AAGATAAACCAGACATCCTAGCAGGGATTCTGACACGCTATTACGTGCCATACACTA
Hs_254_skin_padlock	/5Phos/AAGATAAACCAGACATCCTAAGCGTTTGAGTGGTGCCGTATTACGTGCCATACACTA
Hs_254_skin_padlock	/5Phos/AAGATAAACCAGACATCCTACACTCCAATCTCTATCAGCTATTACGTGCCATACACTA
Hs_254_skin_padlock	/5Phos/AAGATAAACCAGACATCCTACTGTGAGCTGCCTGACCACGCAATTACGTGCCATACACTA
Hs_254_skin_padlock	/5Phos/AAGATAAATGCACCATCCTAAGCCTAATCTCGTCGCCCAATTACTGTTCATACACTA
Hs_254_skin_padlock	/5Phos/AAGATAAATGCACCATCCTAACAGAATGGTCTACCACGGGATTACTGTTCATACACTA
Hs_254_skin_padlock	/5Phos/AAGATAAATGCACCATCCTACAGAGAAAATCCCAGGCGCATTACTGTTCATACACTA
Hs_254_skin_padlock	/5Phos/AAGATAAATGCACCATCCTAACTCACAGATGGTTGAGAAGAGCCTATTACTGTTCATACACTA
Hs_254_skin_padlock	/5Phos/AAGATAAATGCACCATCCTATCGTAAGTCAGGATTTCTGGTATTACTGTTCATACACTA
Hs_254_skin_padlock	/5Phos/AAGATAAATGCACCATCCTATATTTGCCGGTGTTGGTGGCTATTACTGTTCATACACTA
Hs_254_skin_padlock	/5Phos/AAGATAAAACATTCATCCTAACAACTATCGTTACCACAGAGGCCATTACGGTGCATACACTA
Hs_254_skin_padlock	/5Phos/AAGATAAAACATTCATCCTATCCTTTAGTGGAGAGGCCAGATTACGGTGCATACACTA
Hs_254_skin_padlock	/5Phos/AAGATAAAACATTCATCCTACTTGAGATCAGTCCTTCACCCAATTACGGTGCATACACTA
Hs_254_skin_padlock	/5Phos/AAGATAAAACATTCATCCTACTTGGTCATGCTGCCAAAACCATTACGGTGCATACACTA
Hs_254_skin_padlock	/5Phos/AAGATAAAACATTCATCCTATAGACCCTGAAACAGCCCTATTACGGTGCATACACTA
Hs_254_skin_padlock	/5Phos/AAGATAAAACATTCATCCTAGGGGCATGCTTGCTGACCTATTACGGTGCATACACTA
Hs_254_skin_padlock	/5Phos/AAGATAAATCATGCATCCTAGAAGAACTGCAGTCAGAAGCCCATTACTGCGCATACACTA
Hs_254_skin_padlock	/5Phos/AAGATAAATCATGCATCCTAAGAACAAGAAGGCCTGGAAGATTACTGCGCATACACTA
Hs_254_skin_padlock	/5Phos/AAGATAAATCATGCATCCTAGTGGAGTAGTTGGAGCCCTGGCAATTACTGCGCATACACTA
Hs_254_skin_padlock	/5Phos/AAGATAAATCATGCATCCTATGTCCGTTATCACAAGGAGGTGTGATTACTGCGCATACACTA
Hs_254_skin_padlock	/5Phos/AAGATAAATCATGCATCCTAGGCAACTCTAACATGGAATAATTACTGCGCATACACTA
Hs_254_skin_padlock	/5Phos/AAGATAAATCATGCATCCTAGACCAATCCAGCAAAAGGCCTATTACTGCGCATACACTA
Hs_254_skin_padlock	/5Phos/AAGATAAAGTAAACATCCTAGATGAATGACTCAAAGTAGGGCTATTACCATACATACACTA
Hs_254_skin_padlock	/5Phos/AAGATAAAGTAAACATCCTATGTAAGGAAATCAATTTCCTGCTGATTACCATACATACACTA
Hs_254_skin_padlock	/5Phos/AAGATAAAGTAAACATCCTAGAACTAAACTGTCGACTCATATTACCATACATACACTA
Hs_254_skin_padlock	/5Phos/AAGATAAAGTAAACATCCTAGACACACTCACGTTCGGGGCAATTACCATACATACACTA
Hs_254_skin_padlock	/5Phos/AAGATAAAGTAAACATCCTACCCTTTCTCGAGACTTCACCTATTACCATACATACACTA
Hs_254_skin_padlock	/5Phos/AAGATAAAGTAAACATCCTATACTCTGGCTGGCTTAAGGAGGTATTACCATACATACACTA
Hs_254_skin_padlock	/5Phos/AAGATAAAGACTACATCCTACGGATATCTGGGCCTGAATATTACACAGCATACACTA
Hs_254_skin_padlock	/5Phos/AAGATAAAGACTACATCCTATTCCACGAAAGCTACCTCCAATTACACAGCATACACTA
Hs_254_skin_padlock	/5Phos/AAGATAAAGACTACATCCTACTCGAATCTGTTGCAACTGTATTACACAGCATACACTA
Hs_254_skin_padlock	/5Phos/AAGATAAAGACTACATCCTATGAGCTGTATCGAACAGACATGGATTACACAGCATACACTA
Hs_254_skin_padlock	/5Phos/AAGATAAAGACTACATCCTACACATTTCGAAGGTCTTTCATATTACACAGCATACACTA
Hs_254_skin_padlock	/5Phos/AAGATAAAGACTACATCCTACACCCGGGGCAGCATTCATATTACACAGCATACACTA
Hs_254_skin_padlock	/5Phos/AAGATAAAGCGGTCATCCTACCAGAGGAGAACTGGGAGGATTACAAGACATACACTA
Hs_254_skin_padlock	/5Phos/AAGATAAAGCGGTCATCCTAGTGCGGATTTGGCGGCTGGATTACAAGACATACACTA
Hs_254_skin_padlock	/5Phos/AAGATAAAGCGGTCATCCTATCGTGGGTGGACACCACCTATTACAAGACATACACTA
Hs_254_skin_padlock	/5Phos/AAGATAAAGCGGTCATCCTATTCAACTCTGTCTCATACTTATTACAAGACATACACTA
Hs_254_skin_padlock	/5Phos/AAGATAAAGCTTGCATCCTAGACAAACCTAGCAGAAGAAGCTGATTACTGTACATACACTA
Hs_254_skin_padlock	/5Phos/AAGATAAAGCTTGCATCCTATCGCATTCTGGGCTGGTTGATTACTGTACATACACTA
Hs_254_skin_padlock	/5Phos/AAGATAAAGCTTGCATCCTATCTGTGTTGGAGGCCACCTATTACTGTACATACACTA
Hs_254_skin_padlock	/5Phos/AAGATAAAGCTTGCATCCTATGTGGAAATTGCTGCTGCTATTACTGTACATACACTA
Hs_254_skin_padlock	/5Phos/AAGATAAAGCTTGCATCCTAGTGTTGTGGGACCTCGTCTATTACTGTACATACACTA
Hs_254_skin_padlock	/5Phos/AAGATAAACTGCACATCCTATGAGAGTTTCCAGCTGGATCATTACAGTGCATACACTA
Hs_254_skin_padlock	/5Phos/AAGATAAACTGCACATCCTATGATTTAGAACAGGAGCCATCTATTACAGTGCATACACTA
Hs_254_skin_padlock	/5Phos/AAGATAAACTGCACATCCTAACGAGGATCTATCTCTTCAACAAATTACAGTGCATACACTA
Hs_254_skin_padlock	/5Phos/AAGATAAACTGCACATCCTATTGTTGACTTTGGTGGATTTCTATTACAGTGCATACACTA
Hs_254_skin_padlock	/5Phos/AAGATAAACTGCACATCCTATGCAGGACAACATGGGCATATTACAGTGCATACACTA
Hs_254_skin_padlock	/5Phos/AAGATAAACTGCACATCCTATTTCATTTCCTCCTCATGATATTACAGTGCATACACTA
Hs_254_skin_padlock	/5Phos/AAGATAAATCGTCCATCCTACCTGCCGAAGCCACCACCAATTACTCACCATACACTA
Hs_254_skin_padlock	/5Phos/AAGATAAATCGTCCATCCTAATTGTCAATCTCGGCTCTCAATTACTCACCATACACTA
Hs_254_skin_padlock	/5Phos/AAGATAAATCGTCCATCCTAGGTCATCGCCATGCCGGCCATTACTCACCATACACTA
Hs_254_skin_padlock	/5Phos/AAGATAAATCGTCCATCCTAGGTCTAGACTACTCTCCAGAAAAGGATTACTCACCATACACTA
Hs_254_skin_padlock	/5Phos/AAGATAAATACGGCATCCTACTTGTCCAGATACTGGAGTCACCTATTACCCCTCATACACTA
Hs_254_skin_padlock	/5Phos/AAGATAAATACGGCATCCTACAGAGAAAGGACACCAAGGATGATTACCCCTCATACACTA
Hs_254_skin_padlock	/5Phos/AAGATAAATACGGCATCCTATGTGAAGTACACTGCTGCTCCATTACCCCTCATACACTA
Hs_254_skin_padlock	/5Phos/AAGATAAATACGGCATCCTACTAAGGCAGAAAATCGTCTTGGTATTACCCCTCATACACTA
Hs_254_skin_padlock	/5Phos/AAGATAAATACGGCATCCTAAAGGATTTGGGAGTCACTGTGATTACCCCTCATACACTA
Hs_254_skin_padlock	/5Phos/AAGATAAATACGGCATCCTAGACCCCTGCTCTTCGCAGAAGGATTACCCCTCATACACTA
Hs_254_skin_padlock	/5Phos/AAGATAAAGGACTCATCCTACTCGAGCATAGCCCGTACCTTATTACGTTGCATACACTA
Hs_254_skin_padlock	/5Phos/AAGATAAAGGACTCATCCTATCGTCAAATTGGCTGGAGCAATTACGTTGCATACACTA
Hs_254_skin_padlock	/5Phos/AAGATAAAGGACTCATCCTAGGTTCAAGCCATTTGCCTGCTATTACGTTGCATACACTA
Hs_254_skin_padlock	/5Phos/AAGATAAAGGACTCATCCTAGTGATCCCAGGTAAACTGGCGATTACGTTGCATACACTA
Hs_254_skin_padlock	/5Phos/AAGATAAAGGACTCATCCTATGGTTGGCAGCTACCTCCGATTACGTTGCATACACTA
Hs_254_skin_padlock	/5Phos/AAGATAAAGGACTCATCCTAACGCAGAGACTGCCGGGAACTATTACGTTGCATACACTA
Hs_254_skin_padlock	/5Phos/AAGATAAAAGCGGCATCCTAATGAAGCTCGGAGAAACCGGGTATTACTACTCATACACTA
Hs_254_skin_padlock	/5Phos/AAGATAAAAGCGGCATCCTACCTGGATAAGCCGAAGGGAGCGATTACTACTCATACACTA
Hs_254_skin_padlock	/5Phos/AAGATAAAAGCGGCATCCTACGCTCAATCAGCATGCCGGATTACTACTCATACACTA
Hs_254_skin_padlock	/5Phos/AAGATAAAAGCGGCATCCTACACATCATTCTGTGACTGCCAATTACTACTCATACACTA
Hs_254_skin_padlock	/5Phos/AAGATAAAAGCGGCATCCTATTCCGCAAGCTGCTGGGCCTATTACTACTCATACACTA
Hs_254_skin_padlock	/5Phos/AAGATAAAAGCGGCATCCTACGGGTCGCAGGCACACGGTATTACTACTCATACACTA
Hs_254_skin_padlock	/5Phos/AAGATAAACCTACCATCCTAGGAGACCAAGGGATCTGCTAGCAATTACCTTCCATACACTA
Hs_254_skin_padlock	/5Phos/AAGATAAACCTACCATCCTACTTGGATTGTAACCCCAGCGTATTACCTTCCATACACTA
Hs_254_skin_padlock	/5Phos/AAGATAAACCTACCATCCTAAGCTAAACACATCTTGATGGCGCATTACCTTCCATACACTA
Hs_254_skin_padlock	/5Phos/AAGATAAACCTACCATCCTAGCACGGGAAAGCAGCTGATATTACCTTCCATACACTA
Hs_254_skin_padlock	/5Phos/AAGATAAACCTACCATCCTAGGGCCACCAAATCCTGGCTATTACCTTCCATACACTA
Hs_254_skin_padlock	/5Phos/AAGATAAACCTACCATCCTATGTCAACTGCTGGGCCAGGGATTACCTTCCATACACTA
Hs_254_skin_padlock	/5Phos/AAGATAAACAGTTCATCCTAGACCATTCTGATCATCCCCATTACGGACCATACACTA
Hs_254_skin_padlock	/5Phos/AAGATAAACAGTTCATCCTATTGTCGTCATCTGCACTGCAGTATTACGGACCATACACTA
Hs_254_skin_padlock	/5Phos/AAGATAAACAGTTCATCCTATAGAGCAGTGTGAGAACGGATTACGGACCATACACTA
Hs_254_skin_padlock	/5Phos/AAGATAAACAGTTCATCCTACGGAACCGGGAAGAGGCGGATTACGGACCATACACTA
Hs_254_skin_padlock	/5Phos/AAGATAAACAGTTCATCCTAGGTGGGTGCCACTGTTGAAGTATTACGGACCATACACTA
Hs_254_skin_padlock	/5Phos/AAGATAAACAGTTCATCCTAGCGAGTCATAAGACTAGGGGCGGGATTACGGACCATACACTA
Hs_254_skin_padlock	/5Phos/AAGATAAAATGCTCATCCTATGCAACACTTCCAGGCTGGAATTACCGAACATACACTA
Hs_254_skin_padlock	/5Phos/AAGATAAAATGCTCATCCTAGTTGCTGGCGACCAGACCAATTACCGAACATACACTA
Hs_254_skin_padlock	/5Phos/AAGATAAAATGCTCATCCTACTTGAAGTCACCGTCAGCTATTACCGAACATACACTA
Hs_254_skin_padlock	/5Phos/AAGATAAAATGCTCATCCTATCCATCTGGCAGCTTGACGGTATTACCGAACATACACTA
Hs_254_skin_padlock	/5Phos/AAGATAAAATGCTCATCCTATTGCCCAGGTTCAGCACGAATTACCGAACATACACTA
Hs_254_skin_padlock	/5Phos/AAGATAAAATGCTCATCCTAAAGCCATGATTGAGTCCAGGATTACCGAACATACACTA
Hs_254_skin_padlock	/5Phos/AAGATAAAATAGGCATCCTAACATCATTCCCTCTTTGGAAATATTACAAACCATACACTA
Hs_254_skin_padlock	/5Phos/AAGATAAAATAGGCATCCTATCAGGTTCAACCAGTACTTGTATTACAAACCATACACTA
Hs_254_skin_padlock	/5Phos/AAGATAAAATAGGCATCCTACCGACTGTCTTTCTTCCCTATTACAAACCATACACTA
Hs_254_skin_padlock	/5Phos/AAGATAAAATAGGCATCCTACGGTGGCACTTGGCTGTCCAGATTACAAACCATACACTA
Hs_254_skin_padlock	/5Phos/AAGATAAAATAGGCATCCTAACAATCAGTGGCCCAGCAGATTACAAACCATACACTA
Hs_254_skin_padlock	/5Phos/AAGATAAAATAGGCATCCTATGAGGTCTATGTCACCAGAATTACAAACCATACACTA
Hs_254_skin_padlock	/5Phos/AAGATAAAGTGTACATCCTAACGTCTGCCACGAAGAGCCCTATTACGCCTCATACACTA
Hs_254_skin_padlock	/5Phos/AAGATAAAGTGTACATCCTAACAGTGTGGAATTCCAGGGCCTGCATTACGCCTCATACACTA
Hs_254_skin_padlock	/5Phos/AAGATAAAGTGTACATCCTATACCTGAGAAGGTCCCTGAATTACGCCTCATACACTA
Hs_254_skin_padlock	/5Phos/AAGATAAAGTGTACATCCTACGACAGGGTGATGTCAATCCTATTACGCCTCATACACTA
Hs_254_skin_padlock	/5Phos/AAGATAAAGTGTACATCCTAAGGGACAGGTTGAACTGCAGCTATTACGCCTCATACACTA
Hs_254_skin_padlock	/5Phos/AAGATAAAGTGTACATCCTACTCGAAGTTCCAGGCCAGGAATTACGCCTCATACACTA
Hs_254_skin_padlock	/5Phos/AAGATAAAGGAGACATCCTACGTGACTGTCACAAACAGTGTATTACTCGTCATACACTA
Hs_254_skin_padlock	/5Phos/AAGATAAAGGAGACATCCTATGGGATTGGCCTGGTTGAGATTACTCGTCATACACTA
Hs_254_skin_padlock	/5Phos/AAGATAAAGGAGACATCCTAGCACTAGACGTAGAAGCTTCAGGATTACTCGTCATACACTA
Hs_254_skin_padlock	/5Phos/AAGATAAAGGAGACATCCTAGAGTCATGCGGTACCCGCTATTACTCGTCATACACTA
Hs_254_skin_padlock	/5Phos/AAGATAAAGGAGACATCCTACTCGGAAGTTCGTGGCCGTATTACTCGTCATACACTA
Hs_254_skin_padlock	/5Phos/AAGATAAAGGAGACATCCTAGCGTCCCGTCACGGGGATGTATTACTCGTCATACACTA
Hs_254_skin_padlock	/5Phos/AAGATAAACGGCTCATCCTAAAACGCTTGAAATACTCATCAGGGATTACTCCGCATACACTA
Hs_254_skin_padlock	/5Phos/AAGATAAACGGCTCATCCTACCTTCAAAAGAGCCCAGCTTATTACTCCGCATACACTA
Hs_254_skin_padlock	/5Phos/AAGATAAACGGCTCATCCTATCTTGGAGTAGGATAATGGCCCCATTACTCCGCATACACTA
Hs_254_skin_padlock	/5Phos/AAGATAAACGGCTCATCCTAAGACATTCATACATATCCGGTGGATTACTCCGCATACACTA
Hs_254_skin_padlock	/5Phos/AAGATAAACGGCTCATCCTACAGACTCTGTCAGGTTGTTGTATTACTCCGCATACACTA
Hs_254_skin_padlock	/5Phos/AAGATAAACGGCTCATCCTAGAGAGAGATATGTGTTTAACTAGCTATTACTCCGCATACACTA
Hs_254_skin_padlock	/5Phos/AAGATAAATCTGGCATCCTATTGCAGAAGCGAGAGCTGGCATTACCCAACATACACTA
Hs_254_skin_padlock	/5Phos/AAGATAAATCTGGCATCCTATGCAGCGTTGTGCAGCTTCTATTACCCAACATACACTA
Hs_254_skin_padlock	/5Phos/AAGATAAATCTGGCATCCTAGAAATCCGGGGATCCACAGGATTACCCAACATACACTA
Hs_254_skin_padlock	/5Phos/AAGATAAATCTGGCATCCTACACAGTCCTTCTTCACCAGATATTACCCAACATACACTA
Hs_254_skin_padlock	/5Phos/AAGATAAATCTGGCATCCTAGCGGGCCCCTGCATTGCCAATTACCCAACATACACTA
Hs_254_skin_padlock	/5Phos/AAGATAAACAGAGCATCCTACTTCAGACCTTCTGAACCGGATTACCGGTCATACACTA
Hs_254_skin_padlock	/5Phos/AAGATAAACAGAGCATCCTACGATTATGGATCATGCCCAATTACCGGTCATACACTA
Hs_254_skin_padlock	/5Phos/AAGATAAACAGAGCATCCTAAATCGGCCTACGTCCCCATATTACCGGTCATACACTA
Hs_254_skin_padlock	/5Phos/AAGATAAACAGAGCATCCTAACTTCCTTTGCTCTGCAGTATTACCGGTCATACACTA
Hs_254_skin_padlock	/5Phos/AAGATAAACAGAGCATCCTAAATTCGATCACCTTCCGCCGCATTACCGGTCATACACTA
Hs_254_skin_padlock	/5Phos/AAGATAAACAGAGCATCCTACGTAACAGGCCACTGCCAACTATTACCGGTCATACACTA
Hs_254_skin_padlock	/5Phos/AAGATAAAACAGCCATCCTAGAGATGCAGGAAGAAGGGGCATTACCCGCCATACACTA
Hs_254_skin_padlock	/5Phos/AAGATAAAACAGCCATCCTAGATGAAGAGCGTGCTGAAGAATTACCCGCCATACACTA
Hs_254_skin_padlock	/5Phos/AAGATAAAACAGCCATCCTATTGCTCCCGCTCACCAGCAGGTATTACCCGCCATACACTA
Hs_254_skin_padlock	/5Phos/AAGATAAAACAGCCATCCTAGACGTACAGCACGGCCATGAATTACCCGCCATACACTA
Hs_254_skin_padlock	/5Phos/AAGATAAAACAGCCATCCTAGGTGGACCGGGCGCTGCCTATTACCCGCCATACACTA
Hs_254_skin_padlock	/5Phos/AAGATAAAACAGCCATCCTACAGACGGAGTGTCCCAGGAGTATTACCCGCCATACACTA
Hs_254_skin_padlock	/5Phos/AAGATAAATGGCACATCCTATGGATCCAAACCCTTCAGCTATTACCGCTCATACACTA
Hs_254_skin_padlock	/5Phos/AAGATAAATGGCACATCCTAGGGGTTGTACACTCCATGCTATTACCGCTCATACACTA
Hs_254_skin_padlock	/5Phos/AAGATAAATGGCACATCCTAGGGTCGTCACGCCGAAGATATTACCGCTCATACACTA
Hs_254_skin_padlock	/5Phos/AAGATAAATGGCACATCCTAACGCCATGGAGAGGGTGGCAGATTACCGCTCATACACTA
Hs_254_skin_padlock	/5Phos/AAGATAAATGGCACATCCTAGACCACCTCCGTGCCGGCCTATTACCGCTCATACACTA
Hs_254_skin_padlock	/5Phos/AAGATAAATGGCACATCCTACTTCCGGGCAGTGCTGGGCATTACCGCTCATACACTA
Hs_254_skin_padlock	/5Phos/AAGATAAACGCACCATCCTAGAGACACTGTTTGCAAGGCCTATTACCTTACATACACTA
Hs_254_skin_padlock	/5Phos/AAGATAAACGCACCATCCTAGGTGTACTGGACGTGGTCAATTACCTTACATACACTA
Hs_254_skin_padlock	/5Phos/AAGATAAACGCACCATCCTAACAGAGGTCAGCTCGGAGGATTACCTTACATACACTA
Hs_254_skin_padlock	/5Phos/AAGATAAACGCACCATCCTAGGCAGTCAAGAGGCCCAGGCTATTACCTTACATACACTA
Hs_254_skin_padlock	/5Phos/AAGATAAACGCACCATCCTATACACACGGCGGAGGCTGTATTACCTTACATACACTA
Hs_254_skin_padlock	/5Phos/AAGATAAACTTCTCATCCTATCACAGTCCAGGGGTTGCTATTACGATTCATACACTA
Hs_254_skin_padlock	/5Phos/AAGATAAACTTCTCATCCTAGCATAGGCCGTGTTGTTCTATTACGATTCATACACTA
Hs_254_skin_padlock	/5Phos/AAGATAAACTTCTCATCCTACCAGAAGGCTCCTGAGGAGAGAGCTATTACGATTCATACACTA
Hs_254_skin_padlock	/5Phos/AAGATAAACTTCTCATCCTACCGCGTTCGGGGAGATGGAGATTACGATTCATACACTA
Hs_254_skin_padlock	/5Phos/AAGATAAACTTCTCATCCTATGGGCCCAGTTGATGCCATATTACGATTCATACACTA
Hs_254_skin_padlock	/5Phos/AAGATAAACTTCTCATCCTAAAGCATGCATCAGGGGCAGATTACGATTCATACACTA
Hs_254_skin_padlock	/5Phos/AAGATAAATGGGCCATCCTAGACTTTGCCAGGTTTCAGGATTACATTTCATACACTA
Hs_254_skin_padlock	/5Phos/AAGATAAATGGGCCATCCTAGACACCAAGGCACACCAGGATTACATTTCATACACTA
Hs_254_skin_padlock	/5Phos/AAGATAAATGGGCCATCCTACCCTGACACCAGGTCCGGAGATTACATTTCATACACTA
Hs_254_skin_padlock	/5Phos/AAGATAAATGGGCCATCCTACTCCTGGTCCGCACACAGCTATTACATTTCATACACTA
Hs_254_skin_padlock	/5Phos/AAGATAAATGGGCCATCCTATACTGGGGAAATAGCCCAGGCGATTACATTTCATACACTA
Hs_254_skin_padlock	/5Phos/AAGATAAATGGGCCATCCTAAAGAGCCGCCCACGGCCCTATTACATTTCATACACTA
Hs_254_skin_padlock	/5Phos/AAGATAAACTTCACATCCTATGGGGTTTTCGAGGTGGGTATTACTGACCATACACTA
Hs_254_skin_padlock	/5Phos/AAGATAAACTTCACATCCTACCAGGCTGGTTTGGACATGATTACTGACCATACACTA
Hs_254_skin_padlock	/5Phos/AAGATAAACTTCACATCCTAAGCATAGCCATGGGGCTGTATTACTGACCATACACTA
Hs_254_skin_padlock	/5Phos/AAGATAAACTTCACATCCTAAGTGGTAGAAAGGTACTGCTATTACTGACCATACACTA
Hs_254_skin_padlock	/5Phos/AAGATAAACTTCACATCCTATATATTCTAGCATTTCCAGCATATTACTGACCATACACTA
Hs_254_skin_padlock	/5Phos/AAGATAAACTTCACATCCTAGACGGTAGACTATCCCTCCCTATTACTGACCATACACTA
Hs_254_skin_padlock	/5Phos/AAGATAAAACCAACATCCTATGTAAAGCTATCAGCAGCACCATATTACATCCCATACACTA
Hs_254_skin_padlock	/5Phos/AAGATAAAACCAACATCCTATCTTTGTCGGTGTGCGTGGTCTATTACATCCCATACACTA
Hs_254_skin_padlock	/5Phos/AAGATAAAACCAACATCCTAGTTACTCTCTGCACAGATTTGCTCTATTACATCCCATACACTA
Hs_254_skin_padlock	/5Phos/AAGATAAAACCAACATCCTAAGCCTCTCAACTGCTGAGAGCATTACATCCCATACACTA
Hs_254_skin_padlock	/5Phos/AAGATAAAACCAACATCCTACTACGGCGTTGATCACTGGCAACTATTACATCCCATACACTA
Hs_254_skin_padlock	/5Phos/AAGATAAAACCAACATCCTACCTGGGAGCAACCCTCTGCTATTACATCCCATACACTA
Hs_254_skin_padlock	/5Phos/AAGATAAAGACTGCATCCTACTTCTACAATACCAACAGCCGATTACAGTTCATACACTA
Hs_254_skin_padlock	/5Phos/AAGATAAAGACTGCATCCTAGTTTCTCATAAGCAGGTGGAGCATATTACAGTTCATACACTA
Hs_254_skin_padlock	/5Phos/AAGATAAAGACTGCATCCTAACTCCCAGGATCACTGTCAGGATTACAGTTCATACACTA
Hs_254_skin_padlock	/5Phos/AAGATAAAGACTGCATCCTATGTAAGAGTGGCCGTGCCCCTATTACAGTTCATACACTA
Hs_254_skin_padlock	/5Phos/AAGATAAAGACTGCATCCTAGAAGACTTTTATCCATCAAGGCTATTACAGTTCATACACTA
Hs_254_skin_padlock	/5Phos/AAGATAAAGACTGCATCCTACCAAGAGAGCTAAATTGCCATATTACAGTTCATACACTA
Hs_254_skin_padlock	/5Phos/AAGATAAAAACTTCATCCTAAACATCACCACTGAAGGTGTATTACATCGCATACACTA
Hs_254_skin_padlock	/5Phos/AAGATAAAAACTTCATCCTAGATTTGTGCGCATGTAGAATCTGTATTACATCGCATACACTA
Hs_254_skin_padlock	/5Phos/AAGATAAAAACTTCATCCTAGTCCATATATGGCTTGGATGCCATTACATCGCATACACTA
Hs_254_skin_padlock	/5Phos/AAGATAAAAACTTCATCCTAAGTCCAAGAGAATGGCCGAGTATTACATCGCATACACTA
Hs_254_skin_padlock	/5Phos/AAGATAAAAACTTCATCCTAGCTTTTCAACTTGCCTCCCATATTACATCGCATACACTA
Hs_254_skin_padlock	/5Phos/AAGATAAAAACTTCATCCTAGAGTCGCTGGGAAGCTGTGATTACATCGCATACACTA
Hs_254_skin_padlock	/5Phos/AAGATAAAAACCCCATCCTACTGATGCATCTTCTGTCCATATTACGATACATACACTA
Hs_254_skin_padlock	/5Phos/AAGATAAAAACCCCATCCTAGAACAGATTTTGTGGGCACCATTACGATACATACACTA
Hs_254_skin_padlock	/5Phos/AAGATAAAAACCCCATCCTACCTTGTTGGAGTCCTCCTCTATTACGATACATACACTA
Hs_254_skin_padlock	/5Phos/AAGATAAAAACCCCATCCTACTTGCTCCATGGACTGGCTATTACGATACATACACTA
Hs_254_skin_padlock	/5Phos/AAGATAAAAACCCCATCCTACCTCTTGGATAACCTGCTTGATTACGATACATACACTA
Hs_254_skin_padlock	/5Phos/AAGATAAAAACCCCATCCTAAGGCTCAACTCCTGGAAAGTATTACGATACATACACTA
Hs_254_skin_padlock	/5Phos/AAGATAAAAAGTACATCCTACAATCTTTTCCGGGAGCTCAGGCATTACAATGCATACACTA
Hs_254_skin_padlock	/5Phos/AAGATAAAAAGTACATCCTAGAAAACCGCAGTGGGGTCAATTACAATGCATACACTA
Hs_254_skin_padlock	/5Phos/AAGATAAAAAGTACATCCTAAAAGGGGTATCCATCGCCATGCTATTACAATGCATACACTA
Hs_254_skin_padlock	/5Phos/AAGATAAAAAGTACATCCTAGTAGCCAATGATCCTGTATGTGATATTACAATGCATACACTA
Hs_254_skin_padlock	/5Phos/AAGATAAAAAGTACATCCTAACCCTCGCTCCAGGGTGCTGGATTACAATGCATACACTA
Hs_254_skin_padlock	/5Phos/AAGATAAAAAGTACATCCTACCAGACTTGGAAGGCACGAGCAATTACAATGCATACACTA
Hs_254_skin_padlock	/5Phos/AAGATAAAGACAACATCCTAAGGAGTAAGTGTTCCTTACATCATATTACACCGCATACACTA
Hs_254_skin_padlock	/5Phos/AAGATAAAGACAACATCCTACTTCATTTCTAAGTAAGTTGTGTCTATTACACCGCATACACTA
Hs_254_skin_padlock	/5Phos/AAGATAAAGACAACATCCTACTTGGCGACTTGCAAAACAAAGTATTACACCGCATACACTA
Hs_254_skin_padlock	/5Phos/AAGATAAAGACAACATCCTAGGGGCTCGATTTCCCACGCCTATTACACCGCATACACTA
Hs_254_skin_padlock	/5Phos/AAGATAAAGACAACATCCTAGCTCAAGCAAGGGTTGAAGGATATTACACCGCATACACTA
Hs_254_skin_padlock	/5Phos/AAGATAAAGACAACATCCTACCGACATGACCCGAGTGGTATTACACCGCATACACTA
Hs_254_skin_padlock	/5Phos/AAGATAAAGTACACATCCTACCATTCATAATCTGGACAGCCCCATTACGATGCATACACTA
Hs_254_skin_padlock	/5Phos/AAGATAAAGTACACATCCTAGTTCTGGAAAGTTCGTCTCTGTATTACGATGCATACACTA
Hs_254_skin_padlock	/5Phos/AAGATAAAGTACACATCCTACAGATTGCATAGCAATAGGGCCATTACGATGCATACACTA
Hs_254_skin_padlock	/5Phos/AAGATAAAGTACACATCCTACCCACCAGTGAAGACATCCATTACGATGCATACACTA
Hs_254_skin_padlock	/5Phos/AAGATAAAGTACACATCCTATTTACTGAATTTCTGGGTGTTGTATTACGATGCATACACTA
Hs_254_skin_padlock	/5Phos/AAGATAAAGTACACATCCTATCCCTGGTTGTTGATGGAGATTACGATGCATACACTA
Hs_254_skin_padlock	/5Phos/AAGATAAAACCTGCATCCTAGATGAGAACTGCAAACACGAGGATTACCTACCATACACTA
Hs_254_skin_padlock	/5Phos/AAGATAAAACCTGCATCCTAACCTATTGGACCTGGAAATCATTACCTACCATACACTA
Hs_254_skin_padlock	/5Phos/AAGATAAAACCTGCATCCTATCCACTCCCCTTTTCCCCTATTACCTACCATACACTA
Hs_254_skin_padlock	/5Phos/AAGATAAAACCTGCATCCTAAAATTTCACAGATTCGGAGCAGCTATTACCTACCATACACTA
Hs_254_skin_padlock	/5Phos/AAGATAAAACCTGCATCCTAGAAAGCCAATTGCTCCCCGATATTACCTACCATACACTA
Hs_254_skin_padlock	/5Phos/AAGATAAAACCTGCATCCTAATGAGCAAAGCATGGCGAGATTACCTACCATACACTA
Hs_254_skin_padlock	/5Phos/AAGATAAAGAGCTCATCCTAATGGGAGCACTGGCTCTTCTATTACTAGCCATACACTA
Hs_254_skin_padlock	/5Phos/AAGATAAAGAGCTCATCCTAGGACATTGCAGAAAGGGATGGATTACTAGCCATACACTA
Hs_254_skin_padlock	/5Phos/AAGATAAAGAGCTCATCCTAATGATAAGGTCCTCCCAAAAGTATTACTAGCCATACACTA
Hs_254_skin_padlock	/5Phos/AAGATAAAGAGCTCATCCTAATCCTCCAAGTACCAGCCCGATTACTAGCCATACACTA
Hs_254_skin_padlock	/5Phos/AAGATAAAGAGCTCATCCTAGTTCTGTTGAGGCCGTGGGTATTACTAGCCATACACTA
Hs_254_skin_padlock	/5Phos/AAGATAAAGAGCTCATCCTAGACCAGTAGTCAGGACGGCTATTACTAGCCATACACTA
Hs_254_skin_padlock	/5Phos/AAGATAAAACCCGCATCCTAATTCTTCCCCAATGAAGCAATTACAGCTCATACACTA
Hs_254_skin_padlock	/5Phos/AAGATAAAACCCGCATCCTAGGTGCCAGTTGCTTCTTCAATTACAGCTCATACACTA
Hs_254_skin_padlock	/5Phos/AAGATAAAACCCGCATCCTAAAGGAACGTTTGGCTGGAATATTACAGCTCATACACTA
Hs_254_skin_padlock	/5Phos/AAGATAAAACCCGCATCCTACTAAGGGCATGCAAGAGAAATTACAGCTCATACACTA
Hs_254_skin_padlock	/5Phos/AAGATAAAACCCGCATCCTAATATGCCCAAAATGGCTGAGATTACAGCTCATACACTA
Hs_254_skin_padlock	/5Phos/AAGATAAATAAAGCATCCTATTCCAGATGATGGTTGGTGGGATTACGTCACATACACTA
Hs_254_skin_padlock	/5Phos/AAGATAAATAAAGCATCCTAAGCCGCCTTGGATTTTCCTATTACGTCACATACACTA
Hs_254_skin_padlock	/5Phos/AAGATAAATAAAGCATCCTAGCACTGGGTTCCCCTTGGAATTACGTCACATACACTA
Hs_254_skin_padlock	/5Phos/AAGATAAATAAAGCATCCTAACACTTGTAAATGCCGGCGTATTACGTCACATACACTA
Hs_254_skin_padlock	/5Phos/AAGATAAATAAAGCATCCTACTACGCACCACCATGTGCCCATATTACGTCACATACACTA
Hs_254_skin_padlock	/5Phos/AAGATAAATAAAGCATCCTACCTTTGCCATTGAGCGCCGCCAGATTACGTCACATACACTA
Hs_254_skin_padlock	/5Phos/AAGATAAAGCATGCATCCTAATCAAACGTCTCACAGGCTGCATTACTTATCATACACTA
Hs_254_skin_padlock	/5Phos/AAGATAAAGCATGCATCCTAGCCTGGTCTTTCCAGAGCGATTACTTATCATACACTA
Hs_254_skin_padlock	/5Phos/AAGATAAAGCATGCATCCTATCAGTTGGTAGGTTCCTGTTGTATTACTTATCATACACTA
Hs_254_skin_padlock	/5Phos/AAGATAAAGCATGCATCCTAACGCCATTGTCTTGCGCATATTACTTATCATACACTA
Hs_254_skin_padlock	/5Phos/AAGATAAAGCATGCATCCTAAACCTTGGGGTTGAAGGCAATTACTTATCATACACTA
Hs_254_skin_padlock	/5Phos/AAGATAAAGCATGCATCCTAAGGTCATGCGGCCTCCCCGCAATTACTTATCATACACTA
Hs_254_skin_padlock	/5Phos/AAGATAAAAGGCTCATCCTACCAGCAGAAGAGACTTTGGTATTACACTCCATACACTA
Hs_254_skin_padlock	/5Phos/AAGATAAAAGGCTCATCCTAACAACCATCAGGCTCAGGAATTACACTCCATACACTA
Hs_254_skin_padlock	/5Phos/AAGATAAAAGGCTCATCCTATGTCCTTTGCTCAGCTGGCATTACACTCCATACACTA
Hs_254_skin_padlock	/5Phos/AAGATAAAAGGCTCATCCTACGGTTCGGCCTGGGCAGCGATTACACTCCATACACTA
Hs_254_skin_padlock	/5Phos/AAGATAAAAGGCTCATCCTATTCACTTCCTTTATAACTCCATCCAATTACACTCCATACACTA
Hs_254_skin_padlock	/5Phos/AAGATAAAAGGCTCATCCTAGTAGTTTATTCAGGTAGCTATAGGTATTACACTCCATACACTA
Hs_254_skin_padlock	/5Phos/AAGATAAATAAATCATCCTAGTCCGGCTTGGAGGGGTACGCCTATTACATCTCATACACTA
Hs_254_skin_padlock	/5Phos/AAGATAAATAAATCATCCTAGGACAGCCCCAGTCGCTTGTATTACATCTCATACACTA
Hs_254_skin_padlock	/5Phos/AAGATAAATAAATCATCCTATAGTGTCGCAGCGCCGAGTATTACATCTCATACACTA
Hs_254_skin_padlock	/5Phos/AAGATAAATAAATCATCCTATCTGGGAACATTTTCTGTGCTATTACATCTCATACACTA
Hs_254_skin_padlock	/5Phos/AAGATAAATAAATCATCCTATGTCTCTGGGCTGGATCGTATTACATCTCATACACTA
Hs_254_skin_padlock	/5Phos/AAGATAAATAAATCATCCTAGCTGTCGGGCGAGCGTCTCCGATTACATCTCATACACTA
Hs_254_skin_padlock	/5Phos/AAGATAAACTGCCCATCCTAGTGCGTGCAACTTTGGGCAATTACGCACCATACACTA
Hs_254_skin_padlock	/5Phos/AAGATAAACTGCCCATCCTACTTTGAGATCTCTGCTCTGTATTACGCACCATACACTA
Hs_254_skin_padlock	/5Phos/AAGATAAACTGCCCATCCTAACAACAGGCTCTGCTTGCTATTACGCACCATACACTA
Hs_254_skin_padlock	/5Phos/AAGATAAACTGCCCATCCTATAGTCCCTGGGTGACAAGCATTACGCACCATACACTA
Hs_254_skin_padlock	/5Phos/AAGATAAACTGCCCATCCTATTTCCACGAGCAGACGCTGATTACGCACCATACACTA
Hs_254_skin_padlock	/5Phos/AAGATAAACTGCCCATCCTAGAGTCCCTCGTTGCCAAGCCCAATTACGCACCATACACTA
Hs_254_skin_padlock	/5Phos/AAGATAAATGGAGCATCCTATGAGACGACAGACTGCTTTGGATTACCGGACATACACTA
Hs_254_skin_padlock	/5Phos/AAGATAAATGGAGCATCCTACGATATTTAGCTCTTTCGCCCGTATTACCGGACATACACTA
Hs_254_skin_padlock	/5Phos/AAGATAAATGGAGCATCCTAGCCATCACATGTTGGTCCCCATTACCGGACATACACTA
Hs_254_skin_padlock	/5Phos/AAGATAAATGGAGCATCCTACTGGGTTGATTACGCCGGTATTACCGGACATACACTA
Hs_254_skin_padlock	/5Phos/AAGATAAATGGAGCATCCTATTTAACCACCTCAGATGTTTCTATTACCGGACATACACTA
Hs_254_skin_padlock	/5Phos/AAGATAAATGGAGCATCCTATCGTCGGCCTCTGGAAGCCATTACCGGACATACACTA
Hs_254_skin_padlock	/5Phos/AAGATAAAACAATCATCCTAGAGCCAGTGGACACTATGCTGTGAATTACTCATCATACACTA
Hs_254_skin_padlock	/5Phos/AAGATAAAACAATCATCCTATGCTCGGGCTTGATGGGCTATTACTCATCATACACTA
Hs_254_skin_padlock	/5Phos/AAGATAAAACAATCATCCTACACCCGCTCTGCCAGCAGCATTACTCATCATACACTA
Hs_254_skin_padlock	/5Phos/AAGATAAAACAATCATCCTAGTTCGGCACCGGAGACTCCTGATTACTCATCATACACTA
Hs_254_skin_padlock	/5Phos/AAGATAAAACAATCATCCTAAGCCGGCCGAATCCGTGCTATTACTCATCATACACTA
Hs_254_skin_padlock	/5Phos/AAGATAAAACAATCATCCTATTAACTAAGGTGCCTTGGGAATTACTCATCATACACTA
Hs_254_skin_padlock	/5Phos/AAGATAAAGCGGACATCCTACAGTCACCACAAGGCTGCTATTACGACCCATACACTA
Hs_254_skin_padlock	/5Phos/AAGATAAAGCGGACATCCTAACCGAGTCATAGCGGCAGTAGGTATTACGACCCATACACTA
Hs_254_skin_padlock	/5Phos/AAGATAAAGCGGACATCCTACAGTTCCCCGTTTGGGGCCATTACGACCCATACACTA
Hs_254_skin_padlock	/5Phos/AAGATAAAGCGGACATCCTAAATGAGAGGGACACAGTCTGATTACGACCCATACACTA
Hs_254_skin_padlock	/5Phos/AAGATAAAGCGGACATCCTATAAAACTTCAGGGAGGCACCATTACGACCCATACACTA
Hs_254_skin_padlock	/5Phos/AAGATAAAGCGGACATCCTAAGCATCGTAGCGGCAGGCGGATTACGACCCATACACTA
Hs_254_skin_padlock	/5Phos/AAGATAAACAAGCCATCCTAAGTGATGGTTGTGATAACAGTGCCGATTACCTTTCATACACTA
Hs_254_skin_padlock	/5Phos/AAGATAAACAAGCCATCCTATTACAGGGAATGTGGTGGTGATTACCTTTCATACACTA
Hs_254_skin_padlock	/5Phos/AAGATAAACAAGCCATCCTATCACTGCCAATAAATCCAGACTCTATTACCTTTCATACACTA
Hs_254_skin_padlock	/5Phos/AAGATAAACAAGCCATCCTAAGGGTAATCCCGGTCTGGCCATTACCTTTCATACACTA
Hs_254_skin_padlock	/5Phos/AAGATAAACAAGCCATCCTATCTTCACCTACTTGGCCCATATTACCTTTCATACACTA
Hs_254_skin_padlock	/5Phos/AAGATAAACAAGCCATCCTACCGTCTACACTTTTGTTGACACAATTACCTTTCATACACTA
Hs_254_skin_padlock	/5Phos/AAGATAAAATGTGCATCCTAGTGGCATACTCCGTCTGCTATTACCATTCATACACTA
Hs_254_skin_padlock	/5Phos/AAGATAAAATGTGCATCCTACTCTCCGATGTGTTGGAGAAGCTATTACCATTCATACACTA
Hs_254_skin_padlock	/5Phos/AAGATAAAATGTGCATCCTACATCCTGGCCGCCAGCCCAGTATTACCATTCATACACTA
Hs_254_skin_padlock	/5Phos/AAGATAAAATGTGCATCCTATCATGTGGAAGTCACGCCCGTATTACCATTCATACACTA
Hs_254_skin_padlock	/5Phos/AAGATAAAATGTGCATCCTACCCGAGTGGTGTGAGGGGCTATTACCATTCATACACTA
Hs_254_skin_padlock	/5Phos/AAGATAAAATGTGCATCCTAGATGCCACTGCCAGGGGCAATTACCATTCATACACTA
Hs_254_skin_padlock	/5Phos/AAGATAAAAAGAGCATCCTAGGTTCACATGACTTCCAGTGTATTACTGAGCATACACTA
Hs_254_skin_padlock	/5Phos/AAGATAAAAAGAGCATCCTACGGTGTGGGGATGTATCATTATTACTGAGCATACACTA
Hs_254_skin_padlock	/5Phos/AAGATAAAAAGAGCATCCTAGCCAGGATACTTCTGCCAGAGGATTACTGAGCATACACTA
Hs_254_skin_padlock	/5Phos/AAGATAAAAAGAGCATCCTAGAGGTATGTGGAACGAGGCCTATTACTGAGCATACACTA
Hs_254_skin_padlock	/5Phos/AAGATAAAAAGAGCATCCTACACGTGAGTATTCCAGAACACAATTACTGAGCATACACTA
Hs_254_skin_padlock	/5Phos/AAGATAAAAAGAGCATCCTATAGTCCCAGGCGACCCCATATTACTGAGCATACACTA
Hs_254_skin_padlock	/5Phos/AAGATAAAGAGTGCATCCTAATGCTCAGCACCCAGTCACCCAATTACCGGCCATACACTA
Hs_254_skin_padlock	/5Phos/AAGATAAAGAGTGCATCCTATGCTCTGAACCGGCTGGGCCCTATTACCGGCCATACACTA
Hs_254_skin_padlock	/5Phos/AAGATAAAGAGTGCATCCTAATTCTGCTGCGGGGCGCTGTATTACCGGCCATACACTA
Hs_254_skin_padlock	/5Phos/AAGATAAAGAGTGCATCCTAGGTGTAGCGTGGGCTCTGCAGCTATTACCGGCCATACACTA
Hs_254_skin_padlock	/5Phos/AAGATAAAGAGTGCATCCTAACCGCGGAGGGTCCGCGGCATTACCGGCCATACACTA
Hs_254_skin_padlock	/5Phos/AAGATAAAGAGTGCATCCTAGGCCGCCAGTGTTCTGACCATTACCGGCCATACACTA
Hs_254_skin_padlock	/5Phos/AAGATAAATAGCTCATCCTACACTGTTGACACTTGTTGCCACCATTACCGTACATACACTA
Hs_254_skin_padlock	/5Phos/AAGATAAATAGCTCATCCTAACGTTTGAGGCTGTGGCGCATTACCGTACATACACTA
Hs_254_skin_padlock	/5Phos/AAGATAAATAGCTCATCCTATAGCGGTCTTCGCTGGTTCATTACCGTACATACACTA
Hs_254_skin_padlock	/5Phos/AAGATAAATAGCTCATCCTACTTTCTCAACTGTTGTCTGTGTGTATTACCGTACATACACTA
Hs_254_skin_padlock	/5Phos/AAGATAAATAGCTCATCCTAATGTCATGAGGACTGGGGATGTATTACCGTACATACACTA
Hs_254_skin_padlock	/5Phos/AAGATAAATAGCTCATCCTACTATTTACTGACGTAGCACTGGATATTACCGTACATACACTA
Hs_254_skin_padlock	/5Phos/AAGATAAATCGTGCATCCTACTAGAGTATCTGCTTTCCACGGCATATTACGAATCATACACTA
Hs_254_skin_padlock	/5Phos/AAGATAAATCGTGCATCCTACTGTGCAGTAATACTCTCCCTCCTATTACGAATCATACACTA
[truncated: 1,912 more rows]
